# Supplementary material for: Transcriptomics reveal a unique phago-mixotrophic response to low nutrient concentrations in the prasinophyte Pterosperma cristatum
Source: ISME Commun. 2024 Jun 14;4(1):ycae083. doi: 10.1093/ismeco/ycae083 (PMC11217555; doi:10.1093/ismeco/ycae083)
Supplement: supplementary_Material_ycae083 [file supplementary_material_ycae083.zip]

Archive with 7 entries (7 files):
- SupplMaterialsFigures_ISMEcomm_Corr.pdf
- SuppTableS1_TranscriptomeStats-Rev.docx
- SuppTableS2_FeedingStats-Rev.docx
- SuppTableS3_PhagotrophyDElist-Rev.xlsx
- SuppTableS4_PhototrophyDElist-Rev.xlsx
- SuppTableS5_CentralCMetDElist-Rev.xlsx
- SuppTableS6_AllDElist-Rev.xlsx
