# Supplementary material for: Transcriptomics reveal a unique phago-mixotrophic response to low nutrient concentrations in the prasinophyte Pterosperma cristatum
Source: ISME Commun. 2024 Jun 14;4(1):ycae083. doi: 10.1093/ismeco/ycae083 (PMC11217555; doi:10.1093/ismeco/ycae083)
Supplement: supplementary_Material_ycae083 [file supplementary_material_ycae083.zip › SuppTableS3_PhagotrophyDElist-Rev.xlsx]

## Sheet: PhagotrophyDElist
Supp. Table S3: List of differentially expressed genes belonging to the processes sequentially contributing to phagotrophy in Pterosperma cristatum. Differential expression was determined using DESeq2 analysis.KEGG #, KEGG identifier; Mean expr., average expression level for the gene among all three treaments; LFC, log2-fold change; svalue, adjusted p-value; NS, not significant.
						Mean	Reduced vs Replete		Depleted vs Replete
Transcript identifier	KEGG #	KEGG Pathway	Function	Gene	Protein	expr.	LFC	svalue	LFC	svalue
NODE_24207_length_1473_cov_43.039286_g18045_i0	K13649	Endocytosis	1. Recognition	FOLR	folate receptor	46.5506	-1.3923	6.63e-05	-1.14843	0.000296245
NODE_48433_length_558_cov_56.259794_g37436_i0	K04612	G protein-coupled receptors	1. Recognition	CASR	calcium-sensing receptor	22.7288	-0.251418	NS	-1.01319	0.00241283
NODE_912_length_5472_cov_188.825894_g679_i0	K06493	Phagosome	1. Recognition	ITGB3 (CD61)	integrin beta 3	711.127	0.0609181	NS	-0.956985	1.39e-10
NODE_26169_length_1370_cov_329.087124_g19400_i0	K13649	Endocytosis	1. Recognition	FOLR	folate receptor	288.789	-0.217279	NS	-0.715281	7.9e-08
NODE_42135_length_712_cov_10.663537_g31635_i0	K05209	Ras signaling pathway	1. Recognition	GRIN2A	glutamate receptor ionotropic, NMDA 2A	4.43453	-3.85937	4.37e-05	-0.658149	NS
NODE_22591_length_1564_cov_66.409121_g16878_i0	K06560	Pattern recognition receptors	1. Recognition	MRC (CD206, CD280)	mannose receptor, C type	60.2429	-0.22334	NS	-0.654924	0.00311282
NODE_15462_length_2016_cov_166.371076_g11712_i0	K22987	G protein-coupled receptors	1. Recognition	GCR1 (CRLA)	cAMP receptor-like G-protein coupled receptor	217.652	-0.110471	NS	-0.62581	5.19e-07
NODE_7999_length_2765_cov_3531.251114_g5930_i0	K02599	Notch signaling pathway	1. Recognition	NOTCH1	Notch 1	5416.78	0.857692	6.3e-06	-0.023523	NS
NODE_18607_length_1809_cov_13.996544_g14027_i0	K11101	Hedgehog signaling pathway	1. Recognition	PTCH2	patched 2	22.4002	-1.91015	0.000385564	0.0121211	NS
NODE_22608_length_1563_cov_70.509396_g16891_i0	K20064	mTOR signaling pathway	1. Recognition	GRB10	growth factor receptor-bound protein 10	59.51	0.0306005	NS	0.784917	0.000777413
NODE_47303_length_582_cov_234.267191_g36348_i0	K04311	G protein-coupled receptors	1. Recognition	GPR3	G protein-coupled receptor 3	86.1992	-0.0572915	NS	1.21289	8.71e-09
NODE_14483_length_2090_cov_92.745166_g10989_i0	K04288	G protein-coupled receptors	1. Recognition	S1PR1 (EDG1, CD363)	sphingosine 1-phosphate receptor 1	105.102	-2.5812	3.59e-07	1.62933	0.000139334
NODE_9598_length_2560_cov_179.665862_g7177_i0	K07297	AMPK signaling pathway	1. Recognition	ADIPOR	adiponectin receptor	230.879	1.73314	4.68e-09	1.93906	2.01e-11
NODE_13615_length_2163_cov_14.189952_g10310_i0	K07297	AMPK signaling pathway	1. Recognition	ADIPOR	adiponectin receptor	12.4955	0.341127	NS	8.79766	6.23e-05
NODE_40568_length_761_cov_14.047965_g30245_i0	K04392	Phagosome	2. Adhesion/capture	RAC1	Ras-related C3 botulinum toxin substrate 1	7.22532	-0.0783711	NS	-2.16435	7.81e-05
NODE_20834_length_1669_cov_223.550125_g15645_i0	K05635	Focal adhesion	2. Adhesion/capture	LAMC1	laminin, gamma 1	246.084	-0.608084	0.00113371	-1.42781	9.61e-15
NODE_15954_length_1980_cov_225.062926_g12073_i0	K06236	Focal adhesion	2. Adhesion/capture	COL1A	collagen type I alpha	262.141	-0.0159457	NS	-0.922608	6.48e-10
NODE_17013_length_1910_cov_297.873163_g12861_i0	K04659	Phagosome	2. Adhesion/capture	THBS2S	thrombospondin 2/3/4/5	354.743	-0.425254	NS	-0.594583	0.000283517
NODE_16657_length_1933_cov_75.911290_g12583_i0	K16669	Cell adhesion molecules	2. Adhesion/capture	FAT4	protocadherin Fat 4	86.1434	-0.560563	0.00261478	-0.548635	0.00234434
NODE_820_length_5647_cov_87.390384_g613_i0	K18624	Cytoskeleton proteins	2. Adhesion/capture	MAEA (EMP)	macrophage erythroblast attacher	310.382	0.0738809	NS	0.494922	0.000883041
NODE_8182_length_2739_cov_177.670293_g6079_i0	K06237	Focal adhesion	2. Adhesion/capture	COL4A	collagen type IV alpha	288.613	0.14341	NS	0.602559	0.000166645
NODE_9279_length_2596_cov_102.439556_g6929_i0	K06753	Cell adhesion molecules	2. Adhesion/capture	ROBO1	roundabout, axon guidance receptor 1	162.786	0.651149	0.000150032	0.627657	0.000170404
NODE_23359_length_1520_cov_144.136835_g11576_i2	K07380	Cell adhesion molecules	2. Adhesion/capture	CNTNAP2	contactin associated protein-like 2	119.039	0.178605	NS	0.650781	0.000343126
NODE_1338_length_4983_cov_130.691242_g68_i3	K06237	Focal adhesion	2. Adhesion/capture	COL4A	collagen type IV alpha	128.74	0.359745	NS	0.763275	1.53e-05
NODE_7715_length_2803_cov_173.527473_g5721_i0	K06990	Cytoskeleton proteins	2. Adhesion/capture	MEMO1	MEMO1 family protein	257.633	0.214082	NS	0.897704	5.88e-10
NODE_22973_length_1543_cov_56.112245_g17161_i0	K05695	Cell adhesion molecules	2. Adhesion/capture	PTPRF (LAR)	receptor-type tyrosine-protein phosphatase F	54.4144	0.321848	NS	1.00764	6.96e-05
NODE_4944_length_3328_cov_469.795084_g2608_i1	K06816	Cell adhesion molecules	2. Adhesion/capture	GLG1 (ESL1)	golgi apparatus protein 1	914.281	0.485235	0.00212068	1.21456	3.39e-17
NODE_13597_length_2164_cov_554.271640_g10296_i0	K04345	Autophagy	3. Signal transduction	PKA	protein kinase A	761.512	0.407076	NS	0.717817	0.000381543
NODE_434_length_6787_cov_172.347930_g311_i0	K00476	Calcium signaling pathway	3. Signal transduction	ASPH	aspartate beta-hydroxylase	679.508	-0.551097	0.00247877	-0.624911	0.000501113
NODE_264_length_7534_cov_509.120091_g200_i0	K04851	Calcium signaling pathway	3. Signal transduction	CACNA1D (CAV1.3)	voltage-dependent calcium channel L type alpha-1D	2397.9	0.295904	NS	0.442951	0.00216897
NODE_3456_length_3757_cov_80.172910_g2556_i0	K04851	Calcium signaling pathway	3. Signal transduction	CACNA1D (CAV1.3)	voltage-dependent calcium channel L type alpha-1D	170.495	0.294398	NS	0.679136	0.000214641
NODE_250_length_7600_cov_140.565298_g189_i0	K04851	Calcium signaling pathway	3. Signal transduction	CACNA1D (CAV1.3)	voltage-dependent calcium channel L type alpha-1D	637.785	0.306402	NS	0.817076	4.7e-08
NODE_4982_length_3321_cov_13.358682_g3689_i0	K04855	Calcium signaling pathway	3. Signal transduction	CACNA1H (CAV3.2)	voltage-dependent calcium channel T type alpha-1H	29.9699	2.00042	0.000120939	2.83489	5.15e-08
NODE_3621_length_3703_cov_54.871350_g2693_i0	K04856	Calcium signaling pathway	3. Signal transduction	CACNA1I (CAV3.3)	voltage-dependent calcium channel T type alpha-1I	130.277	0.465827	NS	0.63139	9.94e-05
NODE_36608_length_905_cov_3833.850962_g24458_i1	K02183	Calcium signaling pathway	3. Signal transduction	CALM	calmodulin	2217.97	-0.820995	0.00100011	-1.96639	2.86e-14
NODE_24452_length_1461_cov_114.077089_g18209_i0	K02183	Calcium signaling pathway	3. Signal transduction	CALM	calmodulin	120.476	-1.94978	5.82e-16	-1.08523	1.51e-06
NODE_4116_length_3538_cov_37.526696_g3069_i0	K02183	Calcium signaling pathway	3. Signal transduction	CALM	calmodulin	88.7567	-1.45223	0.000155227	-0.437652	NS
NODE_12403_length_2266_cov_197.149111_g4923_i1	K02183	Calcium signaling pathway	3. Signal transduction	CALM	calmodulin	270.479	0.250359	NS	0.466836	0.00257118
NODE_12327_length_2273_cov_259.677273_g9316_i0	K02183	Calcium signaling pathway	3. Signal transduction	CALM	calmodulin	363.692	0.215959	NS	0.504227	0.000791183
NODE_8362_length_2714_cov_70.741386_g6218_i0	K02183	Calcium signaling pathway	3. Signal transduction	CALM	calmodulin	128.155	0.818508	0.00011047	0.690396	0.000671643
NODE_23532_length_1511_cov_188.555633_g17562_i0	K02183	Calcium signaling pathway	3. Signal transduction	CALM	calmodulin	177.456	0.474655	0.00307875	0.75236	6.25e-07
NODE_24580_length_1454_cov_978.458364_g18292_i0	K02183	Calcium signaling pathway	3. Signal transduction	CALM	calmodulin	721.622	0.274509	NS	0.81738	4.92e-08
NODE_11482_length_2354_cov_519.016659_g8659_i0	K02183	Calcium signaling pathway	3. Signal transduction	CALM	calmodulin	698.837	0.786307	8.89e-07	1.04183	8.59e-12
NODE_27074_length_1327_cov_26.083732_g19998_i0	K02183	Calcium signaling pathway	3. Signal transduction	CALM	calmodulin	19.0864	0.11475	NS	1.44888	0.000209132
NODE_10653_length_2441_cov_1011.799409_g3612_i1	K08794	Calcium signaling pathway	3. Signal transduction	CAMK1	calcium/calmodulin-dependent protein kinase I	1463.56	-0.0389739	NS	0.479821	0.000783
NODE_13493_length_2174_cov_42.710614_g10213_i0	K08794	Calcium signaling pathway	3. Signal transduction	CAMK1	calcium/calmodulin-dependent protein kinase I	53.6776	0.407145	NS	0.839967	0.000129039
NODE_23365_length_1520_cov_34.907395_g17438_i0	K04515	Calcium signaling pathway	3. Signal transduction	CAMK2	calcium/calmodulin-dependent protein kinase (CaM kinase) II	31.3953	0.0220262	NS	2.19128	8.65e-05
NODE_39936_length_782_cov_453.483780_g29699_i0	K09565	Calcium signaling pathway	3. Signal transduction	PPIF	peptidyl-prolyl isomerase F (cyclophilin D)	216.18	-0.635041	0.000552968	-1.03455	7.19e-09
NODE_18295_length_1828_cov_13054.707692_g13806_i0	K05863	Calcium signaling pathway	3. Signal transduction	SLC25A4S (ANT)	solute carrier family 25 (mitochondrial adenine nucleotide translocator)	14934.8	-0.774414	1.61e-05	-1.0386	1.9e-09
NODE_17587_length_1872_cov_376.122846_g13268_i0	K05863	Calcium signaling pathway	3. Signal transduction	SLC25A4S (ANT)	solute carrier family 25 (mitochondrial adenine nucleotide translocator)	461.494	-0.484517	0.000610011	-0.865914	1.38e-11
NODE_19236_length_1765_cov_301.121158_g14491_i0	K05863	Calcium signaling pathway	3. Signal transduction	SLC25A4S (ANT)	solute carrier family 25 (mitochondrial adenine nucleotide translocator)	353.24	-0.120897	NS	-0.62915	5.19e-05
NODE_13988_length_2130_cov_43.788041_g9658_i3	K05849	Calcium signaling pathway	3. Signal transduction	SLC8A (NCX)	solute carrier family 8 (sodium/calcium exchanger)	58.1507	1.1683	0.00036977	1.14384	0.000250666
NODE_21068_length_1654_cov_2064.715370_g15811_i0	K15040	Calcium signaling pathway	3. Signal transduction	VDAC2	voltage-dependent anion channel protein 2	2013.81	-1.64784	5.26e-07	-1.87538	4.75e-09
NODE_31971_length_1095_cov_1541.248532_g15811_i3	K15040	Calcium signaling pathway	3. Signal transduction	VDAC2	voltage-dependent anion channel protein 2	369.704	-1.76103	2.01e-06	-1.35043	8.38e-05
NODE_2748_length_4037_cov_855.269425_g2022_i0	K05853	Calcium signaling pathway	3. Signal transduction	FAT	P-type Ca2+ transporter type 2A	2232.41	-0.0274945	NS	-0.52778	0.000151984
NODE_12707_length_2239_cov_57.597876_g9622_i0	K16056	Calcium signaling pathway	3. Signal transduction	ORAI1	calcium release-activated calcium channel protein 1	81.8582	-0.447284	NS	-0.797774	2.25e-06
NODE_2591_length_4105_cov_34.535466_g1903_i0	K04951	cAMP signaling pathway	3. Signal transduction	CNGA4	cyclic nucleotide gated channel alpha 4	73.6525	-0.0965226	NS	-0.916084	0.000173934
NODE_1134_length_5203_cov_37.930019_g836_i0	K04936	cGMP-PKG signaling pathway	3. Signal transduction	KCNMA1 (KCA1.1)	potassium large conductance calcium-activated channel subfamily M	125.127	0.477468	NS	0.931956	3.59e-05
NODE_2412_length_4201_cov_65.377180_g1766_i0	K07376	cGMP-PKG signaling pathway	3. Signal transduction	PRKG1	cGMP-dependent protein kinase 1	171.408	0.27967	NS	0.694227	0.000204299
NODE_11866_length_2317_cov_70.771836_g8958_i0	K07376	cGMP-PKG signaling pathway	3. Signal transduction	PRKG1	cGMP-dependent protein kinase 1	101.207	0.314595	NS	0.970727	5.3e-09
NODE_8109_length_2750_cov_23.407546_g6024_i0	K07376	cGMP-PKG signaling pathway	3. Signal transduction	PRKG1	cGMP-dependent protein kinase 1	39.4257	0.231544	NS	2.09876	2.14e-05
NODE_15750_length_1994_cov_653.648621_g11915_i0	K12160	Cytoskeleton proteins	3. Signal transduction	SUMO (SMT3)	small ubiquitin-related modifier	40.6322	-0.743198	0.00416794	-1.12894	3.22e-05
NODE_35783_length_935_cov_1524.867749_g11915_i1	K12160	Cytoskeleton proteins	3. Signal transduction	SUMO (SMT3)	small ubiquitin-related modifier	963.345	-0.688369	0.000396178	-0.83652	1.03e-05
NODE_21738_length_1616_cov_65.813999_g16272_i0	K11434	FoxO signaling pathway	3. Signal transduction	PRMT1	type I protein arginine methyltransferase	68.3745	-1.24472	3.35e-08	-1.09694	2.78e-07
NODE_19826_length_1730_cov_34.452625_g14920_i0	K09592	HIF-1 signaling pathway	3. Signal transduction	EGLN (HPH)	hypoxia-inducible factor prolyl hydroxylase	41.1935	-0.536821	NS	-6.63942	1.18e-07
NODE_26834_length_1339_cov_22.121643_g14920_i2	K09592	HIF-1 signaling pathway	3. Signal transduction	EGLN (HPH)	hypoxia-inducible factor prolyl hydroxylase	8.68032	-8.45461	0.000250012	-4.73918	1.3e-08
NODE_18845_length_1791_cov_27.883003_g14208_i0	K09592	HIF-1 signaling pathway	3. Signal transduction	EGLN (HPH)	hypoxia-inducible factor prolyl hydroxylase	29.3978	-0.855232	0.00252544	-0.602483	NS
NODE_14118_length_2120_cov_62.312653_g10702_i0	K09592	HIF-1 signaling pathway	3. Signal transduction	EGLN (HPH)	hypoxia-inducible factor prolyl hydroxylase	87.3611	-0.179527	NS	-0.569789	0.00414826
NODE_9345_length_2587_cov_58.438345_g6983_i0	K04459	MAPK signaling pathway	3. Signal transduction	DUSP (MKP)	dual specificity MAP kinase phosphatase	80.281	1.06035	0.000301719	1.29525	6.62e-06
NODE_36836_length_896_cov_3522.482382_g27175_i0	K00940	MAPK signaling pathway	3. Signal transduction	ndk (NME)	nucleoside-diphosphate kinase	2176.22	-1.4374	2.13e-08	-1.70892	1.12e-11
NODE_34817_length_975_cov_835.230599_g25625_i0	K00940	MAPK signaling pathway	3. Signal transduction	ndk (NME)	nucleoside-diphosphate kinase	473.214	-1.45044	1.2e-14	-1.44799	5.66e-15
NODE_3598_length_3709_cov_233.011001_g2676_i0	K00940	MAPK signaling pathway	3. Signal transduction	ndk (NME)	nucleoside-diphosphate kinase	382.305	0.281259	NS	-0.587953	0.00200657
NODE_11566_length_2347_cov_64.478892_g8729_i0	K08840	MAPK signaling pathway	3. Signal transduction	TNIK	TRAF2 and NCK interacting kinase	104.851	0.898191	1.21e-05	0.627794	0.00130156
NODE_3856_length_3619_cov_92.780034_g2872_i0	K14510	MAPK signaling pathway	3. Signal transduction	CTR1	serine/threonine-protein kinase CTR1	158.866	-0.276738	NS	-1.00202	0.0016367
NODE_9909_length_2522_cov_122.817068_g7410_i0	K04442	MAPK signaling pathway	3. Signal transduction	MAPKAPK5 (PRAK)	mitogen-activated protein kinase-activated protein kinase 5	202.125	0.058153	NS	-0.53558	0.00386446
NODE_36135_length_923_cov_47.347059_g26612_i0	K04424	MAPK signaling pathway	3. Signal transduction	ZAK (MLTK)	sterile alpha motif and leucine zipper containing kinase	23.7137	1.26981	0.00025177	0.606402	NS
NODE_2451_length_4175_cov_282.359337_g1796_i0	K17800	Mitophagy	3. Signal transduction	LETM1 (MDM38)	LETM1 and EF-hand domain-containing protein1, mitochondrial	628.576	1.6015	6.3e-07	0.806252	0.00359612
NODE_9009_length_2627_cov_121.665231_g6724_i0	K07870	Mitophagy	3. Signal transduction	RHOT1 (ARHT1)	mitochondrial Rho GTPase 1	179.728	0.206598	NS	0.639021	0.000618858
NODE_754_length_5759_cov_292.968519_g465_i1	K11644	Mitophagy - yeast	3. Signal transduction	SIN3A	paired amphipathic helix protein Sin3a	1164.22	-0.396558	0.000430747	-0.432427	4.89e-05
NODE_7662_length_2811_cov_281.815194_g5684_i0	K03258	mTOR signaling pathway	3. Signal transduction	EIF4B	translation initiation factor 4B	575.069	-0.867634	5.35e-09	-0.935903	9.02e-11
NODE_28634_length_1248_cov_1164.195745_g21132_i0	K03259	mTOR signaling pathway	3. Signal transduction	EIF4E	translation initiation factor 4E	848.611	-0.554286	8.99e-05	0.1524	NS
NODE_3874_length_3614_cov_101.614516_g2889_i0	K15728	mTOR signaling pathway	3. Signal transduction	LPIN	phosphatidate phosphatase LPIN	225.974	0.839079	8.55e-10	1.00128	1.42e-14
NODE_21542_length_1626_cov_66.012878_g16147_i0	K20407	mTOR signaling pathway	3. Signal transduction	MIOS (SEA4)	SEA/GATOR complex protein SEA4/MIOS	62.7961	0.666875	0.00369731	0.821152	0.000362431
NODE_23812_length_1495_cov_24.644163_g17765_i0	K13354	Peroxisome	3. Signal transduction	SLC25A17 (PMP34)	PMP34; solute carrier family 25 (peroxisomal adenine nucleotide transporter)	17.1849	-0.246991	NS	3.9404	5.72e-15
NODE_15607_length_2006_cov_429.374547_g11808_i0	K00981	Phosphatidylinositol signaling pathway	3. Signal transduction	CDS1 (CDS2, cdsA)	phosphatidate cytidylyltransferase	566.326	-0.704974	NS	-1.34712	2.3e-06
NODE_4355_length_3469_cov_169.658716_g3247_i0	K07198	PI3K-Akt signaling pathway	3. Signal transduction	PRKAA (AMPK)	5'-AMP-activated protein kinase, catalytic alpha subunit	347.081	0.348671	NS	0.990202	3.28e-08
NODE_6782_length_2954_cov_43.004512_g5017_i0	K07198	PI3K-Akt signaling pathway	3. Signal transduction	PRKAA (AMPK)	5'-AMP-activated protein kinase, catalytic alpha subunit	81.8791	0.556968	NS	1.12309	1.11e-06
NODE_12696_length_2239_cov_1010.486150_g9612_i0	K13303	PI3K-Akt signaling pathway	3. Signal transduction	SGK2	serum/glucocorticoid-regulated kinase 2	1480.3	-0.69348	0.00164488	0.444322	NS
NODE_36667_length_903_cov_30.696386_g27034_i0	K14497	Plant hormone signal transduction	3. Signal transduction	PP2C	protein phosphatase 2C	13.9029	-0.614644	NS	1.52303	0.00044072
NODE_9227_length_2601_cov_154.765032_g6890_i0	K14498	Plant hormone signal transduction	3. Signal transduction	SNRK2	serine/threonine-protein kinase SRK2	243.503	0.282588	NS	0.697254	1.23e-05
NODE_18142_length_1837_cov_639.661565_g11984_i1	K14498	Plant hormone signal transduction	3. Signal transduction	SNRK2	serine/threonine-protein kinase SRK2	67.7101	0.789439	NS	0.988451	0.000927127
NODE_24925_length_1436_cov_118.033015_g18547_i0	K17631	Ras signaling pathway	3. Signal transduction	SYNGAP (RASA5)	Ras/Rap GTPase-activating protein SynGAP	104.564	-0.236448	NS	-0.814244	7.25e-05
NODE_8061_length_2756_cov_127.147969_g5985_i0	K12349	Sphingolipid signaling pathway	3. Signal transduction	ASAH2	neutral ceramidase	242.23	-0.631106	0.000379446	-0.75568	1.05e-05
NODE_27362_length_1312_cov_89.978208_g20207_i0	K04718	Sphingolipid signaling pathway	3. Signal transduction	SPHK	sphingosine kinase	80.4738	-0.181779	NS	-1.42607	6.98e-12
NODE_13245_length_2193_cov_22.100943_g10040_i0	K04718	Sphingolipid signaling pathway	3. Signal transduction	SPHK	sphingosine kinase	32.3819	-2.59602	0.000101283	0.0124288	NS
NODE_7229_length_2884_cov_149.544290_g4876_i1	K04718	Sphingolipid signaling pathway	3. Signal transduction	SPHK	sphingosine kinase	226.361	1.25434	2.1e-09	2.01821	3.74e-24
NODE_6579_length_2986_cov_140.252317_g4876_i0	K04718	Sphingolipid signaling pathway	3. Signal transduction	SPHK	sphingosine kinase	13.7995	7.41896	0.000260663	7.95103	0.000115186
NODE_18672_length_1804_cov_58.254766_g5111_i2	K23377	TGF-beta signaling pathway	3. Signal transduction	THSD4 (ADAMTSL6)	thrombospondin type-1 domain-containing protein 4	10.6994	3.0089	3.9e-05	4.20115	1.02e-08
NODE_6964_length_2924_cov_120.566117_g657_i2	K08957	Wnt signaling pathway	3. Signal transduction	CSNK1A	casein kinase 1, alpha	155.699	-0.893273	0.00346856	-3.79733	0
NODE_29386_length_1213_cov_19.586842_g21673_i0	K19882	Wnt signaling pathway	3. Signal transduction	NOTUM	O-palmitoleoyl-L-serine hydrolase	17.4073	-2.44391	0.00239256	-1.59938	NS
NODE_4058_length_3556_cov_123.513638_g3022_i0	K19882	Wnt signaling pathway	3. Signal transduction	NOTUM	O-palmitoleoyl-L-serine hydrolase	251.446	0.807826	0.000198529	-0.224824	NS
NODE_11102_length_2394_cov_436.289100_g8354_i0	K19882	Wnt signaling pathway	3. Signal transduction	NOTUM	O-palmitoleoyl-L-serine hydrolase	674.953	0.216519	NS	0.480115	2.55e-05
NODE_7660_length_2811_cov_9819.979182_g3634_i3	K19882	Wnt signaling pathway	3. Signal transduction	NOTUM	O-palmitoleoyl-L-serine hydrolase	5357.92	2.59477	5.45e-34	1.48911	4.6e-12
NODE_8414_length_2706_cov_41.020509_g6257_i0	K19882	Wnt signaling pathway	3. Signal transduction	NOTUM	O-palmitoleoyl-L-serine hydrolase	58.396	3.28161	3.1e-08	4.59757	8.86e-15
NODE_7505_length_2836_cov_10232.297503_g3634_i2	K19882	Wnt signaling pathway	3. Signal transduction	NOTUM	O-palmitoleoyl-L-serine hydrolase	8002.6	6.76773	1.62e-167	5.94655	1.46e-130
NODE_13868_length_2140_cov_13590.529753_g3634_i4	K19882	Wnt signaling pathway	3. Signal transduction	NOTUM	O-palmitoleoyl-L-serine hydrolase	13850	7.17496	2.61e-168	6.20849	1.2e-126
NODE_7480_length_2841_cov_206.114162_g5231_i1	K04508	Wnt signaling pathway	3. Signal transduction	TBL1	transducin (beta)-like 1	398.388	-0.729521	5.1e-07	-0.653966	4.06e-06
NODE_4560_length_3417_cov_24.041268_g3399_i0	K04468	Wnt signaling pathway	3. Signal transduction	NLK	nemo like kinase	52.8838	0.364999	NS	1.40902	0.000360721
NODE_4874_length_3344_cov_51.930602_g3607_i0	K12489	Endocytosis	4. Engulfment	ACAP	Arf-GAP with coiled-coil, ANK repeat andPH domain-containing	112.777	-1.052	9.17e-07	-0.550017	0.00472158
NODE_724_length_5839_cov_153.223032_g539_i0	K12489	Endocytosis	4. Engulfment	ACAP	Arf-GAP with coiled-coil, ANK repeat andPH domain-containing	561.068	0.00647177	NS	0.342259	0.00301358
NODE_12269_length_2278_cov_95.786848_g9277_i0	K10380	Cytoskeleton proteins	4. Engulfment	ANK	ankyrin	63.5254	-0.388892	NS	-1.14381	2.45e-07
NODE_32994_length_1050_cov_481.917093_g24285_i0	K10380	Cytoskeleton proteins	4. Engulfment	ANK	ankyrin	241.503	1.5312	3.34e-11	0.082415	NS
NODE_16443_length_1948_cov_65.730667_g12433_i0	K10380	Cytoskeleton proteins	4. Engulfment	ANK	ankyrin	58.4395	0.828549	0.000424948	0.347154	NS
NODE_7829_length_2788_cov_86.886188_g5805_i0	K10380	Cytoskeleton proteins	4. Engulfment	ANK	ankyrin	108.075	0.371547	NS	0.576201	0.00287178
NODE_17259_length_1895_cov_20.079583_g13045_i0	K10380	Cytoskeleton proteins	4. Engulfment	ANK	ankyrin	20.1397	-0.168891	NS	0.768388	0.00337569
NODE_19161_length_1770_cov_103.496170_g14436_i0	K10380	Cytoskeleton proteins	4. Engulfment	ANK	ankyrin	93.2579	0.834975	0.000193387	0.900283	3.35e-05
NODE_384_length_7024_cov_48.012372_g270_i0	K10380	Cytoskeleton proteins	4. Engulfment	ANK	ankyrin	211.246	0.705058	0.00128195	1.22509	2.45e-08
NODE_4712_length_3378_cov_221.108321_g3508_i0	K07937	Endocytosis	4. Engulfment	ARF1_2	ADP-ribosylation factor 44198	385.511	-0.0819935	NS	0.576541	0.000125899
NODE_16703_length_1930_cov_222.429725_g12622_i0	K07937	Endocytosis	4. Engulfment	ARF1_2	ADP-ribosylation factor 44198	250.388	1.27759	1.06e-07	0.845841	0.000204484
NODE_20469_length_1690_cov_348.862709_g15385_i0	K07937	Endocytosis	4. Engulfment	ARF1_2	ADP-ribosylation factor 44198	289.034	2.0946	6.75e-13	2.65312	9.45e-21
NODE_10211_length_2488_cov_603.933333_g7645_i0	K12492	Endocytosis	4. Engulfment	ARFGAP1	ADP-ribosylation factor GTPase-activating protein 1	941.482	0.405607	NS	0.515814	0.00375237
NODE_614_length_6092_cov_51.950822_g447_i0	K18442	Endocytosis	4. Engulfment	ARFGEF (BIG)	brefeldin A-inhibited guanine nucleotide-exchange protein	203.641	-0.622955	0.000339941	-0.900629	7.88e-08
NODE_23310_length_1524_cov_5.688491_g17396_i0	K04646	Endocytosis	4. Engulfment	CLTC	clathrin heavy chain	3.82379	-0.235397	NS	-2.63509	0.00409496
NODE_32263_length_1082_cov_433.692765_g23761_i0	K04646	Endocytosis	4. Engulfment	CLTC	clathrin heavy chain	242.357	2.72715	0.000189179	9.83759	8.66e-35
NODE_23310_length_1524_cov_5.688491_g17396_i0	K04646	Lysosome	4. Engulfment	CLTC	clathrin heavy chain	3.82379	-0.235397	NS	-2.63509	0.00409496
NODE_32263_length_1082_cov_433.692765_g23761_i0	K04646	Lysosome	4. Engulfment	CLTC	clathrin heavy chain	242.357	2.72715	0.000189179	9.83759	8.66e-35
NODE_5926_length_3106_cov_1512.756677_g4397_i0	K01106	Phosphatidylinositol signaling pathway	4. Engulfment	INPP5A	inositol polyphosphate 5-phosphatase INPP5A	2963.89	0.617699	0.000697066	-2.48516	0
NODE_11965_length_2307_cov_159.823635_g9032_i0	K20278	Phosphatidylinositol signaling pathway	4. Engulfment	INPP5E	inositol polyphosphate 5-phosphatase INPP5E	158.05	0.765834	0.000285861	1.38241	1.89e-11
NODE_4218_length_3509_cov_243.934517_g3148_i0	K00922	PI3K-Akt signaling pathway	4. Engulfment	PIK3CA_B_D	phosphatidylinositol-4,5-bisphosphate 3-kinase catalytic subunit alpha/beta/delta	560.98	0.0395755	NS	-0.475969	0.00313292
NODE_3057_length_3911_cov_70.830641_g2254_i0	K00889	Phosphatidylinositol signaling pathway	4. Engulfment	PIP5K	1-phosphatidylinositol-4-phosphate 5-kinase	172.562	0.432867	NS	0.535085	0.00244002
NODE_11022_length_2402_cov_53.325891_g8292_i0	K00889	Phosphatidylinositol signaling pathway	4. Engulfment	PIP5K	1-phosphatidylinositol-4-phosphate 5-kinase	74.5711	0.515496	NS	0.825575	0.000483289
NODE_15669_length_2001_cov_127.851141_g11854_i0	K00889	Phosphatidylinositol signaling pathway	4. Engulfment	PIP5K	1-phosphatidylinositol-4-phosphate 5-kinase	145.142	0.242914	NS	1.00413	8.85e-07
NODE_4748_length_3369_cov_82.237864_g3539_i0	K05857	Phosphatidylinositol signaling pathway	4. Engulfment	PLCD	phosphatidylinositol phospholipase C, delta	166.024	0.584953	0.000874406	0.288709	NS
NODE_910_length_5477_cov_157.058290_g677_i0	K13024	Phosphatidylinositol signaling pathway	4. Engulfment	PPIP5K (VIP)	inositol-hexakisphosphate/diphosphoinositol-pentakisphosphate 1-kinase	69.353	1.47578	0.000144081	1.92943	4.89e-07
NODE_1441_length_4885_cov_185.115960_g677_i1	K13024	Phosphatidylinositol signaling pathway	4. Engulfment	PPIP5K (VIP)	inositol-hexakisphosphate/diphosphoinositol-pentakisphosphate 1-kinase	474.348	1.29138	1.14e-17	2.08336	1.09e-48
NODE_7835_length_2787_cov_130.817244_g1410_i1	K01110	Phosphatidylinositol signaling pathway	4. Engulfment	PTEN	phosphatidylinositol-3,4,5-trisphosphate 3-phosphatase and dual-specificity protein phosphatase PTEN	223.915	0.0576365	NS	0.694212	1.15e-06
NODE_38042_length_848_cov_60.699355_g28170_i0	K10047	Phosphatidylinositol signaling pathway	4. Engulfment	VTC4	inositol-phosphate phosphatase / L-galactose 1-phosphate phosphatase	27.637	2.24981	2.15e-05	1.9509	8.64e-05
NODE_37154_length_883_cov_11.616049_g27428_i0	K08017	Cytoskeleton proteins	4. Engulfment	AVIL	advillin	7.86228	-1.82489	0.000363406	-0.355321	NS
NODE_16989_length_1912_cov_55.219141_g12841_i0	K22614	Pattern recognition receptors	5. Vesicle transport/maturation	NLRC3 (NOD3)	NLR family CARD domain-containing protein3	61.2603	-0.799328	0.000267228	0.175487	NS
NODE_2905_length_3972_cov_44.980251_g2132_i0	K22614	Pattern recognition receptors	5. Vesicle transport/maturation	NLRC3 (NOD3)	NLR family CARD domain-containing protein3	119.4	0.325419	NS	0.675696	0.0003434
NODE_933_length_5450_cov_27.771434_g691_i0	K22614	Pattern recognition receptors	5. Vesicle transport/maturation	NLRC3 (NOD3)	NLR family CARD domain-containing protein3	91.0161	0.00941379	NS	0.756595	0.000680215
NODE_239_length_7666_cov_50.355986_g180_i0	K22614	Pattern recognition receptors	5. Vesicle transport/maturation	NLRC3 (NOD3)	NLR family CARD domain-containing protein3	238.643	0.477008	NS	1.14383	3.88e-12
NODE_2560_length_4118_cov_167.780717_g1878_i0	K22614	Pattern recognition receptors	5. Vesicle transport/maturation	NLRC3 (NOD3)	NLR family CARD domain-containing protein3	368.092	3.06076	2.25e-22	3.21457	4.65e-25
NODE_6375_length_3026_cov_243.413478_g4727_i0	K12392	Lysosome	5. Vesicle transport/maturation	AP1B1	AP-1 complex subunit beta-1	482.318	-0.634983	0.000631334	-0.451192	NS
NODE_24247_length_1470_cov_416.080172_g9593_i2	K12391	Lysosome	5. Vesicle transport/maturation	AP1G1	AP-1 complex subunit gamma-1	97.0167	-0.643226	0.00336005	-0.771097	0.000416317
NODE_35981_length_928_cov_9617.154386_g23527_i2	K08341	Autophagy	5. Vesicle transport/maturation	ATG8 (LC3, GABARAP)	GABA(A) receptor-associated protein	5177.34	0.771211	4.76e-05	1.48317	5.17e-16
NODE_1048_length_5313_cov_145.407252_g771_i0	K16747	Chromosome and associated proteins	5. Vesicle transport/maturation	BBS2	Bardet-Biedl syndrome 2 protein	225.38	3.60628	2.7e-10	4.12928	3.05e-13
NODE_4166_length_3524_cov_179.625906_g771_i1	K16747	Chromosome and associated proteins	5. Vesicle transport/maturation	BBS2	Bardet-Biedl syndrome 2 protein	335.027	-1.19971	8.2e-07	-1.06733	4.38e-06
NODE_5467_length_3204_cov_106.217183_g4051_i0	K10365	Endocytosis	5. Vesicle transport/maturation	CAPZB	capping protein (actin filament) muscle Z-line, beta	203.727	-0.504938	0.00273696	-0.553524	0.00077792
NODE_2819_length_4007_cov_647.654296_g2071_i0	K12197	Endocytosis	5. Vesicle transport/maturation	CHMP1 (VPS46, DID2)	charged multivesicular body protein 1	1619.92	0.653065	5.87e-07	0.602989	2.93e-06
NODE_24445_length_1461_cov_464.085735_g18207_i0	K12194	Endocytosis	5. Vesicle transport/maturation	CHMP4A_B (SNF7, VPS32A_B)	charged multivesicular body protein 4A/B	416.299	0.609313	0.000534794	0.734162	1.77e-05
NODE_23939_length_1487_cov_261.760255_g17849_i0	K12198	Endocytosis	5. Vesicle transport/maturation	CHMP5 (VPS60)	charged multivesicular body protein 5	211.835	1.19432	6.99e-07	1.30002	2.5e-08
NODE_309_length_7289_cov_85.764551_g226_i0	K16803	Cytoskeleton proteins	5. Vesicle transport/maturation	CKAP5	cytoskeleton-associated protein 5	407.74	0.59964	0.000700839	0.541946	0.00164997
NODE_5650_length_3159_cov_74.459170_g4191_i0	K19750	Cytoskeleton proteins	5. Vesicle transport/maturation	DNAAF1 (LRRC50, ODA7)	dynein axonemal assembly factor 1	114.821	0.420097	NS	0.952862	5.29e-05
NODE_4380_length_3463_cov_22.567552_g3266_i0	K10408	Cytoskeleton proteins	5. Vesicle transport/maturation	DNAH	dynein axonemal heavy chain	49.9348	-0.127552	NS	-0.783865	0.00266452
NODE_33769_length_1017_cov_1183.496822_g24865_i0	K10408	Cytoskeleton proteins	5. Vesicle transport/maturation	DNAH	dynein axonemal heavy chain	729.908	1.01359	4.43e-05	-0.00437558	NS
NODE_41_length_13722_cov_113.621364_g23_i0	K10408	Cytoskeleton proteins	5. Vesicle transport/maturation	DNAH	dynein axonemal heavy chain	1000.37	0.128515	NS	0.487504	0.00288061
NODE_5616_length_3169_cov_233.478682_g4167_i0	K10408	Cytoskeleton proteins	5. Vesicle transport/maturation	DNAH	dynein axonemal heavy chain	449.588	0.396431	NS	0.518049	0.00183832
NODE_52_length_13011_cov_40.078296_g34_i0	K10408	Cytoskeleton proteins	5. Vesicle transport/maturation	DNAH	dynein axonemal heavy chain	329.415	0.187175	NS	0.755132	0.000194339
NODE_20978_length_1661_cov_7.502519_g15743_i0	K10408	Cytoskeleton proteins	5. Vesicle transport/maturation	DNAH	dynein axonemal heavy chain	8.05911	0.0412093	NS	1.01096	0.00415476
NODE_21926_length_1605_cov_9.078982_g16403_i0	K10408	Cytoskeleton proteins	5. Vesicle transport/maturation	DNAH	dynein axonemal heavy chain	7.83188	3.84685	7.39e-05	1.1463	NS
NODE_17029_length_1909_cov_217.914488_g4308_i1	K10408	Cytoskeleton proteins	5. Vesicle transport/maturation	DNAH	dynein axonemal heavy chain	84.9943	0.455119	NS	1.22486	1.61e-08
NODE_32767_length_1060_cov_1274.687943_g24119_i0	K10408	Cytoskeleton proteins	5. Vesicle transport/maturation	DNAH	dynein axonemal heavy chain	788.028	1.30686	2.13e-10	1.56234	8.05e-15
NODE_60725_length_388_cov_258.850794_g49441_i0	K10408	Cytoskeleton proteins	5. Vesicle transport/maturation	DNAH	dynein axonemal heavy chain	19.1856	0.148755	NS	1.61316	0.00108539
NODE_23883_length_1491_cov_14.590268_g17812_i0	K10408	Cytoskeleton proteins	5. Vesicle transport/maturation	DNAH	dynein axonemal heavy chain	10.7981	4.46885	4.17e-05	4.5078	2.13e-05
NODE_15279_length_2029_cov_1953.016360_g11581_i0	K24627	Cytoskeleton proteins	5. Vesicle transport/maturation	GAS2 (GAS2L)	growth arrest-specific protein 2	2895.66	-1.97575	0.00188944	-6.06311	2.26e-18
NODE_31774_length_1104_cov_34.006790_g23411_i0	K07767	Cytoskeleton proteins	5. Vesicle transport/maturation	KATNA1	katanin p60 ATPase-containing subunit A1	23.2544	-1.52739	5.43e-06	-1.60071	5.65e-07
NODE_7709_length_2804_cov_90.084218_g5716_i0	K07767	Cytoskeleton proteins	5. Vesicle transport/maturation	KATNA1	katanin p60 ATPase-containing subunit A1	154.27	0.299993	NS	0.498556	0.0013324
NODE_40134_length_775_cov_107.333333_g29867_i0	K18643	Cytoskeleton proteins	5. Vesicle transport/maturation	KATNB1	katanin p80 WD40 repeat-containing subunit B1	54.5778	-0.460055	NS	-0.673543	0.000487973
NODE_338_length_7225_cov_50.872343_g236_i0	K10392	Cytoskeleton proteins	5. Vesicle transport/maturation	KIF1	kinesin family member 1	239.82	-0.281779	NS	-0.587564	0.000594237
NODE_11782_length_2327_cov_10.176131_g8889_i0	K17914	Cytoskeleton proteins	5. Vesicle transport/maturation	KIF13	kinesin family member 13	15.1808	-0.0245159	NS	-2.87324	3.06e-10
NODE_15223_length_2035_cov_41.977064_g10267_i1	K17914	Cytoskeleton proteins	5. Vesicle transport/maturation	KIF13	kinesin family member 13	58.447	-1.21122	2.56e-06	-2.34276	0
NODE_30219_length_1172_cov_82.721565_g22285_i0	K17914	Cytoskeleton proteins	5. Vesicle transport/maturation	KIF13	kinesin family member 13	63.5659	-0.265975	NS	-0.732155	0.000277414
NODE_1777_length_4616_cov_75.691834_g1300_i0	K10401	Cytoskeleton proteins	5. Vesicle transport/maturation	KIF18_19	kinesin family member 18/19	168.705	0.19262	NS	0.675518	0.00014312
NODE_9359_length_2585_cov_108.034634_g6993_i0	K10396	Cytoskeleton proteins	5. Vesicle transport/maturation	KIF5	kinesin family member 5	163.773	0.702507	0.000421307	0.953362	8.87e-07
NODE_31339_length_1121_cov_9.590649_g23109_i0	K10405	Cytoskeleton proteins	5. Vesicle transport/maturation	KIFC1	kinesin family member C1	7.19395	1.27923	0.00492262	0.762174	NS
NODE_17692_length_1866_cov_246.552147_g1738_i1	K10405	Cytoskeleton proteins	5. Vesicle transport/maturation	KIFC1	kinesin family member C1	278.679	0.835892	1.65e-06	1.39688	1.4e-17
NODE_6405_length_3019_cov_111.403598_g4746_i0	K10406	Cytoskeleton proteins	5. Vesicle transport/maturation	KIFC2_3	kinesin family member C2/C3	221.056	-0.349214	NS	-0.756369	4.5e-05
NODE_8060_length_2756_cov_129.569884_g5984_i0	K10406	Cytoskeleton proteins	5. Vesicle transport/maturation	KIFC2_3	kinesin family member C2/C3	214.635	0.17411	NS	0.960813	1.99e-06
NODE_2963_length_3948_cov_31.087742_g2176_i0	K10406	Cytoskeleton proteins	5. Vesicle transport/maturation	KIFC2_3	kinesin family member C2/C3	71.4704	1.10528	0.000836251	1.24125	0.000127024
NODE_19848_length_1728_cov_119.535952_g14937_i0	K10406	Cytoskeleton proteins	5. Vesicle transport/maturation	KIFC2_3	kinesin family member C2/C3	118.885	1.08565	1.37e-06	2.28807	7.99e-28
NODE_9676_length_2551_cov_96.093624_g54_i29	K10433	Cytoskeleton proteins	5. Vesicle transport/maturation	MAP7	microtubule-associated protein 7	139.04	-0.748668	6.66e-06	-0.861767	6.44e-08
NODE_3207_length_3857_cov_293.544133_g2366_i0	K13348	Peroxisome	5. Vesicle transport/maturation	MPV17	protein Mpv17	792.9	-0.442146	NS	-5.09537	0
NODE_22148_length_1590_cov_39.268952_g16553_i0	K13348	Peroxisome	5. Vesicle transport/maturation	MPV17	protein Mpv17	42.2702	-0.868409	NS	-2.10318	5.65e-05
NODE_12358_length_2271_cov_85.236579_g9341_i0	K13348	Peroxisome	5. Vesicle transport/maturation	MPV17	protein Mpv17	103.483	2.37688	6.2e-15	1.80476	1.59e-09
NODE_22044_length_1598_cov_39.757377_g16482_i0	K13348	Peroxisome	5. Vesicle transport/maturation	MPV17	protein Mpv17	32.7666	2.67001	3.92e-12	1.80632	1.06e-06
NODE_14447_length_2093_cov_535.360396_g10963_i0	K24220	Cytoskeleton proteins	5. Vesicle transport/maturation	MYH1s	myosin heavy chain 1/2/3/4/8/13/7B/15	620.916	0.864204	4.18e-06	1.18973	6.3e-11
NODE_32298_length_1081_cov_10.073413_g23786_i0	K17751	Cytoskeleton proteins	5. Vesicle transport/maturation	MYH6_7	myosin heavy chain 44354	8.62281	-0.354654	NS	-1.60636	0.000125775
NODE_462_length_6650_cov_40.819827_g333_i0	K17751	Cytoskeleton proteins	5. Vesicle transport/maturation	MYH6_7	myosin heavy chain 44354	166.735	0.0876161	NS	0.533397	0.00435427
NODE_11059_length_2399_cov_25.192605_g8323_i0	K10352	Cytoskeleton proteins	5. Vesicle transport/maturation	MYH9s	myosin heavy chain 9/10/11/14	34.8625	0.278185	NS	1.45699	1.01e-06
NODE_2127_length_4370_cov_35.996509_g1558_i0	K10352	Cytoskeleton proteins	5. Vesicle transport/maturation	MYH9s	myosin heavy chain 9/10/11/14	96.8717	0.62185	NS	1.71109	2.98e-05
NODE_7618_length_2817_cov_241.350948_g4352_i1	K00907	Focal adhesion	5. Vesicle transport/maturation	MYLK	myosin-light-chain kinase	342.574	4.45206	8.28e-21	3.88316	2.41e-16
NODE_7432_length_2851_cov_46.226422_g5524_i0	K10388	Cytoskeleton proteins	5. Vesicle transport/maturation	PLEC	plectin	94.3518	-1.65812	6.2e-08	-1.21131	1.97e-05
NODE_30600_length_1153_cov_754.360185_g22575_i0	K13347	Peroxisome	5. Vesicle transport/maturation	PXMP2 (PMP22)	peroxisomal membrane protein 2	520.157	1.20507	5.9e-05	0.45195	NS
NODE_23003_length_1541_cov_26.273161_g17182_i0	K13347	Peroxisome	5. Vesicle transport/maturation	PXMP2 (PMP22)	peroxisomal membrane protein 2	22.9286	2.79015	2.67e-05	3.26522	5.64e-07
NODE_17420_length_1884_cov_1602.246825_g6636_i2	K12485	Endocytosis	5. Vesicle transport/maturation	RAB11FIP3_4	Rab11 family-interacting protein 44259	1313.41	2.89014	7.2e-39	2.24902	2.98e-24
NODE_20727_length_1676_cov_1592.335621_g15568_i0	K07874	Autophagy	5. Vesicle transport/maturation	RAB1A	Ras-related protein Rab-1A	1053.66	0.357136	NS	0.447784	0.00457395
NODE_29116_length_1225_cov_1618.869792_g12006_i1	K07877	AMPK signaling pathway	5. Vesicle transport/maturation	RAB2A	Ras-related protein Rab-2A	1228.49	0.138868	NS	0.535415	0.000796834
NODE_40028_length_779_cov_7.951841_g29778_i0	K07889	Phagosome	5. Vesicle transport/maturation	RAB5C	Ras-related protein Rab-5C	5.23449	-0.826033	NS	-2.32163	4.67e-05
NODE_21380_length_1635_cov_1953.604994_g9782_i1	K07889	Phagosome	5. Vesicle transport/maturation	RAB5C	Ras-related protein Rab-5C	1971.72	0.514705	0.0028784	0.949843	1.47e-08
NODE_7300_length_2872_cov_1872.989639_g5422_i0	K10956	Phagosome	5. Vesicle transport/maturation	SEC61A	protein transport protein SEC61 subunit alpha	2975.02	-0.583285	0.00150799	-0.507421	0.00450555
NODE_1278_length_5051_cov_566.704500_g550_i3	K09481	Phagosome	5. Vesicle transport/maturation	SEC61B (SBH2)	protein transport protein SEC61 subunit beta	2061.96	-0.601618	0.0018704	-0.45464	NS
NODE_4511_length_3428_cov_103.655142_g3363_i0	K16580	Cytoskeleton proteins	5. Vesicle transport/maturation	SLAIN1_2	SLAIN motif-containing protein 44198	196.458	0.523207	0.000706149	0.469411	0.00194285
NODE_21872_length_1608_cov_29.227362_g16361_i0	K16600	Cytoskeleton proteins	5. Vesicle transport/maturation	TTLL2	tubulin polyglutamylase TTLL2	27.7277	-0.0204322	NS	0.695474	0.00446822
NODE_19672_length_1739_cov_10.540816_g14804_i0	K16601	Cytoskeleton proteins	5. Vesicle transport/maturation	TTLL4	tubulin polyglutamylase TTLL4	9.52951	1.22043	NS	1.52938	0.001557
NODE_3036_length_3917_cov_202.940427_g1786_i1	K16582	Cytoskeleton proteins	5. Vesicle transport/maturation	TTLL6_13	tubulin polyglutamylase TTLL6/13	472.742	0.102178	NS	0.480778	0.000229607
NODE_4181_length_3520_cov_48.388164_g3116_i0	K16582	Cytoskeleton proteins	5. Vesicle transport/maturation	TTLL6_13	tubulin polyglutamylase TTLL6/13	104.717	0.495482	NS	0.700575	0.000136801
NODE_16990_length_1912_cov_48.601958_g12842_i0	K16582	Cytoskeleton proteins	5. Vesicle transport/maturation	TTLL6_13	tubulin polyglutamylase TTLL6/13	47.7107	0.740668	0.00299861	1.38029	6.87e-08
NODE_432_length_6794_cov_35.701384_g309_i0	K12567	Cytoskeleton proteins	5. Vesicle transport/maturation	TTN	titin	98.3006	-0.979087	4.78e-07	-0.886467	1.74e-06
NODE_50786_length_513_cov_12289.906818_g39712_i0	K07374	Phagosome	5. Vesicle transport/maturation	TUBA	tubulin alpha	1524.39	0.0663463	NS	-0.580438	1.45e-05
NODE_4327_length_3480_cov_52611.536249_g2966_i2	K07374	Phagosome	5. Vesicle transport/maturation	TUBA	tubulin alpha	40570.5	0.100607	NS	0.448417	0.00108148
NODE_33614_length_1024_cov_25746.117771_g24758_i0	K07374	Phagosome	5. Vesicle transport/maturation	TUBA	tubulin alpha	11728.5	0.26778	NS	0.519337	0.000736107
NODE_20815_length_1670_cov_58421.705698_g15632_i0	K07374	Phagosome	5. Vesicle transport/maturation	TUBA	tubulin alpha	22500.4	0.381307	NS	0.853369	2.02e-06
NODE_139_length_8832_cov_1833.099669_g49_i2	K07375	Phagosome	5. Vesicle transport/maturation	TUBB	tubulin beta	11322.3	0.330797	NS	0.569553	4.14e-05
NODE_44328_length_651_cov_25711.193772_g33599_i0	K07375	Phagosome	5. Vesicle transport/maturation	TUBB	tubulin beta	8482.41	0.559744	0.00191337	0.665285	0.000184263
NODE_5243_length_3260_cov_77.270160_g3881_i0	K16570	Cytoskeleton proteins	5. Vesicle transport/maturation	TUBGCP3 (GCP3)	gamma-tubulin complex component 3	151.228	-0.330599	NS	-0.582356	0.00134687
NODE_29366_length_1214_cov_41.788782_g21658_i0	K16573	Cytoskeleton proteins	5. Vesicle transport/maturation	TUBGCP6 (GCP6)	gamma-tubulin complex component 6	36.7016	-0.831801	0.000730014	-2.02994	6.29e-14
NODE_1388_length_4937_cov_29.094367_g1022_i0	K00106	Peroxisome	5. Vesicle transport/maturation	XDH	xanthine dehydrogenase/oxidase	80.8506	-2.21661	1.59e-11	0.975761	0.000271639
NODE_1958_length_4485_cov_49.055077_g1427_i0	K00106	Peroxisome	5. Vesicle transport/maturation	XDH	xanthine dehydrogenase/oxidase	119.123	-1.39324	0.00129026	1.50474	0.000236363
NODE_7468_length_2844_cov_24009.969686_g4340_i1	K08057	Phagosome	5. Vesicle transport/maturation	CALR	calreticulin	172.793	-0.433069	NS	-1.03032	0.00155785
NODE_5851_length_3118_cov_21909.808210_g4340_i0	K08057	Phagosome	5. Vesicle transport/maturation	CALR	calreticulin	567.873	0.681782	0.002551	0.253188	NS
NODE_22667_length_1559_cov_1325.418573_g16939_i0	K10418	Cytoskeleton proteins	5. Vesicle transport/maturation	DYNLL	dynein light chain LC8-type	15.556	-0.230646	NS	-0.975701	0.00385363
NODE_25866_length_1386_cov_3307.637471_g16939_i1	K10418	Cytoskeleton proteins	5. Vesicle transport/maturation	DYNLL	dynein light chain LC8-type	2914.49	0.497748	0.000961827	0.107174	NS
NODE_11712_length_2333_cov_258.131858_g7661_i1	K12483	Endocytosis	5. Vesicle transport/maturation	EHD1	EH domain-containing protein 1	347.042	0.302609	NS	0.727239	6.12e-05
NODE_4226_length_3507_cov_76.251019_g3153_i0	K04437	Focal adhesion	5. Vesicle transport/maturation	FLNA	filamin	154.543	0.169189	NS	0.708841	0.000122188
NODE_15532_length_2012_cov_9.670964_g11756_i0	K04437	Focal adhesion	5. Vesicle transport/maturation	FLNA	filamin	11.2149	0.0324538	NS	1.06133	0.00193892
NODE_14290_length_2106_cov_44.201181_g10841_i0	K04437	Focal adhesion	5. Vesicle transport/maturation	FLNA	filamin	50.6358	-0.510426	NS	2.06042	0.00059131
NODE_39719_length_790_cov_51.290098_g29516_i0	K19827	Cytoskeleton proteins	5. Vesicle transport/maturation	MACF1	microtuble-actin crosslinking factor 1	27.4537	-0.701486	NS	-2.01245	1.91e-09
NODE_8464_length_2699_cov_49.360244_g6294_i0	K20195	Autophagy	5. Vesicle transport/maturation	MON1	vacuolar fusion protein MON1	89.9057	-0.321595	NS	-1.0649	5.53e-08
NODE_29741_length_1197_cov_6.800712_g21934_i0	K10356	Cytoskeleton proteins	5. Vesicle transport/maturation	MYO1	myosin I	4.1115	0.245421	NS	4.78865	3.4e-05
NODE_35947_length_930_cov_9.126021_g26487_i0	K10362	Cytoskeleton proteins	5. Vesicle transport/maturation	MYO18	myosin XVIII	9.98623	-0.236844	NS	-8.2904	0.000358164
NODE_4217_length_3510_cov_11.638929_g3147_i0	K10357	Cytoskeleton proteins	5. Vesicle transport/maturation	MYO5	myosin V	28.6759	-1.96744	2.85e-05	0.0880698	NS
NODE_10551_length_2450_cov_54.272192_g7922_i0	K10357	Cytoskeleton proteins	5. Vesicle transport/maturation	MYO5	myosin V	80.1467	0.313513	NS	0.974758	0.000303888
NODE_37909_length_853_cov_132.403846_g28058_i0	K10357	Cytoskeleton proteins	5. Vesicle transport/maturation	MYO5	myosin V	69.2259	0.295531	NS	1.64626	3.23e-09
NODE_22550_length_1566_cov_579.543202_g8693_i1	K15296	Autophagy	5. Vesicle transport/maturation	NAPA (SNAPA, SEC17)	alpha-soluble NSF attachment protein	537.945	0.383373	NS	0.721051	2.42e-06
NODE_12412_length_2266_cov_29.966712_g9383_i0	K17262	Cytoskeleton proteins	5. Vesicle transport/maturation	TBCB (CKAP1, ALF1)	tubulin-specific chaperone B	34.7037	0.956291	0.000977398	0.337201	NS
NODE_13448_length_2177_cov_604.038498_g10179_i0	K12042	Cytoskeleton proteins	5. Vesicle transport/maturation	TNNC2	troponin C, skeletal muscle	45.7973	-0.657665	NS	-1.15439	0.000125028
NODE_8946_length_2636_cov_86.039017_g1254_i1	K20178	Autophagy	5. Vesicle transport/maturation	VPS8	vacuolar protein sorting-associated protein 8	164.81	-0.57899	0.00195728	-0.0309839	NS
NODE_18896_length_1786_cov_483.021016_g13307_i1	K05748	Cytoskeleton proteins	5. Vesicle transport/maturation	WASF2	WAS protein family, member 2	529.42	0.0319441	NS	0.427254	0.00204283
NODE_18787_length_1795_cov_88.533101_g14164_i0	K17603	Autophagy	5. Vesicle transport/maturation	ZFYVE1	zinc finger FYVE domain-containing protein 1	83.9422	0.433477	NS	0.751435	0.000473296
NODE_6147_length_3062_cov_613.386751_g4573_i0	K14209	Autophagy	6. Digestion	SLC36A (PAT)	solute carrier family 36 (proton-coupled amino acid transporter)	1107.17	-0.247766	NS	-2.11089	0
NODE_20299_length_1700_cov_527.722803_g15256_i0	K14209	Autophagy	6. Digestion	SLC36A (PAT)	solute carrier family 36 (proton-coupled amino acid transporter)	552.275	-0.191405	NS	-1.6368	1.5e-14
NODE_899_length_5492_cov_35.371286_g671_i0	K13241	Peroxisome	6. Digestion	NOS2	nitric-oxide synthase, inducible	112.968	-1.15052	0.00411479	1.80835	1.11e-05
NODE_19887_length_1725_cov_116.130145_g14967_i0	K05642	Lysosome	6. Digestion	ABCA2	ATP-binding cassette, subfamily A (ABC1), member2	126.196	0.814504	0.000420787	0.670994	0.00213744
NODE_1424_length_4899_cov_148.369872_g1052_i0	K05665	Sphingolipid signaling pathway	6. Digestion	ABCC1	ATP-binding cassette, subfamily C (CFTR/MRP), member 1	433.783	1.20298	3.71e-05	-0.174639	NS
NODE_25229_length_1420_cov_160.844840_g18745_i0	K05673	cAMP signaling pathway	6. Digestion	ABCC4	ATP-binding cassette, subfamily C (CFTR/MRP), member 4	123.396	1.376	7.32e-07	1.63549	1.4e-09
NODE_3138_length_3885_cov_84.038825_g2319_i0	K17686	MAPK signaling pathway - plant	6. Digestion	copA (ctpA, ATP7)	P-type Cu+ transporter	254.651	-1.40421	0.00108952	-3.92936	8.1e-17
NODE_42293_length_707_cov_21.559937_g31767_i0	K17686	MAPK signaling pathway - plant	6. Digestion	copA (ctpA, ATP7)	P-type Cu+ transporter	7.64997	0.857153	NS	1.60173	0.00403418
NODE_17482_length_1880_cov_90.719978_g13192_i0	K01363	Lysosome	6. Digestion	CTSB	cathepsin B	99.5579	-0.913397	0.000743351	-1.0745	5.59e-05
NODE_472_length_6584_cov_60.545385_g341_i0	K01363	Lysosome	6. Digestion	CTSB	cathepsin B	246.76	0.385515	NS	0.804672	2.54e-08
NODE_24961_length_1434_cov_318.814107_g18573_i0	K01363	Lysosome	6. Digestion	CTSB	cathepsin B	243.181	-0.330901	NS	1.8666	1.1e-05
NODE_6387_length_3023_cov_111.320678_g4735_i0	K01275	Lysosome	6. Digestion	CTSC	cathepsin C	260.462	-1.16144	0.000948309	-1.00823	0.00182694
NODE_26542_length_1352_cov_3177.422205_g19640_i0	K01379	Lysosome	6. Digestion	CTSD	cathepsin D	2483.26	-0.97924	4.91e-12	0.431303	0.00405492
NODE_23527_length_1511_cov_827.136996_g17559_i0	K01373	Lysosome	6. Digestion	CTSF	cathepsin F	663.936	2.46928	3.84e-20	2.43437	2.09e-20
NODE_18887_length_1787_cov_1201.413069_g14241_i0	K08568	Lysosome	6. Digestion	CTSZ	cathepsin X	998.962	3.50622	1.96e-12	5.01836	2.03e-24
NODE_14306_length_2104_cov_79.657312_g7996_i1	K00273	Peroxisome	6. Digestion	DAO (aao)	D-amino-acid oxidase	98.146	0.661428	0.000384614	0.818656	4.59e-06
NODE_850_length_5584_cov_20.739249_g638_i0	K08852	Autophagy	6. Digestion	ERN1	serine/threonine-protein kinase/endoribonuclease IRE1	61.0051	1.19407	0.000822444	4.56163	1.3e-38
NODE_8274_length_2727_cov_60.200829_g6155_i0	K06129	Lysosome	6. Digestion	LYPLA3	lysophospholipase III	112.398	-1.09138	6.57e-05	-0.95312	0.00020356
NODE_26221_length_1368_cov_7.362162_g19443_i0	K01192	Lysosome	6. Digestion	MANBA (manB)	beta-mannosidase	6.83512	-2.64327	0.00046882	-3.24221	2.04e-05
NODE_17190_length_1899_cov_165.882804_g12996_i0	K04992	Lysosome	6. Digestion	MCOLN1 (TRPML1)	mucolipin 1	65.8441	1.13948	0.00075443	1.39203	3.13e-05
NODE_3556_length_3725_cov_664.358981_g2640_i0	K12385	Lysosome	6. Digestion	NPC1	Niemann-Pick C1 protein	1395.98	0.886791	6.23e-05	-0.609667	0.00329553
NODE_3328_length_3809_cov_40.109475_g2456_i0	K12385	Lysosome	6. Digestion	NPC1	Niemann-Pick C1 protein	129.634	-2.80305	0.00156921	-0.0679798	NS
NODE_10777_length_2429_cov_247.381154_g8096_i0	K06901	Transporters	6. Digestion	pbuG (azgA, ghxP, ghxQ, adeQ)	adenine/guanine/hypoxanthine permease	245.405	7.09943	1.97e-10	7.27158	4.35e-11
NODE_12220_length_2284_cov_49.939394_g9243_i0	K03871	HIF-1 signaling pathway	6. Digestion	VHL	von Hippel-Lindau disease tumor supressor	95.0284	-0.804873	0.00424969	-6.4648	0
NODE_17488_length_1880_cov_54.010515_g13196_i0	K00232	Peroxisome	6. Digestion	ACOX1	ACOX1, ACOX3; acyl-CoA oxidase (lipidase)	65.6341	-4.41139	1.61e-13	0.334144	NS
NODE_26759_length_1343_cov_4.989764_g19781_i0	K00232	Peroxisome	6. Digestion	ACOX1	ACOX1, ACOX3; acyl-CoA oxidase (lipidase)	4.17561	0.0594996	NS	2.71978	0.00026572
NODE_4681_length_3386_cov_15.882886_g3486_i0	K01135	Lysosome	6. Digestion	ARSB	arylsulfatase B	25.606	0.232975	NS	3.86027	1.57e-06
NODE_5149_length_3280_cov_442.414094_g3808_i0	K24155	Lysosome	6. Digestion	DMXL (DMX, RAV1)	rabconnectin-3a	878.776	0.31787	NS	0.38789	0.00357101
NODE_14597_length_2082_cov_57.913888_g11081_i0	K13411	MAPK signaling pathway - fly	6. Digestion	DUOX (THOX)	dual oxidase	65.3041	0.5218	NS	0.693313	0.00145862
NODE_39996_length_780_cov_28.489392_g29752_i0	K12373	Lysosome	6. Digestion	HEXA_B	hexosaminidase	14.3409	-0.762326	NS	-1.07037	0.00134764
NODE_10831_length_2422_cov_122.170285_g8139_i0	K12373	Lysosome	6. Digestion	HEXA_B	hexosaminidase	196.021	-1.5743	8.87e-05	-0.736483	NS
NODE_20046_length_1716_cov_161.590383_g15080_i0	K13344	Peroxisome	6. Digestion	PEX13	peroxin-13	167.835	0.309041	NS	0.769027	6.54e-05
NODE_10119_length_2499_cov_103.176834_g6127_i1	K01343	Apelin signaling pathway	6. Digestion	PLAT	tissue plasminogen activator	112.833	0.312108	NS	1.04096	5.97e-05
NODE_8241_length_2731_cov_93.479308_g6127_i0	K01343	Apelin signaling pathway	6. Digestion	PLAT	tissue plasminogen activator	19.6642	0.772928	NS	1.45201	0.00143603
NODE_26698_length_1345_cov_402.944182_g19738_i0	K11187	Peroxisome	6. Digestion	PRDX5	peroxiredoxin 5	300.781	0.892275	7.28e-05	-0.32598	NS
NODE_12363_length_2270_cov_184.164770_g5012_i2	K04565	Peroxisome	6. Digestion	SOD1	superoxide dismutase, Cu-Zn family	277.093	-0.292855	NS	-1.04591	2.49e-08
NODE_156_length_8450_cov_41.085114_g113_i0	K01279	Lysosome	6. Digestion	TPP1 (CLN2)	tripeptidyl-peptidase I	209.796	0.324669	NS	0.887343	1.58e-08
NODE_35151_length_962_cov_454.393701_g25880_i0	K01279	Lysosome	6. Digestion	TPP1 (CLN2)	tripeptidyl-peptidase I	25.0239	-0.382911	NS	2.12738	8.74e-05
