# Supplementary material for: Transcriptomics reveal a unique phago-mixotrophic response to low nutrient concentrations in the prasinophyte Pterosperma cristatum
Source: ISME Commun. 2024 Jun 14;4(1):ycae083. doi: 10.1093/ismeco/ycae083 (PMC11217555; doi:10.1093/ismeco/ycae083)
Supplement: supplementary_Material_ycae083 [file supplementary_material_ycae083.zip › SuppTableS4_PhototrophyDElist-Rev.xlsx]

## Sheet: Pteros_DESeq2_PhototrophyDElist
Supp. Table S4: List of differentially expressed genes belonging to the pathways contributing to photoautotrophy in Pterosperma cristatum. Differential expression was determined using DESeq2 analysis.KEGG #, KEGG identifier; Mean expr., average expression level for the gene among all three treaments; LFC, log2-fold change; svalue, adjusted p-value; NS, not significant.
					Mean	Reduced vs Replete		Depleted vs Replete
Transcript identifier	KEGG #	Pathway	Gene	Protein	expression level	LFC	svalue	LFC	svalue
NODE_26325_length_1361_cov_15121.939441_g8860_i1	K02109	Photosynthesis	ATPF0B (atpF)	F-type H+-transporting ATPase subunit b	14881	-0.351701	NS	-3.08762	0
NODE_22831_length_1550_cov_451.782668_g17067_i0	K02111	Photosynthesis	ATPF1A (atpA)	F-type H+/Na+-transporting ATPase subunit alpha	376.814	-0.640219	NS	-5.12065	0
NODE_23674_length_1503_cov_200.804196_g17663_i0	K02112	Photosynthesis	ATPF1B (atpD)	F-type H+/Na+-transporting ATPase subunit beta	248.047	-0.40774	NS	-4.4039	0
NODE_9811_length_2534_cov_1066.713125_g7335_i0	K02112	Photosynthesis	ATPF1B (atpD)	F-type H+/Na+-transporting ATPase subunit beta	1059.08	-0.223397	NS	-1.52117	4.98e-16
NODE_36338_length_915_cov_34.858670_g26770_i0	K02113	Photosynthesis	ATPF1D (atpH)	F-type H+-transporting ATPase subunit delta	20.9062	-0.588673	NS	-0.899913	0.00248242
NODE_29592_length_1203_cov_6253.858407_g16515_i2	K02115	Photosynthesis	ATPF1G (atpG)	F-type H+-transporting ATPase subunit gamma	3641.36	-0.602867	0.000795633	-3.44691	0
NODE_39442_length_800_cov_9310.623109_g16515_i4	K02115	Photosynthesis	ATPF1G (atpG)	F-type H+-transporting ATPase subunit gamma	1432.69	-0.690841	0.000175504	-3.41116	0
NODE_7742_length_2799_cov_5305.446809_g5743_i0	K02636	Photosynthesis	petC	cytochrome b6-f complex iron-sulfur subunit	7107.39	-0.896979	8.43e-06	-4.06266	0
NODE_18553_length_1812_cov_11609.794710_g9832_i1	K02638	Photosynthesis	petE	plastocyanin	12654.4	-1.29734	0.000232849	-7.34611	0
NODE_12975_length_2215_cov_7685.640990_g9832_i0	K02638	Photosynthesis	petE	plastocyanin	6.98776	-0.711612	NS	-5.88062	1.68e-05
NODE_19207_length_1767_cov_260.909681_g13050_i1	K02639	Photosynthesis	petF	ferredoxin	306.43	-0.916863	4.53e-05	-1.54453	3.34e-12
NODE_34377_length_992_cov_10255.504897_g25313_i0	K02641	Photosynthesis	petH	ferredoxin--NADP+ reductase	7041.4	-0.902496	8.6e-06	-3.59912	0
NODE_1767_length_4620_cov_501.681988_g1294_i0	K02690	Photosynthesis	psaB	photosystem I P700 chlorophyll a apoproteinA2	1315.93	-0.314695	NS	-3.69489	0
NODE_9583_length_2561_cov_5247.325965_g7165_i0	K02692	Photosynthesis	psaD	photosystem I subunit II	36.5239	-0.860668	NS	-4.46059	1.74e-14
NODE_16447_length_1947_cov_4240.472785_g7165_i1	K02692	Photosynthesis	psaD	photosystem I subunit II	43.4619	-1.22864	NS	-3.76651	7.19e-12
NODE_18721_length_1800_cov_8048.664157_g7165_i2	K02692	Photosynthesis	psaD	photosystem I subunit II	12593.9	-1.30317	1.69e-06	-3.72406	0
NODE_39918_length_783_cov_20.030986_g29683_i0	K02692	Photosynthesis	psaD	photosystem I subunit II	13.1608	-0.945414	NS	-1.13424	0.00129186
NODE_29609_length_1202_cov_11503.715678_g16527_i1	K02694	Photosynthesis	psaF	photosystem I subunit III	11947.3	-1.35661	2.64e-06	-4.4454	0
NODE_22108_length_1593_cov_4405.894737_g16527_i0	K02694	Photosynthesis	psaF	photosystem I subunit III	16.4865	-0.462237	NS	-4.44182	1.21e-08
NODE_23798_length_1495_cov_5904.875527_g17756_i0	K02695	Photosynthesis	psaH	photosystem I subunit VI	54.3107	-1.38636	0.000174971	-5.98812	0
NODE_44526_length_646_cov_17545.542757_g17756_i1	K02695	Photosynthesis	psaH	photosystem I subunit VI	6461.58	-1.26692	1.04e-05	-4.71164	0
NODE_45026_length_633_cov_27.469643_g34229_i0	K02695	Photosynthesis	psaH	photosystem I subunit VI	13.6867	-0.211939	NS	-0.997345	0.00433592
NODE_35481_length_948_cov_6696.609143_g11407_i4	K02699	Photosynthesis	psaL	photosystem I subunit XI	4794.19	-1.33344	1.31e-05	-4.71789	0
NODE_25702_length_1395_cov_6209.201210_g19072_i0	K14332	Photosynthesis	psaO	photosystem I subunit PsaO	7860.82	-1.39207	0.000113987	-6.32861	0
NODE_31679_length_1107_cov_1957.685687_g23351_i0	K08902	Photosynthesis	psb27	photosystem II Psb27 protein	1612.14	-1.04188	0.000220757	-5.35087	0
NODE_37597_length_865_cov_2635.147727_g25027_i1	K02703	Photosynthesis	psbA	photosystem II P680 reaction center D1protein	1301.78	0.0241711	NS	-1.90388	1.14e-08
NODE_12426_length_2264_cov_283.286627_g9396_i0	K02704	Photosynthesis	psbB	photosystem II CP47 chlorophyll apoprotein	482.133	-0.612497	NS	-3.77769	0
NODE_19366_length_1758_cov_313.986944_g14573_i0	K02711	Photosynthesis	psbJ	photosystem II PsbJ protein	304.453	-0.62583	NS	-4.30816	0
NODE_30869_length_1140_cov_6829.188379_g18250_i4	K02716	Photosynthesis	psbO	photosystem II oxygen-evolving enhancer protein 1	5098.9	-1.1441	0.000192822	-4.8637	0
NODE_27512_length_1304_cov_972.426483_g20306_i0	K02717	Photosynthesis	psbP	photosystem II oxygen-evolving enhancer protein 2	969.546	-0.637283	NS	-4.9854	0
NODE_29949_length_1186_cov_23740.553459_g22084_i0	K02717	Photosynthesis	psbP	photosystem II oxygen-evolving enhancer protein 2	20033.8	-1.49076	1.15e-06	-4.26948	0
NODE_39789_length_787_cov_12148.805322_g22084_i2	K02717	Photosynthesis	psbP	photosystem II oxygen-evolving enhancer protein 2	4080.77	-1.6053	2.14e-06	-3.99428	0
NODE_28259_length_1266_cov_186.964795_g20862_i0	K02717	Photosynthesis	psbP	photosystem II oxygen-evolving enhancer protein 2	138.189	0.0055347	NS	-1.62185	6.46e-09
NODE_37294_length_877_cov_14750.784826_g27541_i0	K08901	Photosynthesis	psbQ	photosystem II oxygen-evolving enhancer protein 3	10701.4	-1.37365	4.99e-05	-5.23611	0
NODE_25168_length_1423_cov_17762.014074_g16111_i3	K03541	Photosynthesis	psbR	photosystem II 10kDa protein	116.318	-0.681945	NS	-4.25565	0
NODE_27933_length_1282_cov_24306.886683_g16111_i4	K03541	Photosynthesis	psbR	photosystem II 10kDa protein	25438.7	-1.22651	6.06e-06	-3.54783	0
NODE_21487_length_1628_cov_15864.062379_g16111_i0	K03541	Photosynthesis	psbR	photosystem II 10kDa protein	42.6673	-0.604567	NS	-3.03723	5.23e-13
NODE_17955_length_1848_cov_205.437746_g13546_i0	K03542	Photosynthesis	psbS	photosystem II 22kDa protein	236.922	-0.0525732	NS	-1.24238	1.47e-09
NODE_18760_length_1797_cov_350.366589_g14146_i0	K03542	Photosynthesis	psbS	photosystem II 22kDa protein	354.142	1.361	2.59e-08	1.33889	1.89e-08
NODE_33939_length_1010_cov_1224.276414_g24996_i0	K02723	Photosynthesis	psbY	photosystem II PsbY protein	1003	-1.04626	0.0003762	-5.88941	0
NODE_26986_length_1331_cov_340.626391_g15217_i1	K08907	Antenna proteins	LHCA1	light-harvesting complex I chlorophyll a/b binding protein 1	242.257	0.892498	0.00127486	-2.30712	2.59e-14
NODE_22569_length_1565_cov_5383.385389_g6415_i1	K08908	Antenna proteins	LHCA2	light-harvesting complex I chlorophyll a/b binding protein 2	451.236	-0.00919565	NS	-6.49315	2.58e-09
NODE_1599_length_4744_cov_1899.937701_g54_i16	K08910	Antenna proteins	LHCA4	light-harvesting complex I chlorophyll a/b binding protein 4	7104.33	-1.59342	2.22e-05	-7.07725	0
NODE_29952_length_1186_cov_7026.569632_g22085_i0	K08910	Antenna proteins	LHCA4	light-harvesting complex I chlorophyll a/b binding protein 4	6356.2	-1.49829	3.32e-05	-6.81117	0
NODE_26402_length_1358_cov_7907.209339_g6415_i2	K08911	Antenna proteins	LHCA5	light-harvesting complex I chlorophyll a/b binding protein 5	8073.24	-1.241	1.8e-05	-5.46861	0
NODE_40394_length_767_cov_10640.154179_g4553_i9	K08912	Antenna proteins	LHCB1	light-harvesting complex II chlorophyll a/b binding protein 1	5875.75	-1.54245	5.5e-06	-5.83865	0
NODE_55124_length_448_cov_19230.597333_g43932_i0	K08913	Antenna proteins	LHCB2	light-harvesting complex II chlorophyll a/b binding protein 2	6559.74	-1.77988	1.64e-06	-6.80157	0
NODE_32901_length_1054_cov_82284.601427_g24219_i0	K08914	Antenna proteins	LHCB3	light-harvesting complex II chlorophyll a/b binding protein 3	45089	-1.80555	2.67e-05	-7.44376	0
NODE_36085_length_924_cov_132130.534665_g26592_i0	K08914	Antenna proteins	LHCB3	light-harvesting complex II chlorophyll a/b binding protein 3	55109	-1.54063	3.27e-05	-5.37681	0
NODE_35615_length_942_cov_149569.566168_g26228_i0	K08914	Antenna proteins	LHCB3	light-harvesting complex II chlorophyll a/b binding protein 3	76842.9	-1.66491	3.24e-05	-5.33026	0
NODE_26734_length_1343_cov_93480.388189_g17661_i1	K08914	Antenna proteins	LHCB3	light-harvesting complex II chlorophyll a/b binding protein 3	21244.6	-1.42099	0.000195945	-5.27381	0
NODE_26127_length_1372_cov_56540.206313_g15054_i2	K08914	Antenna proteins	LHCB3	light-harvesting complex II chlorophyll a/b binding protein 3	63829.9	-1.53756	2.9e-06	-5.0174	0
NODE_26840_length_1338_cov_106605.433202_g17167_i1	K08914	Antenna proteins	LHCB3	light-harvesting complex II chlorophyll a/b binding protein 3	8887	-1.54231	0.000127839	-4.47851	0
NODE_12901_length_2221_cov_45895.299814_g9772_i0	K08914	Antenna proteins	LHCB3	light-harvesting complex II chlorophyll a/b binding protein 3	9253.64	-0.970838	0.000356684	-4.22019	0
NODE_37378_length_874_cov_162150.340824_g27610_i0	K08914	Antenna proteins	LHCB3	light-harvesting complex II chlorophyll a/b binding protein 3	85050.2	-1.48799	1.98e-05	-4.11515	0
NODE_35956_length_929_cov_110428.700935_g26496_i0	K08914	Antenna proteins	LHCB3	light-harvesting complex II chlorophyll a/b binding protein 3	108.465	-1.25119	0.000340375	-3.53063	0
NODE_28927_length_1233_cov_72070.506034_g15054_i4	K08914	Antenna proteins	LHCB3	light-harvesting complex II chlorophyll a/b binding protein 3	86.9765	-1.51667	0.000298512	-2.86812	9.36e-11
NODE_37394_length_873_cov_167633.898750_g27622_i0	K08914	Antenna proteins	LHCB3	light-harvesting complex II chlorophyll a/b binding protein 3	47844.4	-1.57958	8.03e-06	-2.7894	4.5e-15
NODE_18718_length_1800_cov_78732.201506_g14112_i0	K08914	Antenna proteins	LHCB3	light-harvesting complex II chlorophyll a/b binding protein 3	13399	-1.24063	6.86e-05	-2.69618	8.65e-18
NODE_25764_length_1392_cov_101461.194845_g19113_i0	K08914	Antenna proteins	LHCB3	light-harvesting complex II chlorophyll a/b binding protein 3	8446.32	-1.59556	4.44e-06	-1.87432	3.83e-08
NODE_44523_length_646_cov_148468.048866_g33774_i0	K08915	Antenna proteins	LHCB4	light-harvesting complex II chlorophyll a/b binding protein 4	2109.76	-1.20463	NS	-7.50358	0
NODE_59681_length_398_cov_74129.270769_g48422_i0	K08915	Antenna proteins	LHCB4	light-harvesting complex II chlorophyll a/b binding protein 4	110.477	-1.78977	0.000278141	-7.25113	0
NODE_20005_length_1718_cov_37843.260182_g15054_i0	K08915	Antenna proteins	LHCB4	light-harvesting complex II chlorophyll a/b binding protein 4	126.74	-1.25772	0.00438419	-5.63471	0
NODE_74233_length_298_cov_80873.777778_g62848_i0	K08915	Antenna proteins	LHCB4	light-harvesting complex II chlorophyll a/b binding protein 4	171.168	-1.61786	4.88e-05	-5.08931	0
NODE_23796_length_1495_cov_84970.566104_g17755_i0	K08915	Antenna proteins	LHCB4	light-harvesting complex II chlorophyll a/b binding protein 4	16821.8	-1.54947	8.8e-05	-5.03832	0
NODE_39556_length_796_cov_16401.358230_g19539_i2	K08915	Antenna proteins	LHCB4	light-harvesting complex II chlorophyll a/b binding protein 4	9982.07	-1.2072	1e-05	-4.96459	0
NODE_59039_length_404_cov_16898.791541_g47794_i0	K08915	Antenna proteins	LHCB4	light-harvesting complex II chlorophyll a/b binding protein 4	4414.42	-1.46605	1.19e-06	-4.82916	0
NODE_26382_length_1359_cov_7155.728616_g19539_i0	K08915	Antenna proteins	LHCB4	light-harvesting complex II chlorophyll a/b binding protein 4	127.721	-1.07732	0.00141052	-4.51563	0
NODE_34323_length_994_cov_10124.165038_g19539_i1	K08915	Antenna proteins	LHCB4	light-harvesting complex II chlorophyll a/b binding protein 4	22.8243	-2.00515	0.00166457	-4.33363	3.72e-09
NODE_48082_length_565_cov_108345.148374_g37094_i0	K08915	Antenna proteins	LHCB4	light-harvesting complex II chlorophyll a/b binding protein 4	131.908	-1.32431	0.000218849	-3.59127	0
NODE_15736_length_1995_cov_9362.854839_g8975_i1	K08915	Antenna proteins	LHCB4	light-harvesting complex II chlorophyll a/b binding protein 4	15767.2	-1.09827	6.15e-05	-2.96453	0
NODE_36396_length_913_cov_308.913095_g26515_i1	K08915	Antenna proteins	LHCB4	light-harvesting complex II chlorophyll a/b binding protein 4	229.712	-0.2078	NS	-0.802398	0.00224794
NODE_33642_length_1023_cov_26.789474_g24775_i0	K08916	Antenna proteins	LHCB5	light-harvesting complex II chlorophyll a/b binding protein 5	23.1352	-0.174423	NS	-1.01622	0.000934074
NODE_32080_length_1090_cov_4233.599803_g18798_i5	K08917	Antenna proteins	LHCB6	light-harvesting complex II chlorophyll a/b binding protein 6	3364.06	-1.6478	1.57e-05	-4.18231	0
NODE_33276_length_1038_cov_2934.300518_g22085_i1	K14172	Antenna proteins	LHCB7	light-harvesting complex II chlorophyll a/b binding protein 7	21.0256	-0.954036	NS	-9.89494	6.19e-05
NODE_23097_length_1536_cov_227.618592_g17247_i0	K15745	Carotenoid biosynthesis	AL1	phytoene desaturase (3,4-didehydrolycopene-forming)	278.05	-1.351	0.00101918	-5.0958	0
NODE_22993_length_1541_cov_625.278610_g17176_i0	K02291	Carotenoid biosynthesis	crtB	15-cis-phytoene synthase	689.039	-0.596626	NS	-1.37478	9.01e-06
NODE_6898_length_2934_cov_76.450192_g5107_i0	K02291	Carotenoid biosynthesis	crtB	15-cis-phytoene synthase	128.857	-0.537751	0.000565115	-0.698228	2.44e-06
NODE_2147_length_4357_cov_324.151727_g1575_i0	K15746	Carotenoid biosynthesis	crtZ	beta-carotene 3-hydroxylase	988.469	-0.440011	NS	-0.858832	1.09e-06
NODE_1523_length_4811_cov_178.030815_g1129_i0	K06443	Carotenoid biosynthesis	lcyB (crtL1, crtY)	lycopene beta-cyclase	676.765	-1.63541	0.000335616	-5.09348	0
NODE_584_length_6188_cov_92.517089_g427_i0	K06443	Carotenoid biosynthesis	lcyB (crtL1, crtY)	lycopene beta-cyclase	328.844	0.641094	0.000449029	0.427578	NS
NODE_11674_length_2336_cov_365.972603_g8810_i0	K02293	Carotenoid biosynthesis	PDS (crtP)	15-cis-phytoene desaturase	623.929	-1.27906	6.61e-05	-3.48313	0
NODE_10248_length_2483_cov_1207.956432_g4714_i1	K09838	Carotenoid biosynthesis	ZEP (ABA1)	zeaxanthin epoxidase	1930.57	0.383713	NS	0.593775	1.66e-05
NODE_42888_length_690_cov_8118.431118_g14953_i3	K01623	Carbon fixation	ALDO	fructose-bisphosphate aldolase, class I	2.23941	-1.82571	NS	-6.13452	0.00171243
NODE_22393_length_1576_cov_11293.514305_g14953_i1	K01623	Carbon fixation	ALDO	fructose-bisphosphate aldolase, class I	12862.7	-0.695214	0.00144094	-4.45972	0
NODE_22677_length_1559_cov_89.878197_g16947_i0	K03841	Carbon fixation	FBP (fbp)	fructose-1,6-bisphosphatase I	92.7551	-1.34796	7.66e-06	-3.10808	0
NODE_19010_length_1779_cov_249.548652_g14337_i0	K03841	Carbon fixation	FBP (fbp)	fructose-1,6-bisphosphatase I	353.827	-2.04283	5.56e-06	-1.28254	0.0010867
NODE_46924_length_590_cov_22243.870406_g16648_i23	K05298	Carbon fixation	GAPA	glyceraldehyde-3-phosphate dehydrogenase (NADP+) (phosphorylating)	58.4176	0.00770424	NS	-10.836	4.21e-05
NODE_29950_length_1186_cov_14063.509434_g9271_i7	K05298	Carbon fixation	GAPA	glyceraldehyde-3-phosphate dehydrogenase (NADP+) (phosphorylating)	781.567	-0.112978	NS	-6.20696	8.26e-14
NODE_24511_length_1458_cov_17720.927798_g16648_i5	K05298	Carbon fixation	GAPA	glyceraldehyde-3-phosphate dehydrogenase (NADP+) (phosphorylating)	9672.24	-0.698623	0.000635529	-6.14619	0
NODE_12263_length_2278_cov_18872.669841_g9271_i0	K05298	Carbon fixation	GAPA	glyceraldehyde-3-phosphate dehydrogenase (NADP+) (phosphorylating)	23630.7	-0.678343	0.00042547	-5.71889	0
NODE_43193_length_682_cov_22.183908_g32567_i0	K05298	Carbon fixation	GAPA	glyceraldehyde-3-phosphate dehydrogenase (NADP+) (phosphorylating)	14.668	-0.319159	NS	-1.31113	0.000460368
NODE_37916_length_853_cov_26.521795_g26500_i1	K05298	Carbon fixation	GAPA	glyceraldehyde-3-phosphate dehydrogenase (NADP+) (phosphorylating)	20.1141	-0.228107	NS	-1.02177	0.000750314
NODE_18309_length_1828_cov_43.476923_g13811_i0	K02446	Carbon fixation	glpX	fructose-1,6-bisphosphatase II	70.4363	-3.47937	5.7e-12	-6.25288	0
NODE_1251_length_5078_cov_369.438162_g776_i1	K00814	Carbon fixation	GPT (ALT)	alanine transaminase	487.788	-1.15777	4.49e-06	-0.788869	0.000760228
NODE_37228_length_880_cov_28.478315_g27485_i0	K00814	Carbon fixation	GPT (ALT)	alanine transaminase	9.27458	0.414081	NS	1.56151	0.00124934
NODE_13778_length_2148_cov_1129.629398_g10439_i0	K00051	Carbon fixation	malate	malate dehydrogenase (NADP+)	1471.1	0.589004	0.00322084	0.700684	0.00044305
NODE_21042_length_1656_cov_10593.138977_g7173_i1	K00615	Carbon fixation	tktA (tktB)	transketolase	11670.1	-0.128059	NS	-2.44855	0
NODE_18281_length_1829_cov_93.587130_g13796_i0	K00029	Carbon fixation	maeB	malate dehydrogenase (oxaloacetate-decarboxylating) (NADP+)	110.944	-0.220612	NS	-0.753465	0.000131719
NODE_41789_length_723_cov_13.581538_g31323_i0	K01595	Carbon fixation	PEP-Cx	phosphoenolpyruvate carboxylase	4.70687	0.155463	NS	7.03738	0.00041791
NODE_21500_length_1628_cov_49.704180_g16117_i0	K01610	Carbon fixation	pckA	phosphoenolpyruvate carboxykinase (ATP)	55.3602	-2.13353	1.01e-09	-1.21385	8.52e-05
NODE_14293_length_2105_cov_7149.239665_g10844_i0	K00927	Carbon fixation	PGK (pgk)	phosphoglycerate kinase	11536.1	-0.784707	0.000524364	-7.8846	0
NODE_33700_length_1020_cov_20.131996_g24824_i0	K00927	Carbon fixation	PGK (pgk)	phosphoglycerate kinase	15.5341	0.461396	NS	1.10089	0.00475498
NODE_74505_length_288_cov_3.851163_g63116_i0	K01602	Carbon fixation	rbcS (cbbS)	ribulose-bisphosphate carboxylase small chain	1954.54	0.0214814	NS	-4.6256	0
NODE_48277_length_561_cov_71579.854508_g37283_i0	K01602	Carbon fixation	rbcS (cbbS)	ribulose-bisphosphate carboxylase small chain	12896.8	-0.843307	5.13e-06	-4.55897	0
NODE_4766_length_3364_cov_17317.070495_g3550_i0	K01602	Carbon fixation	rbcS (cbbS)	ribulose-bisphosphate carboxylase small chain	23045.5	-0.905998	2.19e-06	-4.43204	0
NODE_40392_length_767_cov_93147.142651_g30091_i0	K01602	Carbon fixation	rbcS (cbbS)	ribulose-bisphosphate carboxylase small chain	23710	-0.296403	NS	-3.80134	0
NODE_30666_length_1150_cov_69405.402971_g22625_i0	K01602	Carbon fixation	rbcS (cbbS)	ribulose-bisphosphate carboxylase small chain	36994.1	-0.102494	NS	-3.69685	0
NODE_30782_length_1144_cov_1879.272642_g20102_i2	K01807	Carbon fixation	rpiA	ribose 5-phosphate isomerase A	326.425	-1.29081	NS	-6.41192	2.58e-11
NODE_27221_length_1319_cov_1615.333868_g20102_i0	K01807	Carbon fixation	rpiA	ribose 5-phosphate isomerase A	1124.7	-0.930734	0.00202523	-5.76372	0
NODE_29033_length_1229_cov_140.063149_g21414_i0	K01807	Carbon fixation	rpiA	ribose 5-phosphate isomerase A	124.207	-0.290341	NS	-1.17788	2.92e-07
NODE_22908_length_1546_cov_113.679566_g15785_i2	K01807	Carbon fixation	rpiA	ribose 5-phosphate isomerase A	135.71	-0.772126	0.000471049	-0.99739	4.29e-06
NODE_27067_length_1327_cov_84.668262_g19993_i0	K01807	Carbon fixation	rpiA	ribose 5-phosphate isomerase A	66.2019	-3.24034	3.6e-07	1.24665	NS
NODE_5444_length_3208_cov_5268.093780_g1158_i2	K01100	Carbon fixation	SBP	sedoheptulose-bisphosphatase	196.343	-0.702318	NS	-13.4258	2.76e-06
NODE_1568_length_4768_cov_3884.706922_g1158_i0	K01100	Carbon fixation	SBP	sedoheptulose-bisphosphatase	269.269	-2.37138	9.18e-14	-7.99369	0
NODE_4146_length_3529_cov_5356.237269_g1158_i1	K01100	Carbon fixation	SBP	sedoheptulose-bisphosphatase	14171.7	-0.637868	NS	-6.36585	0
NODE_15050_length_2047_cov_3860.209220_g11408_i0	K01100	Carbon fixation	SBP	sedoheptulose-bisphosphatase	5384.9	-0.586913	0.000257429	-3.16273	0
NODE_15508_length_2013_cov_134.690722_g11738_i0	K01803	Carbon fixation	TPI (tpiA)	triosephosphate isomerase (TIM)	182.033	-0.965823	3e-06	-1.5752	7.52e-15
NODE_2529_length_4131_cov_1692.307294_g1855_i0	K13600	Porphyrin and chlorophyll metabolism	CAO	chlorophyllide a oxygenase	5115.78	-1.004	1.71e-05	-1.93429	4.09e-17
NODE_12515_length_2256_cov_176.276683_g9460_i0	K04039	Porphyrin and chlorophyll metabolism	chlB	light-independent protochlorophyllide reductase subunit B	103.768	-0.914181	NS	-4.5852	1.74e-17
NODE_1054_length_5306_cov_1098.361170_g776_i0	K03405	Porphyrin and chlorophyll metabolism	chlI	magnesium chelatase subunit I	4535.67	-0.879967	0.00224998	-4.17195	0
NODE_13340_length_2185_cov_972.833333_g10101_i0	K03405	Porphyrin and chlorophyll metabolism	chlI	magnesium chelatase subunit I	1691.23	-1.84083	8.06e-05	-3.21285	1.51e-11
NODE_44265_length_653_cov_6.753448_g33540_i0	K04037	Porphyrin and chlorophyll metabolism	chlL	light-independent protochlorophyllide reductase subunit L	4.19379	0.0577462	NS	-3.09687	0.0033672
NODE_40282_length_771_cov_5.015759_g29998_i0	K04038	Porphyrin and chlorophyll metabolism	chlN	light-independent protochlorophyllide reductase subunit L	3.69112	0.0109504	NS	-5.67059	0.0040709
NODE_16316_length_1955_cov_5771.147184_g12343_i0	K10960	Porphyrin and chlorophyll metabolism	chlP	geranylgeranyl diphosphate/geranylgeranyl-bacteriochlorophyllide a reductase	8384.63	-1.81676	0.00314224	-4.73661	3.54e-12
NODE_17374_length_1887_cov_232.409041_g13116_i0	K02303	Porphyrin and chlorophyll metabolism	cobA	uroporphyrin-III C-methyltransferase	27.4682	-0.592897	NS	-3.57913	5.91e-05
NODE_21243_length_1643_cov_273.043949_g13116_i1	K02303	Porphyrin and chlorophyll metabolism	cobA	uroporphyrin-III C-methyltransferase	276.896	-2.01371	1.89e-09	-2.85484	8.87e-18
NODE_13118_length_2204_cov_48.870014_g9945_i0	K02259	Porphyrin and chlorophyll metabolism	COX15 (ctaA)	heme a synthase	64.4142	0.649752	0.0029283	0.717795	0.00085181
NODE_1176_length_5163_cov_347.213163_g556_i4	K02259	Porphyrin and chlorophyll metabolism	COX15 (ctaA)	heme a synthase	907.011	0.151796	NS	0.826512	6.59e-13
NODE_28667_length_1246_cov_1537.468883_g14828_i3	K00228	Porphyrin and chlorophyll metabolism	CPOX (hemF)	coproporphyrinogen III oxidase	113.581	-2.63662	0.000233184	-3.69866	3.5e-07
NODE_28414_length_1259_cov_1706.088533_g14828_i2	K00228	Porphyrin and chlorophyll metabolism	CPOX (hemF)	coproporphyrinogen III oxidase	834.06	-1.50016	NS	-3.20936	1.65e-07
NODE_24443_length_1461_cov_1533.021614_g14828_i1	K00228	Porphyrin and chlorophyll metabolism	CPOX (hemF)	coproporphyrinogen III oxidase	596.68	-0.465856	NS	-1.21154	1.04e-07
NODE_18211_length_1834_cov_49.490062_g13744_i0	K02302	Porphyrin and chlorophyll metabolism	cysG	uroporphyrin-III C-methyltransferase	46.8246	1.45708	3.81e-08	1.76513	5.26e-12
NODE_12144_length_2291_cov_901.881425_g9182_i0	K19073	Porphyrin and chlorophyll metabolism	DVR	divinyl chlorophyllide a 8-vinyl-reductase	1667.19	-1.39296	1.45e-05	-3.92014	0
NODE_24325_length_1467_cov_2230.940459_g12943_i1	K02492	Porphyrin and chlorophyll metabolism	hemA	glutamyl-tRNA reductase	1061.91	-1.58596	2.88e-06	-3.92051	0
NODE_17115_length_1903_cov_1936.688525_g12943_i0	K02492	Porphyrin and chlorophyll metabolism	hemA	glutamyl-tRNA reductase	1752.75	-1.44187	1.21e-05	-3.42909	0
NODE_18722_length_1800_cov_2517.519398_g14113_i0	K01749	Porphyrin and chlorophyll metabolism	hemC (HMBS)	hydroxymethylbilane synthase	3579.69	-2.04326	NS	-7.17475	1.77e-17
NODE_7779_length_2795_cov_137.358193_g3544_i1	K01719	Porphyrin and chlorophyll metabolism	hemD (UROS)	uroporphyrinogen-III synthase	268.932	-1.13605	0.000344743	-2.73977	1.87e-16
NODE_19871_length_1726_cov_1291.497883_g12590_i1	K01599	Porphyrin and chlorophyll metabolism	hemE (UROD)	uroporphyrinogen decarboxylase	1811.67	-1.84475	0.00412595	-8.94412	0
NODE_18174_length_1835_cov_1493.762202_g13715_i0	K01599	Porphyrin and chlorophyll metabolism	hemE (UROD)	uroporphyrinogen decarboxylase	2122.98	-2.05467	0.00434959	-8.13362	0
NODE_38473_length_834_cov_7.587385_g28507_i0	K01772	Porphyrin and chlorophyll metabolism	hemH (FECH)	protoporphyrin/coproporphyrin ferrochelatase	2.62443	-0.40197	NS	-3.28148	0.00397863
NODE_43207_length_682_cov_4.476190_g32581_i0	K01772	Porphyrin and chlorophyll metabolism	hemH (FECH)	protoporphyrin/coproporphyrin ferrochelatase	2.37776	-0.344993	NS	-2.94628	0.00487056
NODE_14382_length_2098_cov_216.841481_g7609_i1	K01772	Porphyrin and chlorophyll metabolism	hemH (FECH)	protoporphyrin/coproporphyrin ferrochelatase	227.57	1.23048	6.79e-08	1.44823	7.42e-11
NODE_19557_length_1746_cov_17.007173_g14714_i0	K01772	Porphyrin and chlorophyll metabolism	hemH (FECH)	protoporphyrin/coproporphyrin ferrochelatase	22.9515	0.680517	NS	1.72145	9.75e-05
NODE_22274_length_1582_cov_349.809145_g14171_i2	K21480	Porphyrin and chlorophyll metabolism	HO (pbsA1, hmuO)	heme oxygenase (biliverdin-producing, ferredoxin)	346.114	-0.473121	0.00152377	-1.23883	0
NODE_20710_length_1677_cov_301.147132_g15017_i1	K21480	Porphyrin and chlorophyll metabolism	HO (pbsA1, hmuO)	heme oxygenase (biliverdin-producing, ferredoxin)	290.881	0.685116	0.00114915	-0.743212	0.00039175
NODE_12723_length_2237_cov_673.225970_g8046_i1	K13606	Porphyrin and chlorophyll metabolism	NOL (NYC1)	chlorophyll(ide) b reductase	753.018	2.89983	5.85e-12	4.07743	1.08e-22
NODE_25374_length_1413_cov_37.726119_g18855_i0	K05371	Porphyrin and chlorophyll metabolism	pcyA	phycocyanobilin:ferredoxin oxidoreductase	34.3245	-1.55187	0.000703866	-1.1705	0.00299653
NODE_15510_length_2013_cov_115.354124_g11377_i1	K00218	Porphyrin and chlorophyll metabolism	por	protochlorophyllide reductase	150.971	-0.326538	NS	-1.21764	8.16e-09
NODE_13802_length_2146_cov_485.554752_g10458_i0	K00231	Porphyrin and chlorophyll metabolism	PPOX (hemY)	protoporphyrinogen/coproporphyrinogen III oxidase	701.199	-2.4651	5.79e-05	-2.76862	3.72e-06
NODE_32564_length_1069_cov_12.205823_g23974_i0	K01176	Starch metabolism	AMY (amyA, malS)	alpha-amylase	9.93639	-2.81032	2.35e-05	-0.804652	NS
NODE_6823_length_2946_cov_271.138531_g5048_i0	K01176	Starch metabolism	AMY (amyA, malS)	alpha-amylase	441.475	0.0327732	NS	1.3685	2.13e-05
NODE_6309_length_3035_cov_116.428427_g4681_i0	K01176	Starch metabolism	AMY (amyA, malS)	alpha-amylase	202.23	-1.16102	5.33e-05	3.48859	2.71e-45
NODE_47940_length_568_cov_25.298990_g36957_i0	K01177	Starch metabolism	BAM	beta-amylase	12.2309	-0.996754	NS	-8.98389	0.000140141
NODE_23983_length_1485_cov_35.958215_g17884_i0	K01177	Starch metabolism	BAM	beta-amylase	53.8983	-1.71872	0.00250399	-7.45867	3.14e-16
NODE_7102_length_2902_cov_157.857900_g5262_i0	K01177	Starch metabolism	BAM	beta-amylase	279.933	0.412843	0.00286546	0.696997	1.24e-08
NODE_31935_length_1097_cov_7.480469_g23521_i0	K05349	Starch and sucrose metabolism	bglX	beta-glucosidase	9.11165	0.136757	NS	-2.211	0.00276826
NODE_508_length_6453_cov_120.991536_g371_i0	K01208	Starch metabolism	cd (ma, nplT)	cyclomaltodextrinase / maltogenic alpha-amylase/ neopullulanase	438.301	0.65016	0.000771271	0.575858	0.00208768
NODE_10253_length_2483_cov_56.224481_g7677_i0	K01084	Starch and sucrose metabolism	G6PC	glucose-6-phosphatase	85.2117	0.724819	8.13e-05	0.252856	NS
NODE_39158_length_810_cov_10.009498_g29040_i0	K00700	Starch metabolism	GBE1 (glgB)	1,4-alpha-glucan branching enzyme	5.0099	1.23593	NS	1.95855	0.0030478
NODE_11904_length_2313_cov_53.880804_g8985_i0	K00703	Starch metabolism	glgA	starch synthase	114.535	-2.59	NS	-10.3576	1.13e-09
NODE_783_length_5695_cov_704.660797_g582_i0	K00703	Starch metabolism	glgA	starch synthase	2356.81	0.392992	NS	-3.15706	0
NODE_787_length_5693_cov_457.918861_g582_i1	K00703	Starch metabolism	glgA	starch synthase	680.19	0.221617	NS	-2.79434	0
NODE_5021_length_3312_cov_596.540290_g3714_i0	K00703	Starch metabolism	glgA	starch synthase	1308.05	0.279621	NS	-1.52707	0
NODE_829_length_5621_cov_223.857066_g619_i0	K00703	Starch metabolism	glgA	starch synthase	774.232	0.750771	1.16e-07	-0.0901545	NS
NODE_2467_length_4168_cov_39.102808_g1807_i0	K00703	Starch metabolism	glgA	starch synthase	85.1372	1.23258	0.000679873	0.0932182	NS
NODE_8513_length_2691_cov_1960.457601_g6151_i1	K00975	Starch metabolism	glgC	glucose-1-phosphate adenylyltransferase	2369.11	0.0129267	NS	-3.23978	0
NODE_8660_length_2673_cov_1974.033462_g6151_i2	K00975	Starch metabolism	glgC	glucose-1-phosphate adenylyltransferase	1208.35	-0.00781019	NS	-2.93923	0
NODE_24666_length_1450_cov_4698.793028_g4112_i3	K00975	Starch metabolism	glgC	glucose-1-phosphate adenylyltransferase	3159.53	0.672781	2.26e-05	-2.29458	0
NODE_12714_length_2238_cov_129.920554_g9628_i0	K00844	Starch and sucrose metabolism	HK	hexokinase	189.481	-0.486202	0.00129384	-0.230571	NS
NODE_4945_length_3328_cov_256.646697_g1357_i7	K01214	Starch metabolism	ISA (treX)	isoamylase	493.788	0.636956	NS	1.94193	2.47e-14
NODE_23016_length_1540_cov_1020.837764_g6485_i1	K01835	Starch and sucrose metabolism	pgm	phosphoglucomutase	24.865	0.144461	NS	-2.70498	5.3e-12
NODE_8714_length_2667_cov_2672.385891_g6485_i0	K01835	Starch and sucrose metabolism	pgm	phosphoglucomutase	4832.91	0.347136	NS	-2.70286	0
NODE_6830_length_2945_cov_46.793524_g5054_i0	K15779	Starch and sucrose metabolism	PGM2	phosphoglucomutase / phosphopentomutase	85.0039	-1.66435	3.27e-06	0.382272	NS
NODE_3133_length_3886_cov_866.617624_g2317_i0	K00688	Starch metabolism	PYG (glgP)	glycogen phosphorylase	1936.26	0.0904696	NS	0.830447	2.58e-07
NODE_5516_length_3191_cov_1165.239256_g4089_i0	K00688	Starch metabolism	PYG (glgP)	glycogen phosphorylase	2080.97	0.722658	0.0024345	2.61785	4.31e-26
NODE_39566_length_796_cov_8.573997_g29383_i0	K00847	Starch and sucrose metabolism	scrK	fructokinase	2.94767	-0.371543	NS	-2.88214	0.0013972
NODE_2404_length_4208_cov_101.908827_g1758_i0	K00847	Starch and sucrose metabolism	scrK	fructokinase	221.767	-0.658928	0.000549812	-1.4821	3.06e-15
NODE_5785_length_3134_cov_13.829467_g4296_i0	K16055	Starch and sucrose metabolism	TPS	trehalose 6-phosphate synthase/phosphatase	26.4123	-3.06942	2.95e-10	-2.34204	7.63e-08
NODE_26101_length_1374_cov_48.934666_g19345_i0	K16055	Starch and sucrose metabolism	TPS	trehalose 6-phosphate synthase/phosphatase	41.0652	-2.09612	0.00273489	-1.83498	0.00329832
NODE_3478_length_3748_cov_374.261769_g2578_i0	K16055	Starch and sucrose metabolism	TPS	trehalose 6-phosphate synthase/phosphatase	1004.63	-1.30409	1.19e-07	-0.757585	0.000911643
NODE_31198_length_1127_cov_6.334915_g23004_i0	K01194	Starch and sucrose metabolism	TREH (treA, treF)	alpha-trehalase	3.09548	-0.494427	NS	-3.04548	0.00196759
NODE_20383_length_1694_cov_17949.132634_g12386_i2	K13679	Starch metabolism	WAXY	granule-bound starch synthase	67.6921	0.204381	NS	-3.88491	6.62e-12
NODE_17816_length_1857_cov_19268.177691_g12386_i1	K13679	Starch metabolism	WAXY	granule-bound starch synthase	26102.7	0.0347925	NS	-3.54016	0
