# Supplementary material for: Transcriptomics reveal a unique phago-mixotrophic response to low nutrient concentrations in the prasinophyte Pterosperma cristatum
Source: ISME Commun. 2024 Jun 14;4(1):ycae083. doi: 10.1093/ismeco/ycae083 (PMC11217555; doi:10.1093/ismeco/ycae083)
Supplement: supplementary_Material_ycae083 [file supplementary_material_ycae083.zip › SuppTableS5_CentralCMetDElist-Rev.xlsx]

## Sheet: Pteros_DESeq2_CentralCMetDElist
Supp. Table S5: List of differentially expressed genes belonging to the pathways contributing to central carbon metabolism in Pterosperma cristatum. Differential expression was determined using DESeq2 analysis.KEGG #, KEGG identifier; Mean expr., average expression level for the gene among all three treaments; LFC, log2-fold change; svalue, adjusted p-value; NS, not significant.
					Mean expression level	Reduced vs Replete		Depleted vs Replete
Transcript identifier	KEGG #	Pathway	Gene	Protein		LFC	svalue	LFC	svalue
NODE_29670_length_1199_cov_753.654529_g19327_i1	K03946	Oxidative phosphorylation	NDUFA2	Complex I : NADH dehydrogenase (ubiquinone) 1 alpha subcomplex subunit 2	589.538	-0.366356	NS	-0.535858	5.68e-05
NODE_26901_length_1335_cov_878.427100_g19868_i0	K03955	Oxidative phosphorylation	NDUFAB1	Complex I : NADH dehydrogenase (ubiquinone) 1 alpha/beta subcomplex 1, acyl-carrier	436.34	-0.480351	0.00278482	-0.510089	0.00116315
NODE_18077_length_1841_cov_903.559389_g13636_i0	K03936	Oxidative phosphorylation	NDUFS3	Complex I : NADH dehydrogenase (ubiquinone) Fe-S protein 3	1012.12	0.0832398	NS	0.471117	0.000890818
NODE_36865_length_895_cov_955.845499_g27196_i0	K00234	Oxidative phosphorylation	SDHA (SDH1)	Complex II : succinate dehydrogenase (ubiquinone) flavoprotein subunit	381.295	-0.167527	NS	1.79481	6.08e-15
NODE_15185_length_2038_cov_167.660560_g11505_i0	K00235	Oxidative phosphorylation	SDHB (SDH2)	Complex II : succinate dehydrogenase (ubiquinone) iron-sulfur subunit	189.54	0.537369	0.00281216	0.702898	6.93e-05
NODE_491_length_6501_cov_2435.376478_g357_i0	K00412	Oxidative phosphorylation	CYTB (petB)	Complex III: ubiquinol-cytochrome c reductase cytochrome b subunit	11423.3	-0.603582	NS	-1.24165	5.99e-05
NODE_28483_length_1256_cov_539.800507_g21031_i0	K02274	Oxidative phosphorylation	coxA (ctaD)	Complex IV : cytochrome c oxidase subunit I	382.037	-1.60967	0.000330023	-3.01313	1.11e-10
NODE_36038_length_926_cov_181.281360_g26553_i0	K02261	Oxidative phosphorylation	COX2	Complex IV : cytochrome c oxidase subunit 2	104.181	-0.672719	0.000352237	-0.874286	1.63e-06
NODE_858_length_5570_cov_265.255412_g317_i2	K02261	Oxidative phosphorylation	COX2	Complex IV : cytochrome c oxidase subunit 2	757.821	0.846859	6.98e-06	1.48318	2.33e-16
NODE_9806_length_2535_cov_37.148660_g6306_i1	K02266	Oxidative phosphorylation	COX6A	Complex IV : cytochrome c oxidase subunit 6a	42.6398	-0.882933	0.00138037	-0.107213	NS
NODE_13118_length_2204_cov_48.870014_g9945_i0	K02259	Oxidative phosphorylation	COX15 (ctaA)	Complex IV : heme a synthase	64.4142	0.649752	0.0029283	0.717795	0.00085181
NODE_1176_length_5163_cov_347.213163_g556_i4	K02259	Oxidative phosphorylation	COX15 (ctaA)	Complex IV : heme a synthase	907.011	0.151796	NS	0.826512	6.59e-13
NODE_980_length_5399_cov_138.457567_g727_i0	K02126	Oxidative phosphorylation	ATPeF0A (MTATP6, ATP6)	Complex V : F-type H+-transporting ATPase subunit alpha (eukaryote)	533.043	-0.181876	NS	-0.832972	0.00256409
NODE_32750_length_1061_cov_3559.648785_g23731_i1	K02137	Oxidative phosphorylation	ATPeF0O (ATP5O, ATP5)	Complex V : F-type H+-transporting ATPase subunit O (eukaryote)	2530.82	-0.445568	NS	-0.52182	0.000786573
NODE_24418_length_1463_cov_282.129496_g9964_i1	K02132	Oxidative phosphorylation	ATPeF1A (ATP5A1, ATP1)	Complex V : F-type H+-transporting ATPase subunit alpha (eukaryote)	216.903	1.21607	6.43e-05	1.62996	5.94e-08
NODE_13799_length_2146_cov_2629.709117_g10455_i0	K02133	Oxidative phosphorylation	ATPeF1B (ATP5B, ATP2)	Complex V : F-type H+-transporting ATPase subunit beta ((eukaryote)	3355.07	-0.144407	NS	-0.844262	5.99e-09
NODE_27238_length_1318_cov_5410.017671_g20117_i0	K01507	Oxidative phosphorylation	ppa	inorganic pyrophosphatase	17.8194	-0.596484	NS	-9.4261	7.07e-05
NODE_40165_length_774_cov_11037.091298_g20117_i2	K01507	Oxidative phosphorylation	ppa	inorganic pyrophosphatase	5929.41	-0.415284	NS	-6.07635	0
NODE_32896_length_1055_cov_5.729124_g24214_i0	K00937	Oxidative phosphorylation	ppk1	polyphosphate kinase	3.53586	3.50337	0.00380497	2.75501	NS
NODE_38899_length_819_cov_21.026810_g28839_i0	K22468	Oxidative phosphorylation	ppk2	polyphosphate kinase	8.31749	2.34813	NS	5.8367	1.16e-06
NODE_12714_length_2238_cov_129.920554_g9628_i0	K00844	Glycolysis	HK	hexokinase	189.481	-0.486202	0.00129384	-0.230571	NS
NODE_42205_length_710_cov_10.299843_g31700_i0	K01785	Glycolysis/Gluconeogenesis	galM (GALM)	aldose 1-epimerase	8.08261	-0.043522	NS	-3.08079	0.000169455
NODE_5022_length_3312_cov_237.690645_g851_i3	K01785	Glycolysis/Gluconeogenesis	galM (GALM)	aldose 1-epimerase	96.0162	-0.249717	NS	-1.54355	6.17e-05
NODE_1807_length_4592_cov_260.084753_g851_i2	K01785	Glycolysis/Gluconeogenesis	galM (GALM)	aldose 1-epimerase	774.665	-0.535099	0.00469559	-1.1576	1.31e-09
NODE_18143_length_1837_cov_351.573696_g13687_i0	K01785	Glycolysis/Gluconeogenesis	galM (GALM)	aldose 1-epimerase	375.17	0.463389	0.00357491	1.07419	2.23e-13
NODE_23249_length_1526_cov_619.008259_g17355_i0	K01792	Glycolysis/Gluconeogenesis/Pentose phosphate pathway	G-6P-1E	glucose-6-phosphate 1-epimerase	696.941	-0.252378	NS	-0.923895	0.000155459
NODE_4163_length_3526_cov_8.938894_g3103_i0	K01792	Glycolysis/Gluconeogenesis/Pentose phosphate pathway	G-6P-1E	glucose-6-phosphate 1-epimerase	15.3701	-0.564501	NS	3.34351	4.27e-10
NODE_10253_length_2483_cov_56.224481_g7677_i0	K01084	Gluconeogenesis/Pentose phosphate pathway	G6PC	glucose-6-phosphatase	85.2117	0.724819	8.13e-05	0.252856	NS
NODE_22677_length_1559_cov_89.878197_g16947_i0	K03841	Gluconeogenesis	FBP (fbp)	fructose-1,6-bisphosphatase I	92.7551	-1.34796	7.66e-06	-3.10808	0
NODE_19010_length_1779_cov_249.548652_g14337_i0	K03841	Gluconeogenesis	FBP (fbp)	fructose-1,6-bisphosphatase I	353.827	-2.04283	5.56e-06	-1.28254	0.0010867
NODE_18309_length_1828_cov_43.476923_g13811_i0	K02446	Gluconeogenesis	glpX	fructose-1,6-bisphosphatase II	70.4363	-3.47937	5.7e-12	-6.25288	0
NODE_9919_length_2521_cov_269.179739_g7418_i0	K00850	Glycolysis	pfkA (PFK)	6-phosphofructokinase 1	373.13	-0.773687	0.000607989	3.63046	7.15e-74
NODE_42888_length_690_cov_8118.431118_g14953_i3	K01623	Glycolysis/Gluconeogenesis/Pentose phosphate pathway	ALDO	fructose-bisphosphate aldolase, class I	2.23941	-1.82571	NS	-6.13452	0.00171243
NODE_22393_length_1576_cov_11293.514305_g14953_i1	K01623	Glycolysis/Gluconeogenesis/Pentose phosphate pathway	ALDO	fructose-bisphosphate aldolase, class I	12862.7	-0.695214	0.00144094	-4.45972	0
NODE_15508_length_2013_cov_134.690722_g11738_i0	K01803	Glycolysis/Gluconeogenesis	TPI (tpiA)	triosephosphate isomerase (TIM)	182.033	-0.965823	3e-06	-1.5752	7.52e-15
NODE_34902_length_972_cov_4383.077864_g12516_i1	K00134	Glycolysis/Gluconeogenesis	GAPDH (gapA)	glyceraldehyde 3-phosphate dehydrogenase (phosphorylating)	1426.39	0.158408	NS	8.72515	1.79e-132
NODE_32600_length_1067_cov_5476.261569_g23999_i0	K00134	Glycolysis/Gluconeogenesis	GAPDH (gapA)	glyceraldehyde 3-phosphate dehydrogenase (phosphorylating)	2605.14	0.412373	NS	9.01647	0
NODE_16557_length_1939_cov_1883.123794_g12516_i0	K00134	Glycolysis/Gluconeogenesis	GAPDH (gapA)	glyceraldehyde 3-phosphate dehydrogenase (phosphorylating)	70.3885	-0.0176163	NS	9.40021	3.49e-14
NODE_38621_length_829_cov_4478.000000_g12516_i3	K00134	Glycolysis/Gluconeogenesis	GAPDH (gapA)	glyceraldehyde 3-phosphate dehydrogenase (phosphorylating)	390.663	0.730304	NS	14.2445	5.56e-07
NODE_8386_length_2710_cov_154.862344_g6237_i0	K00131	Glycolysis/Gluconeogenesis	gapN	glyceraldehyde-3-phosphate dehydrogenase (NADP+)	252.022	0.788946	0.000239967	0.430606	NS
NODE_14293_length_2105_cov_7149.239665_g10844_i0	K00927	Glycolysis/Gluconeogenesis	PGK (pgk)	phosphoglycerate kinase	11536.1	-0.784707	0.000524364	-7.8846	0
NODE_33700_length_1020_cov_20.131996_g24824_i0	K00927	Glycolysis/Gluconeogenesis	PGK (pgk)	phosphoglycerate kinase	15.5341	0.461396	NS	1.10089	0.00475498
NODE_11383_length_2365_cov_408.172775_g8577_i0	K15633	Glycolysis/Gluconeogenesis	gpmI	2,3-bisphosphoglycerate-independent phosphoglycerate mutase	575.28	-1.38271	2.25e-08	-0.827901	0.00033877
NODE_23016_length_1540_cov_1020.837764_g6485_i1	K01835	Glycolysis/Gluconeogenesis	pgm	phosphoglucomutase	24.865	0.144461	NS	-2.70498	5.3e-12
NODE_8714_length_2667_cov_2672.385891_g6485_i0	K01835	Glycolysis/Gluconeogenesis	pgm	phosphoglucomutase	4832.91	0.347136	NS	-2.70286	0
NODE_15246_length_2032_cov_2574.336907_g11554_i0	K01689	Glycolysis/Gluconeogenesis	ENO (eno)	enolase	3279.05	-1.26051	1.39e-14	-0.47592	0.00436595
NODE_13441_length_2178_cov_105.391449_g10173_i0	K00873	Glycolysis/Gluconeogenesis	PK (pyk)	pyruvate kinase	142.988	0.969792	0.00226825	1.75389	1.85e-07
NODE_24902_length_1438_cov_8.368498_g18529_i0	K00873	Glycolysis/Gluconeogenesis	PK (pyk)	pyruvate kinase	10.0507	0.240801	NS	1.78382	0.000491958
NODE_21500_length_1628_cov_49.704180_g16117_i0	K01610	Glycolysis/Gluconeogenesis	pckA	phosphoenolpyruvate carboxykinase (ATP)	55.3602	-2.13353	1.01e-09	-1.21385	8.52e-05
NODE_58191_length_413_cov_9.167647_g46952_i0	K01895	Glycolysis/Gluconeogenesis	ACSS1_2 (acs)	acetyl-CoA synthetase	3.17502	0.143737	NS	-2.81341	0.00264404
NODE_14493_length_2090_cov_10.243431_g10997_i0	K01895	Glycolysis/Gluconeogenesis	ACSS1_2 (acs)	acetyl-CoA synthetase	31.6687	0.167574	NS	-1.70998	0.00290219
NODE_34560_length_986_cov_3.301205_g25438_i0	K12957	Glycolysis/Gluconeogenesis	ahr	alcohol/geraniol dehydrogenase (NADP+)	2.91731	-0.0211212	NS	-3.76839	0.00108997
NODE_43087_length_685_cov_31.532680_g32470_i0	K00128	Glycolysis/Gluconeogenesis	ALDH	aldehyde dehydrogenase (NAD+)	19.1269	3.04166	4.89e-06	-3.26972	0.000642784
NODE_29990_length_1185_cov_28.250000_g22114_i0	K00128	Glycolysis/Gluconeogenesis	ALDH	aldehyde dehydrogenase (NAD+)	22.037	-3.08129	1.05e-06	0.0446224	NS
NODE_7302_length_2872_cov_417.493748_g5424_i0	K00121	Glycolysis/Gluconeogenesis	frmA (ADH5, adhC)	S-(hydroxymethyl)glutathione dehydrogenase / alcohol dehydrogenase	721.617	0.523572	0.00293266	0.709544	4.1e-05
NODE_13949_length_2133_cov_410.100485_g10577_i0	K01958	Citrate cycle (TCA cycle)	PC (pyc)	pyruvate carboxylase	563.566	-1.48982	6.81e-09	-1.88925	7.62e-14
NODE_15447_length_2017_cov_709.885802_g11701_i0	K00627	Citrate cycle (TCA cycle)	DLAT (aceF, pdhC)	pyruvate dehydrogenase E2 component (dihydrolipoamide acetyltransferase)	869.291	-0.0947539	NS	0.551458	2.59e-06
NODE_38238_length_841_cov_65.377604_g28331_i0	K01647	Citrate cycle (TCA cycle)	CS (gltA)	citrate synthase	27.6812	-3.74984	0.000683577	3.78929	7.53e-13
NODE_32293_length_1081_cov_27.330357_g23781_i0	K01647	Citrate cycle (TCA cycle)	CS (gltA)	citrate synthase	16.1248	-0.571766	NS	4.83209	4.37e-13
NODE_40016_length_779_cov_630.933428_g29768_i0	K01682	Citrate cycle (TCA cycle)	acnB	aconitate hydratase 2 / 2-methylisocitrate dehydratase	374.271	0.0196571	NS	1.73141	4.79e-55
NODE_6406_length_3019_cov_46.907332_g4747_i0	K01681	Citrate cycle (TCA cycle)	ACO (acnA)	aconitate hydratase	84.9429	0.155259	NS	1.07125	1.9e-08
NODE_1305_length_5014_cov_369.277272_g962_i0	K00031	Citrate cycle (TCA cycle)	IDH1 (IDH2, icd)	isocitrate dehydrogenase	1345.88	-2.50618	0.000819024	-0.149664	NS
NODE_29485_length_1209_cov_8.202465_g21751_i0	K00164	Citrate cycle (TCA cycle)	OGDH (sucA)	2-oxoglutarate dehydrogenase E1 component	5.27331	-1.59983	0.00373382	-2.83558	1.31e-05
NODE_4351_length_3472_cov_109.276552_g3075_i1	K00164	Citrate cycle (TCA cycle)	OGDH (sucA)	2-oxoglutarate dehydrogenase E1 component	220.688	0.0440925	NS	0.531758	0.00328578
NODE_9521_length_2568_cov_805.935471_g7118_i0	K00164	Citrate cycle (TCA cycle)	OGDH (sucA)	2-oxoglutarate dehydrogenase E1 component	1358.12	0.880285	1.34e-07	0.614131	0.000214256
NODE_3514_length_3737_cov_813.522107_g2607_i0	K00164	Citrate cycle (TCA cycle)	OGDH (sucA)	2-oxoglutarate dehydrogenase E1 component	1772	-0.335039	NS	1.94348	4.46e-52
NODE_12383_length_2268_cov_438.641913_g9360_i0	K00658	Citrate cycle (TCA cycle)	DLST (sucB)	2-oxoglutarate dehydrogenase E2 component (dihydrolipoamidesuccinyltransferase)	607.123	-0.513087	NS	1.55313	3.5e-13
NODE_36865_length_895_cov_955.845499_g27196_i0	K00234	Citrate cycle (TCA cycle)	SDHA (SDH1)	succinate dehydrogenase (ubiquinone) flavoprotein subunit	381.295	-0.167527	NS	1.79481	6.08e-15
NODE_15185_length_2038_cov_167.660560_g11505_i0	K00235	Citrate cycle (TCA cycle)	SDHB (SDH2)	succinate dehydrogenase (ubiquinone) iron-sulfur subunit	189.54	0.537369	0.00281216	0.702898	6.93e-05
NODE_17652_length_1869_cov_22.924276_g13318_i0	K01679	Citrate cycle (TCA cycle)	fumC (FH)	fumarate hydratase, class II	23.5606	-3.2974	6.74e-07	1.78674	2.97e-06
NODE_11384_length_2365_cov_235.645724_g8578_i0	K00025	Citrate cycle (TCA cycle)	MDH1	malate dehydrogenase	364.895	-1.9927	9.42e-12	-0.958232	0.000318946
NODE_24169_length_1475_cov_57.949358_g18020_i0	K00026	Citrate cycle (TCA cycle)	MDH2	malate dehydrogenase	44.1468	-1.93653	0.000443067	3.94265	9.93e-29
NODE_6256_length_3042_cov_93.492085_g4650_i0	K00002	Pentose and glucuronate interconversion	AKR1A1 (adh)	alcohol dehydrogenase (NADP+)	181.01	-0.465773	0.00432089	-0.576025	0.000298942
NODE_25818_length_1390_cov_10.115414_g19145_i0	K00002	Pentose and glucuronate interconversion	AKR1A1 (adh)	alcohol dehydrogenase (NADP+)	7.08673	0.734455	NS	4.19249	5.85e-06
NODE_15205_length_2036_cov_233.593479_g11521_i0	K00011	Pentose and glucuronate interconversion	AKR1B	aldehyde reductase	306.136	-0.903077	2.49e-12	-0.409756	0.00305176
NODE_22035_length_1598_cov_199.998033_g16475_i0	K18106	Pentose and glucuronate interconversion	GAAA	D-galacturonate reductase	163.778	0.478853	NS	1.21166	1.11e-06
NODE_9774_length_2539_cov_63.473236_g7307_i0	K00012	Pentose and glucuronate interconversion	UGDH (ugd)	UDPglucose 6-dehydrogenase	102.782	-0.410298	NS	-0.486542	0.00473562
NODE_14112_length_2120_cov_535.752320_g10699_i0	K00963	Pentose and glucuronate interconversion	UGP2 (galU, galF)	UTP-glucose-1-phosphate uridylyltransferase	782.725	-1.17361	0.00346126	-0.960845	NS
NODE_9369_length_2584_cov_123.571884_g7003_i0	K00963	Pentose and glucuronate interconversion	UGP2 (galU, galF)	UTP-glucose-1-phosphate uridylyltransferase	181.4	-0.366404	NS	-0.596437	2.91e-05
NODE_12839_length_2227_cov_74.590065_g9727_i0	K22935	Pentose and glucuronate interconversion	XK1 (psk)	D-ribulokinase	103.717	0.203123	NS	-0.779987	0.000272328
NODE_12877_length_2224_cov_34.801953_g9756_i0	K17743	Pentose and glucuronate interconversion	XR	D-xylose reductase	42.4734	-0.874667	NS	2.36619	1.38e-09
NODE_47846_length_570_cov_9.259557_g36870_i0	K01805	Pentose and glucuronate interconversion	xylA	xylose isomerase	2.44762	0.257192	NS	3.63772	0.00130905
NODE_24990_length_1433_cov_129.455882_g18593_i0	K22397	Pentose and glucuronate interconversion	yjhH (yagE)	2-dehydro-3-deoxy-D-pentonate aldolase	87.9737	-0.0146232	NS	4.05621	4.89e-24
NODE_30858_length_1141_cov_70.087079_g22758_i0	K01625	Pentose phosphate pathway	eda	2-dehydro-3-deoxyphosphogluconate aldolase / (4S)-4-hydroxy-2-oxoglutarate aldolase	54.5219	-1.63725	3.1e-05	-1.60462	1.59e-05
NODE_20461_length_1691_cov_31.620519_g15379_i0	K00874	Pentose phosphate pathway	kdgK	2-dehydro-3-deoxygluconokinase	34.5644	-1.45229	0.000505934	-1.62845	5.76e-05
NODE_29844_length_1191_cov_1610.242397_g5125_i2	K00033	Pentose phosphate pathway	PGD (gnd, gntZ)	6-phosphogluconate dehydrogenase	978.084	0.739572	0.0016946	2.48916	3.96e-25
NODE_12886_length_2223_cov_37.984651_g9763_i0	K07404	Pentose phosphate pathway	pgl	6-phosphogluconolactonase	58.7825	-1.52041	3.02e-05	-0.0525282	NS
NODE_6830_length_2945_cov_46.793524_g5054_i0	K15779	Pentose phosphate pathway	PGM2	phosphoglucomutase / phosphopentomutase	85.0039	-1.66435	3.27e-06	0.382272	NS
NODE_16161_length_1966_cov_326.795563_g12225_i0	K00948	Pentose phosphate pathway	PRPS (prsA)	ribose-phosphate pyrophosphokinase	384.902	-0.93695	0.00288271	0.803177	NS
NODE_30782_length_1144_cov_1879.272642_g20102_i2	K01807	Pentose phosphate pathway	rpiA	ribose 5-phosphate isomerase A	326.425	-1.29081	NS	-6.41192	2.58e-11
NODE_27221_length_1319_cov_1615.333868_g20102_i0	K01807	Pentose phosphate pathway	rpiA	ribose 5-phosphate isomerase A	1124.7	-0.930734	0.00202523	-5.76372	0
NODE_29033_length_1229_cov_140.063149_g21414_i0	K01807	Pentose phosphate pathway	rpiA	ribose 5-phosphate isomerase A	124.207	-0.290341	NS	-1.17788	2.92e-07
NODE_22908_length_1546_cov_113.679566_g15785_i2	K01807	Pentose phosphate pathway	rpiA	ribose 5-phosphate isomerase A	135.71	-0.772126	0.000471049	-0.99739	4.29e-06
NODE_27067_length_1327_cov_84.668262_g19993_i0	K01807	Pentose phosphate pathway	rpiA	ribose 5-phosphate isomerase A	66.2019	-3.24034	3.6e-07	1.24665	NS
NODE_16216_length_1962_cov_88.206458_g12268_i0	K00616	Pentose phosphate pathway	talA (talB)	transaldolase	109.072	0.661243	0.001712	-0.083654	NS
NODE_20238_length_1704_cov_74.829552_g11662_i1	K00616	Pentose phosphate pathway	talA (talB)	transaldolase	68.3946	0.348394	NS	1.54279	1.93e-10
NODE_21042_length_1656_cov_10593.138977_g7173_i1	K00615	Pentose phosphate pathway	tktA (tktB)	transketolase	11670.1	-0.128059	NS	-2.44855	0
