# Supplementary material for: Transcriptomics reveal a unique phago-mixotrophic response to low nutrient concentrations in the prasinophyte Pterosperma cristatum
Source: ISME Commun. 2024 Jun 14;4(1):ycae083. doi: 10.1093/ismeco/ycae083 (PMC11217555; doi:10.1093/ismeco/ycae083)
Supplement: supplementary_Material_ycae083 [file supplementary_material_ycae083.zip › SuppTableS6_AllDElist-Rev.xlsx]

## Sheet: Pteros_Salmon_DESeq2_0.2shrk_DE
Supp. Table S6: Complete list of differentially expressed genes in Pterosperma cristatum. The following annotation categories were removed from the table: "Endocrine systems", "Endocrine and Metabolic disease", "Cancer- overview", "Cancer - specific types", "Nervous system","Neurodegenerative diesease", "Circulatory system", "Digestive system", "Substance dependence", "Excertory system", "Immune …
						Mean	Reduced vs Replete		Depleted vs Replete
Transcript_id	KEGG #	Category	Pathway	Gene	Protein	expr.	LFC	svalue	LFC	svalue
NODE_2252_length_4296_cov_473.842292_g729_i2	K01953	Amino acid metabolism	Alanine, aspartate and glutamate metabolism	asnB	ASNS; asparagine synthase (glutamine-hydrolysing) [EC:6.3.5.4]	1159.69	1.38008	2.12e-05	3.90679	2.61e-33
NODE_5704_length_3151_cov_47.029565_g4233_i0	K01953	Amino acid metabolism	Alanine, aspartate and glutamate metabolism	asnB	ASNS; asparagine synthase (glutamine-hydrolysing) [EC:6.3.5.4]	101.273	-0.308167	ns	-0.674514	0.000826069
NODE_9449_length_2576_cov_587.015182_g7065_i0	K01953	Amino acid metabolism	Alanine, aspartate and glutamate metabolism	asnB	ASNS; asparagine synthase (glutamine-hydrolysing) [EC:6.3.5.4]	1361.66	-1.62724	0.00227922	-4.46583	3.53e-14
NODE_21164_length_1648_cov_1819.322540_g10377_i1	K00811	Amino acid metabolism	Alanine, aspartate and glutamate metabolism	ASP5	aspartate aminotransferase, chloroplastic [EC:2.6.1.1]	2016.1	-1.38653	1.59e-05	-0.801213	0.00398179
NODE_18985_length_1781_cov_36.204918_g14319_i0	K13051	Amino acid metabolism	Alanine, aspartate and glutamate metabolism	ASRGL1	iaaA; L-asparaginase / beta-aspartyl-peptidase [EC:3.5.1.1 3.4.19.5]	39.7557	1.24644	0.000246866	1.41256	1.89e-05
NODE_5158_length_3279_cov_298.983780_g3814_i0	K01956	Amino acid metabolism	Alanine, aspartate and glutamate metabolism	carA	CPA1; carbamoyl-phosphate synthase small subunit [EC:6.3.5.5]	593.725	-0.355386	ns	0.609955	0.000622734
NODE_32580_length_1068_cov_101.030151_g23983_i0	K01955	Amino acid metabolism	Alanine, aspartate and glutamate metabolism	carB	CPA2; carbamoyl-phosphate synthase large subunit [EC:6.3.5.5]	57.2591	-0.164605	ns	2.26226	9.87e-05
NODE_47667_length_574_cov_88.740519_g36697_i0	K01955	Amino acid metabolism	Alanine, aspartate and glutamate metabolism	carB	CPA2; carbamoyl-phosphate synthase large subunit [EC:6.3.5.5]	25.978	-0.0566949	ns	2.18827	4.32e-05
NODE_3046_length_3916_cov_10.975800_g2244_i0	K01948	Amino acid metabolism	Alanine, aspartate and glutamate metabolism	CPS1	carbamoyl-phosphate synthase (ammonia) [EC:6.3.4.16]	26.7853	-0.824034	ns	-2.25938	0.000125277
NODE_24160_length_1476_cov_7.215253_g18013_i0	K15371	Amino acid metabolism	Alanine, aspartate and glutamate metabolism	GDH2	glutamate dehydrogenase [EC:1.4.1.2]	8.33174	0.777095	ns	2.08025	0.00221999
NODE_10730_length_2434_cov_1310.668784_g8059_i0	K01915	Amino acid metabolism	Alanine, aspartate and glutamate metabolism	glnA	GLUL; glutamine synthetase [EC:6.3.1.2]	2011.55	-0.350642	ns	0.439422	0.000315067
NODE_3819_length_3633_cov_175.861236_g2841_i0	K00264	Amino acid metabolism	Alanine, aspartate and glutamate metabolism	GLT1	glutamate synthase (NADH) [EC:1.4.1.14]	295.219	-0.791694	ns	7.79749	2e-66
NODE_1251_length_5078_cov_369.438162_g776_i1	K00814	Amino acid metabolism	Alanine, aspartate and glutamate metabolism	GPT	ALT; alanine transaminase [EC:2.6.1.2]	487.788	-1.15777	4.49e-06	-0.788869	0.000760228
NODE_37228_length_880_cov_28.478315_g27485_i0	K00814	Amino acid metabolism	Alanine, aspartate and glutamate metabolism	GPT	ALT; alanine transaminase [EC:2.6.1.2]	9.27458	0.414081	ns	1.56151	0.00124934
NODE_32699_length_1063_cov_4020.370707_g5929_i7	K00278	Amino acid metabolism	Alanine, aspartate and glutamate metabolism	nadB	L-aspartate oxidase [EC:1.4.3.16]	2320.86	0.454624	0.00450616	0.774008	4.26e-07
NODE_17280_length_1893_cov_161.780220_g13061_i0	K01756	Amino acid metabolism	Alanine, aspartate and glutamate metabolism	purB	ADSL; adenylosuccinate lyase [EC:4.3.2.2]	151.582	0.542052	ns	3.17961	7.64e-06
NODE_21138_length_1650_cov_101.396956_g15867_i0	K00609	Amino acid metabolism	Alanine, aspartate and glutamate metabolism	pyrB	PYR2; aspartate carbamoyltransferase catalytic subunit [EC:2.1.3.2]	108.936	-1.74501	1.5e-06	0.0549389	ns
NODE_29990_length_1185_cov_28.250000_g22114_i0	K00128	Amino acid metabolism	Arginine and proline metabolism	ALDH	aldehyde dehydrogenase (NAD+) [EC:1.2.1.3]	22.037	-3.08129	1.05e-06	0.0446224	ns
NODE_43087_length_685_cov_31.532680_g32470_i0	K00128	Amino acid metabolism	Arginine and proline metabolism	ALDH	aldehyde dehydrogenase (NAD+) [EC:1.2.1.3]	19.1269	3.04166	4.89e-06	-3.26972	0.000642784
NODE_10961_length_2407_cov_215.108826_g8242_i0	K12657	Amino acid metabolism	Arginine and proline metabolism	ALDH18A1	P5CS; delta-1-pyrroline-5-carboxylate synthetase [EC:2.7.2.11 1.2.1.41]	339.615	-0.669425	2.72e-05	-0.249293	ns
NODE_21164_length_1648_cov_1819.322540_g10377_i1	K00811	Amino acid metabolism	Arginine and proline metabolism	ASP5	aspartate aminotransferase, chloroplastic [EC:2.6.1.1]	2016.1	-1.38653	1.59e-05	-0.801213	0.00398179
NODE_25440_length_1410_cov_18.572924_g18902_i0	K00673	Amino acid metabolism	Arginine and proline metabolism	astA	arginine N-succinyltransferase [EC:2.3.1.109]	17.97	-0.00725075	ns	1.71565	0.000739031
NODE_14306_length_2104_cov_79.657312_g7996_i1	K00273	Amino acid metabolism	Arginine and proline metabolism	DAO	aao; D-amino-acid oxidase [EC:1.4.3.3]	98.146	0.661428	0.000384614	0.818656	4.59e-06
NODE_899_length_5492_cov_35.371286_g671_i0	K13241	Amino acid metabolism	Arginine and proline metabolism	NOS2	nitric-oxide synthase, inducible [EC:1.14.13.39]	112.968	-1.15052	0.00411479	1.80835	1.11e-05
NODE_12020_length_2302_cov_110.353073_g9077_i0	K00472	Amino acid metabolism	Arginine and proline metabolism	P4HA	prolyl 4-hydroxylase [EC:1.14.11.2]	55.7792	-0.0238432	ns	-0.657003	0.00446147
NODE_13732_length_2152_cov_199.214045_g10400_i0	K00472	Amino acid metabolism	Arginine and proline metabolism	P4HA	prolyl 4-hydroxylase [EC:1.14.11.2]	223.401	0.0246104	ns	0.857181	3.89e-05
NODE_14812_length_2065_cov_754.345884_g2345_i8	K00472	Amino acid metabolism	Arginine and proline metabolism	P4HA	prolyl 4-hydroxylase [EC:1.14.11.2]	516.73	0.240523	ns	0.545183	7.5e-06
NODE_16512_length_1942_cov_354.779026_g12480_i0	K00472	Amino acid metabolism	Arginine and proline metabolism	P4HA	prolyl 4-hydroxylase [EC:1.14.11.2]	401.431	0.620389	0.000927317	0.383375	ns
NODE_19037_length_1777_cov_270.695423_g14355_i0	K00472	Amino acid metabolism	Arginine and proline metabolism	P4HA	prolyl 4-hydroxylase [EC:1.14.11.2]	325.728	-0.0946791	ns	-0.417791	0.00409174
NODE_19306_length_1761_cov_95.776659_g14538_i0	K00472	Amino acid metabolism	Arginine and proline metabolism	P4HA	prolyl 4-hydroxylase [EC:1.14.11.2]	103.129	-0.557584	0.00312173	-0.836808	8.04e-06
NODE_20021_length_1718_cov_23.326444_g15064_i0	K00472	Amino acid metabolism	Arginine and proline metabolism	P4HA	prolyl 4-hydroxylase [EC:1.14.11.2]	30.3327	-1.33796	0.000447398	-1.33933	0.000185625
NODE_36977_length_891_cov_6.506112_g27294_i0	K00472	Amino acid metabolism	Arginine and proline metabolism	P4HA	prolyl 4-hydroxylase [EC:1.14.11.2]	5.20769	-0.693274	ns	-2.47032	0.0004621
NODE_4637_length_3396_cov_299.074631_g3449_i0	K00472	Amino acid metabolism	Arginine and proline metabolism	P4HA	prolyl 4-hydroxylase [EC:1.14.11.2]	629.012	0.29924	ns	-0.626427	2.69e-05
NODE_13427_length_2180_cov_33.266730_g7900_i1	K01259	Amino acid metabolism	Arginine and proline metabolism	pip	proline iminopeptidase [EC:3.4.11.5]	58.117	1.24916	1.12e-05	0.0259935	ns
NODE_14626_length_2080_cov_180.527653_g11101_i0	K00931	Amino acid metabolism	Arginine and proline metabolism	proB	glutamate 5-kinase [EC:2.7.2.11]	207.336	1.08823	3.99e-05	0.968897	0.000120721
NODE_22513_length_1569_cov_94.661765_g16824_i0	K00286	Amino acid metabolism	Arginine and proline metabolism	proC	pyrroline-5-carboxylate reductase [EC:1.5.1.2]	102.369	-0.192182	ns	-1.42998	7.13e-10
NODE_24417_length_1463_cov_301.575540_g18185_i0	K00286	Amino acid metabolism	Arginine and proline metabolism	proC	pyrroline-5-carboxylate reductase [EC:1.5.1.2]	252.768	-0.505946	0.00388491	-0.560869	0.0011508
NODE_35562_length_945_cov_23.413991_g26188_i0	K00286	Amino acid metabolism	Arginine and proline metabolism	proC	pyrroline-5-carboxylate reductase [EC:1.5.1.2]	12.69	-0.939731	0.00425253	-0.233703	ns
NODE_20348_length_1697_cov_55.474138_g15287_i0	K00819	Amino acid metabolism	Arginine and proline metabolism	rocD	OAT; ornithine--oxo-acid transaminase [EC:2.6.1.13]	76.6723	-0.869642	ns	-4.17518	1.45e-14
NODE_39462_length_800_cov_4.830812_g29300_i0	K14682	Amino acid metabolism	Arginine biosynthesis	argAB	amino-acid N-acetyltransferase [EC:2.3.1.1]	2.69724	-3.80771	0.00364573	-1.67416	ns
NODE_8666_length_2673_cov_24.976538_g6449_i0	K14682	Amino acid metabolism	Arginine biosynthesis	argAB	amino-acid N-acetyltransferase [EC:2.3.1.1]	52.5123	0.269735	ns	2.05134	1.63e-07
NODE_9478_length_2573_cov_58.158400_g7084_i0	K14682	Amino acid metabolism	Arginine biosynthesis	argAB	amino-acid N-acetyltransferase [EC:2.3.1.1]	75.8347	2.14089	8.31e-06	2.99715	4.01e-10
NODE_17887_length_1853_cov_115.966854_g13497_i0	K01438	Amino acid metabolism	Arginine biosynthesis	argE	acetylornithine deacetylase [EC:3.5.1.16]	138.495	-1.00737	1.83e-06	-0.377588	ns
NODE_21164_length_1648_cov_1819.322540_g10377_i1	K00811	Amino acid metabolism	Arginine biosynthesis	ASP5	aspartate aminotransferase, chloroplastic [EC:2.6.1.1]	2016.1	-1.38653	1.59e-05	-0.801213	0.00398179
NODE_3046_length_3916_cov_10.975800_g2244_i0	K01948	Amino acid metabolism	Arginine biosynthesis	CPS1	carbamoyl-phosphate synthase (ammonia) [EC:6.3.4.16]	26.7853	-0.824034	ns	-2.25938	0.000125277
NODE_24160_length_1476_cov_7.215253_g18013_i0	K15371	Amino acid metabolism	Arginine biosynthesis	GDH2	glutamate dehydrogenase [EC:1.4.1.2]	8.33174	0.777095	ns	2.08025	0.00221999
NODE_10730_length_2434_cov_1310.668784_g8059_i0	K01915	Amino acid metabolism	Arginine biosynthesis	glnA	GLUL; glutamine synthetase [EC:6.3.1.2]	2011.55	-0.350642	ns	0.439422	0.000315067
NODE_1251_length_5078_cov_369.438162_g776_i1	K00814	Amino acid metabolism	Arginine biosynthesis	GPT	ALT; alanine transaminase [EC:2.6.1.2]	487.788	-1.15777	4.49e-06	-0.788869	0.000760228
NODE_37228_length_880_cov_28.478315_g27485_i0	K00814	Amino acid metabolism	Arginine biosynthesis	GPT	ALT; alanine transaminase [EC:2.6.1.2]	9.27458	0.414081	ns	1.56151	0.00124934
NODE_899_length_5492_cov_35.371286_g671_i0	K13241	Amino acid metabolism	Arginine biosynthesis	NOS2	nitric-oxide synthase, inducible [EC:1.14.13.39]	112.968	-1.15052	0.00411479	1.80835	1.11e-05
NODE_3461_length_3754_cov_144.860364_g2561_i0	K01762	Amino acid metabolism	Cysteine an methionine metabolism	ACS	1-aminocyclopropane-1-carboxylate synthase [EC:4.4.1.14]	321.193	0.922436	6.84e-05	1.27461	2.02e-08
NODE_21164_length_1648_cov_1819.322540_g10377_i1	K00811	Amino acid metabolism	Cysteine an methionine metabolism	ASP5	aspartate aminotransferase, chloroplastic [EC:2.6.1.1]	2016.1	-1.38653	1.59e-05	-0.801213	0.00398179
NODE_24056_length_1481_cov_2408.096591_g13572_i3	K17950	Amino acid metabolism	Cysteine an methionine metabolism	cuyA	L-cysteate sulfo-lyase [EC:4.4.1.25]	1456.6	6.53875	6.88e-24	5.26148	2.3e-16
NODE_33127_length_1044_cov_1988.967044_g13572_i4	K17950	Amino acid metabolism	Cysteine an methionine metabolism	cuyA	L-cysteate sulfo-lyase [EC:4.4.1.25]	164.061	5.797	1.8e-10	4.01783	3.27e-06
NODE_16237_length_1961_cov_13.118114_g12284_i0	K00640	Amino acid metabolism	Cysteine an methionine metabolism	cysE	serine O-acetyltransferase [EC:2.3.1.30]	19.9313	0.27573	ns	1.11326	0.00460325
NODE_17376_length_1887_cov_148.022602_g13117_i0	K00640	Amino acid metabolism	Cysteine an methionine metabolism	cysE	serine O-acetyltransferase [EC:2.3.1.30]	198.055	-0.671831	0.000512983	-2.20602	0
NODE_17864_length_1854_cov_726.547445_g13477_i0	K00640	Amino acid metabolism	Cysteine an methionine metabolism	cysE	serine O-acetyltransferase [EC:2.3.1.30]	785.228	0.628234	0.00221561	0.348015	ns
NODE_20911_length_1664_cov_299.461974_g348_i1	K00640	Amino acid metabolism	Cysteine an methionine metabolism	cysE	serine O-acetyltransferase [EC:2.3.1.30]	248.46	0.911145	9.68e-05	1.18411	2.35e-07
NODE_46684_length_595_cov_769.712644_g35779_i0	K01738	Amino acid metabolism	Cysteine an methionine metabolism	cysK	cysteine synthase [EC:2.5.1.47]	28.3472	1.35364	0.000289385	0.371582	ns
NODE_8756_length_2662_cov_419.994206_g6516_i0	K01738	Amino acid metabolism	Cysteine an methionine metabolism	cysK	cysteine synthase [EC:2.5.1.47]	697.935	-1.55692	1.57e-07	-1.82036	4.45e-10
NODE_35852_length_933_cov_144.637209_g13986_i1	K05396	Amino acid metabolism	Cysteine an methionine metabolism	dcyD	D-cysteine desulfhydrase [EC:4.4.1.15]	66.1046	-0.304392	ns	-1.44345	1.35e-08
NODE_22089_length_1595_cov_15.788436_g16512_i0	K00558	Amino acid metabolism	Cysteine an methionine metabolism	DNMT1	dcm; DNA (cytosine-5)-methyltransferase 1 [EC:2.1.1.37]	15.2164	0.527248	ns	1.18783	0.000453509
NODE_7392_length_2856_cov_192.859863_g5494_i0	K00558	Amino acid metabolism	Cysteine an methionine metabolism	DNMT1	dcm; DNA (cytosine-5)-methyltransferase 1 [EC:2.1.1.37]	324.228	0.682344	0.00286977	0.26652	ns
NODE_63253_length_367_cov_9.166667_g51913_i0	K00826	Amino acid metabolism	Cysteine an methionine metabolism	E2.6.1.42	ilvE; branched-chain amino acid aminotransferase [EC:2.6.1.42]	2.0095	-0.603712	ns	-5.66515	0.0046413
NODE_12245_length_2280_cov_11569.183960_g9262_i0	K01251	Amino acid metabolism	Cysteine an methionine metabolism	E3.3.1.1	ahcY; adenosylhomocysteinase [EC:3.3.1.1]	22433.1	-0.750726	0.000298112	-3.07314	0
NODE_21032_length_1657_cov_119.409091_g15784_i0	K01251	Amino acid metabolism	Cysteine an methionine metabolism	E3.3.1.1	ahcY; adenosylhomocysteinase [EC:3.3.1.1]	141.51	-0.500616	ns	-1.48738	8.69e-10
NODE_26637_length_1348_cov_18.572549_g19696_i0	K01761	Amino acid metabolism	Cysteine an methionine metabolism	E4.4.1.11	methionine-gamma-lyase [EC:4.4.1.11]	14.9761	0.834222	ns	1.80092	0.00115903
NODE_10054_length_2506_cov_193.178792_g556_i14	K21456	Amino acid metabolism	Cysteine an methionine metabolism	GSS	glutathione synthase [EC:6.3.2.3]	20.313	-0.194475	ns	1.2864	0.00356659
NODE_15559_length_2009_cov_230.738120_g556_i18	K21456	Amino acid metabolism	Cysteine an methionine metabolism	GSS	glutathione synthase [EC:6.3.2.3]	31.2276	1.52313	ns	2.00211	0.000377139
NODE_2926_length_3961_cov_228.128601_g556_i7	K21456	Amino acid metabolism	Cysteine an methionine metabolism	GSS	glutathione synthase [EC:6.3.2.3]	32.1557	0.404116	ns	1.59881	0.00339981
NODE_869_length_5542_cov_192.710550_g556_i1	K21456	Amino acid metabolism	Cysteine an methionine metabolism	GSS	glutathione synthase [EC:6.3.2.3]	585.082	-0.238801	ns	-0.612678	2.66e-05
NODE_20616_length_1683_cov_91.286957_g15479_i0	K00837	Amino acid metabolism	Cysteine an methionine metabolism	ISS1	VAS1; aromatic aminotransferase [EC:2.6.1.-]	74.6685	3.70634	6.84e-12	3.24077	9.02e-10
NODE_11384_length_2365_cov_235.645724_g8578_i0	K00025	Amino acid metabolism	Cysteine an methionine metabolism	MDH1	malate dehydrogenase [EC:1.1.1.37]	364.895	-1.9927	9.42e-12	-0.958232	0.000318946
NODE_24169_length_1475_cov_57.949358_g18020_i0	K00026	Amino acid metabolism	Cysteine an methionine metabolism	MDH2	malate dehydrogenase [EC:1.1.1.37]	44.1468	-1.93653	0.000443067	3.94265	9.93e-29
NODE_21029_length_1657_cov_159.131313_g15782_i0	K17069	Amino acid metabolism	Cysteine an methionine metabolism	MET17	O-acetylhomoserine/O-acetylserine sulfhydrylase [EC:2.5.1.49 2.5.1.47]	177.628	-4.25402	4.62e-06	-0.294118	ns
NODE_32696_length_1064_cov_5.385469_g24070_i0	K01760	Amino acid metabolism	Cysteine an methionine metabolism	metC	cysteine-S-conjugate beta-lyase [EC:4.4.1.13]	3.2093	-0.0853208	ns	-2.38732	0.00137149
NODE_863_length_5566_cov_68.164755_g646_i0	K01760	Amino acid metabolism	Cysteine an methionine metabolism	metC	cysteine-S-conjugate beta-lyase [EC:4.4.1.13]	232.575	-0.603968	0.000612047	-0.621972	0.000281154
NODE_356_length_7172_cov_2967.278772_g245_i0	K00548	Amino acid metabolism	Cysteine an methionine metabolism	metH	MTR; 5-methyltetrahydrofolate--homocysteine methyltransferase [EC:2.1.1.13]	9850.65	1.01904	4.08e-07	0.45792	ns
NODE_16315_length_1955_cov_12440.869819_g12342_i0	K00789	Amino acid metabolism	Cysteine an methionine metabolism	metK	MAT; S-adenosylmethionine synthetase [EC:2.5.1.6]	13794.3	0.558728	0.0027225	-0.963291	2.05e-07
NODE_19331_length_1759_cov_16487.288849_g12342_i1	K00789	Amino acid metabolism	Cysteine an methionine metabolism	metK	MAT; S-adenosylmethionine synthetase [EC:2.5.1.6]	18055.7	0.548602	0.00365599	-0.983876	2.21e-07
NODE_30461_length_1161_cov_6.054228_g22476_i0	K00789	Amino acid metabolism	Cysteine an methionine metabolism	metK	MAT; S-adenosylmethionine synthetase [EC:2.5.1.6]	8.63477	-0.680532	ns	-1.64087	0.00107435
NODE_4825_length_3354_cov_3942.894544_g3577_i0	K00789	Amino acid metabolism	Cysteine an methionine metabolism	metK	MAT; S-adenosylmethionine synthetase [EC:2.5.1.6]	10145.5	-1.13249	3.49e-06	-3.6468	0
NODE_33804_length_1016_cov_72.233298_g24891_i0	K08968	Amino acid metabolism	Cysteine an methionine metabolism	msrC	L-methionine (R)-S-oxide reductase [EC:1.8.4.14]	35.7456	-0.865936	0.00128314	-1.67575	5.18e-09
NODE_18114_length_1839_cov_149.793318_g13665_i0	K00899	Amino acid metabolism	Cysteine an methionine metabolism	mtnK	5-methylthioribose kinase [EC:2.7.1.100]	164.229	-1.01188	4.35e-07	-1.42096	2.94e-13
NODE_7197_length_2888_cov_114.540675_g5343_i0	K25035	Amino acid metabolism	Cysteine an methionine metabolism	rlp	S-methyl-5-thioribulose 1-phosphate isomerase [EC:5.3.3.23]	194.486	1.39552	1.25e-08	1.11652	2.19e-06
NODE_11929_length_2310_cov_394.140814_g9001_i0	K00831	Amino acid metabolism	Cysteine an methionine metabolism	serC	PSAT1; phosphoserine aminotransferase [EC:2.6.1.52]	443.881	3.47752	9.89e-05	9.37097	8.28e-24
NODE_21431_length_1632_cov_124.006414_g16068_i0	K00815	Amino acid metabolism	Cysteine an methionine metabolism	TAT	tyrosine aminotransferase [EC:2.6.1.5]	124.642	-0.0126466	ns	-1.18418	8.76e-07
NODE_15865_length_1986_cov_40.824882_g12001_i0	K12524	Amino acid metabolism	Cysteine an methionine metabolism	thrA	bifunctional aspartokinase / homoserine dehydrogenase 1[EC:2.7.2.4 1.1.1.3]	73.4354	-3.12965	0.000378981	-5.9279	5.03e-10
NODE_1888_length_4537_cov_378.592070_g1379_i0	K12524	Amino acid metabolism	Cysteine an methionine metabolism	thrA	bifunctional aspartokinase / homoserine dehydrogenase 1[EC:2.7.2.4 1.1.1.3]	1092.92	-1.94676	2.74e-05	-0.11502	ns
NODE_1871_length_4550_cov_328.238553_g301_i2	K00276	Amino acid metabolism	Glycine, serine and threonine metabolism	AOC3	AOC2, tynA; primary-amine oxidase [EC:1.4.3.21]	55.9439	0.651014	ns	1.29361	3.56e-05
NODE_3329_length_3808_cov_422.082463_g301_i4	K00276	Amino acid metabolism	Glycine, serine and threonine metabolism	AOC3	AOC2, tynA; primary-amine oxidase [EC:1.4.3.21]	764.324	1.23955	1.07e-06	2.46823	1.11e-23
NODE_422_length_6861_cov_182.907631_g301_i0	K00276	Amino acid metabolism	Glycine, serine and threonine metabolism	AOC3	AOC2, tynA; primary-amine oxidase [EC:1.4.3.21]	131.791	0.763918	0.00114251	1.51223	1.88e-10
NODE_17726_length_1864_cov_71.648241_g13372_i0	K00108	Amino acid metabolism	Glycine, serine and threonine metabolism	betA	CHDH; choline dehydrogenase [EC:1.1.99.1]	88.2459	-0.891854	0.000358025	-0.346562	ns
NODE_12885_length_2223_cov_53.017674_g9762_i0	K00130	Amino acid metabolism	Glycine, serine and threonine metabolism	betB	gbsA; betaine-aldehyde dehydrogenase [EC:1.2.1.8]	80.2267	-0.959973	0.00301186	-1.71354	8.04e-07
NODE_14306_length_2104_cov_79.657312_g7996_i1	K00273	Amino acid metabolism	Glycine, serine and threonine metabolism	DAO	aao; D-amino-acid oxidase [EC:1.4.3.3]	98.146	0.661428	0.000384614	0.818656	4.59e-06
NODE_11619_length_2341_cov_326.281746_g8768_i0	K01754	Amino acid metabolism	Glycine, serine and threonine metabolism	E4.3.1.19	ilvA, tdcB; threonine dehydratase [EC:4.3.1.19]	440.853	-0.144264	ns	1.01855	7.92e-05
NODE_34326_length_994_cov_195.672096_g20467_i1	K02437	Amino acid metabolism	Glycine, serine and threonine metabolism	gcvH	GCSH; glycine cleavage system H protein	100.899	1.29703	0.000193952	-0.251995	ns
NODE_18872_length_1788_cov_1295.608746_g14229_i0	K00605	Amino acid metabolism	Glycine, serine and threonine metabolism	gcvT	AMT; aminomethyltransferase [EC:2.1.2.10]	1725.64	-1.39029	0.000809761	-7.17125	0
NODE_19259_length_1764_cov_15.908338_g14505_i0	K00605	Amino acid metabolism	Glycine, serine and threonine metabolism	gcvT	AMT; aminomethyltransferase [EC:2.1.2.10]	21.9929	0.856809	ns	1.28909	0.00293935
NODE_4949_length_3328_cov_32.131490_g3664_i0	K12972	Amino acid metabolism	Glycine, serine and threonine metabolism	ghrA	glyoxylate/hydroxypyruvate reductase [EC:1.1.1.79 1.1.1.81]	66.0595	-0.625032	0.0042186	-0.65153	0.00230236
NODE_10979_length_2405_cov_322.753859_g8259_i0	K00281	Amino acid metabolism	Glycine, serine and threonine metabolism	GLDC	gcvP; glycine dehydrogenase [EC:1.4.4.2]	515.767	-0.570199	ns	-2.00421	0
NODE_18684_length_1803_cov_139.473410_g14082_i0	K15918	Amino acid metabolism	Glycine, serine and threonine metabolism	GLYK	D-glycerate 3-kinase [EC:2.7.1.31]	121.862	2.22137	2.96e-09	1.90568	1.32e-07
NODE_11383_length_2365_cov_408.172775_g8577_i0	K15633	Amino acid metabolism	Glycine, serine and threonine metabolism	gpmI	2,3-bisphosphoglycerate-independent phosphoglycerate mutase [EC:5.4.2.12]	575.28	-1.38271	2.25e-08	-0.827901	0.00033877
NODE_4431_length_3449_cov_204.231339_g3307_i0	K00314	Amino acid metabolism	Glycine, serine and threonine metabolism	SARDH	sarcosine dehydrogenase [EC:1.5.8.3]	324.493	7.8682	4.09e-18	7.60914	2.85e-17
NODE_18977_length_1781_cov_249.502342_g14313_i0	K01079	Amino acid metabolism	Glycine, serine and threonine metabolism	serB	PSPH; phosphoserine phosphatase [EC:3.1.3.3]	257.475	0.493002	ns	1.65781	6.4e-08
NODE_11929_length_2310_cov_394.140814_g9001_i0	K00831	Amino acid metabolism	Glycine, serine and threonine metabolism	serC	PSAT1; phosphoserine aminotransferase [EC:2.6.1.52]	443.881	3.47752	9.89e-05	9.37097	8.28e-24
NODE_44053_length_658_cov_29.000000_g33344_i0	K00303	Amino acid metabolism	Glycine, serine and threonine metabolism	soxB	sarcosine oxidase, subunit beta [EC:1.5.3.1]	11.207	0.393072	ns	2.034	0.000103463
NODE_15865_length_1986_cov_40.824882_g12001_i0	K12524	Amino acid metabolism	Glycine, serine and threonine metabolism	thrA	bifunctional aspartokinase / homoserine dehydrogenase 1[EC:2.7.2.4 1.1.1.3]	73.4354	-3.12965	0.000378981	-5.9279	5.03e-10
NODE_1888_length_4537_cov_378.592070_g1379_i0	K12524	Amino acid metabolism	Glycine, serine and threonine metabolism	thrA	bifunctional aspartokinase / homoserine dehydrogenase 1[EC:2.7.2.4 1.1.1.3]	1092.92	-1.94676	2.74e-05	-0.11502	ns
NODE_16537_length_1940_cov_1584.880021_g12499_i0	K00872	Amino acid metabolism	Glycine, serine and threonine metabolism	thrB	homoserine kinase [EC:2.7.1.39]	2174.5	-1.05641	2.69e-06	-2.50538	0
NODE_15516_length_2012_cov_4651.112429_g9204_i1	K01733	Amino acid metabolism	Glycine, serine and threonine metabolism	thrC	threonine synthase [EC:4.2.3.1]	7567.92	-1.7855	0.000686557	-4.51285	1.03e-15
NODE_32703_length_1063_cov_411.158586_g24073_i0	K01696	Amino acid metabolism	Glycine, serine and threonine metabolism	trpB	tryptophan synthase beta chain [EC:4.2.1.20]	297.322	-1.07647	4.72e-15	-1.31713	0
NODE_39006_length_815_cov_1688.847709_g28916_i0	K01696	Amino acid metabolism	Glycine, serine and threonine metabolism	trpB	tryptophan synthase beta chain [EC:4.2.1.20]	905.327	-0.82742	1.54e-06	-1.59597	0
NODE_29990_length_1185_cov_28.250000_g22114_i0	K00128	Amino acid metabolism	Histidine metabolism	ALDH	aldehyde dehydrogenase (NAD+) [EC:1.2.1.3]	22.037	-3.08129	1.05e-06	0.0446224	ns
NODE_43087_length_685_cov_31.532680_g32470_i0	K00128	Amino acid metabolism	Histidine metabolism	ALDH	aldehyde dehydrogenase (NAD+) [EC:1.2.1.3]	19.1269	3.04166	4.89e-06	-3.26972	0.000642784
NODE_46388_length_601_cov_6.946970_g35502_i0	K18912	Amino acid metabolism	Histidine metabolism	egtB	gamma-glutamyl hercynylcysteine S-oxide synthase [EC:1.14.99.50]	2.69983	-0.370258	ns	-3.40048	0.0005291
NODE_21266_length_1642_cov_126.621415_g15959_i0	K01814	Amino acid metabolism	Histidine metabolism	hisA	phosphoribosylformimino-5-aminoimidazole carboxamide ribotide isomerase [EC:5.3.1.16]	151.856	-0.520286	ns	-0.632297	0.000640589
NODE_14526_length_2087_cov_776.513903_g11020_i0	K00765	Amino acid metabolism	Histidine metabolism	hisG	ATP phosphoribosyltransferase [EC:2.4.2.17]	944.61	-1.70388	1.47e-07	-0.720407	ns
NODE_20302_length_1700_cov_50.468961_g15259_i0	K00825	Amino acid metabolism	Lysine biosynthesis	AADAT	KAT2; kynurenine/2-aminoadipate aminotransferase [EC:2.6.1.7 2.6.1.39]	58.7694	-1.55821	1.35e-05	-1.3124	6.85e-05
NODE_15167_length_2039_cov_426.018311_g11490_i0	K01714	Amino acid metabolism	Lysine biosynthesis	dapA	4-hydroxy-tetrahydrodipicolinate synthase [EC:4.3.3.7]	534.2	-0.76828	0.000661528	0.602074	0.00438933
NODE_2331_length_4248_cov_178.993533_g1706_i0	K01778	Amino acid metabolism	Lysine biosynthesis	dapF	diaminopimelate epimerase [EC:5.1.1.7]	509.826	-0.940688	3.85e-11	-1.4587	0
NODE_15865_length_1986_cov_40.824882_g12001_i0	K12524	Amino acid metabolism	Lysine biosynthesis	thrA	bifunctional aspartokinase / homoserine dehydrogenase 1[EC:2.7.2.4 1.1.1.3]	73.4354	-3.12965	0.000378981	-5.9279	5.03e-10
NODE_1888_length_4537_cov_378.592070_g1379_i0	K12524	Amino acid metabolism	Lysine biosynthesis	thrA	bifunctional aspartokinase / homoserine dehydrogenase 1[EC:2.7.2.4 1.1.1.3]	1092.92	-1.94676	2.74e-05	-0.11502	ns
NODE_20302_length_1700_cov_50.468961_g15259_i0	K00825	Amino acid metabolism	Lysine degradation	AADAT	KAT2; kynurenine/2-aminoadipate aminotransferase [EC:2.6.1.7 2.6.1.39]	58.7694	-1.55821	1.35e-05	-1.3124	6.85e-05
NODE_14949_length_2055_cov_71.815338_g10674_i1	K00626	Amino acid metabolism	Lysine degradation	ACAT	atoB; acetyl-CoA C-acetyltransferase [EC:2.3.1.9]	85.6163	0.51539	ns	2.02503	0.000169612
NODE_15199_length_2037_cov_38.567210_g11516_i0	K00626	Amino acid metabolism	Lysine degradation	ACAT	atoB; acetyl-CoA C-acetyltransferase [EC:2.3.1.9]	43.1613	0.811207	ns	3.17297	1.84e-10
NODE_29990_length_1185_cov_28.250000_g22114_i0	K00128	Amino acid metabolism	Lysine degradation	ALDH	aldehyde dehydrogenase (NAD+) [EC:1.2.1.3]	22.037	-3.08129	1.05e-06	0.0446224	ns
NODE_43087_length_685_cov_31.532680_g32470_i0	K00128	Amino acid metabolism	Lysine degradation	ALDH	aldehyde dehydrogenase (NAD+) [EC:1.2.1.3]	19.1269	3.04166	4.89e-06	-3.26972	0.000642784
NODE_51032_length_509_cov_81.075688_g39938_i0	K06101	Amino acid metabolism	Lysine degradation	ASH1L	[histone H3]-lysine4 N-trimethyltransferase ASH1L [EC:2.1.1.354]	22.0658	0.736087	ns	1.70178	2.76e-05
NODE_381_length_7040_cov_116.915459_g267_i0	K22748	Amino acid metabolism	Lysine degradation	ATXR3	SDG2; [histone H3]-lysine4 N-trimethyltransferase ATXR3 [EC:2.1.1.354]	462.547	-0.525852	0.000861777	-0.558994	0.000278579
NODE_10876_length_2416_cov_56.386257_g8176_i0	K00471	Amino acid metabolism	Lysine degradation	BBOX1	gamma-butyrobetaine dioxygenase [EC:1.14.11.1]	76.3273	-0.119425	ns	1.80841	0.000620577
NODE_8701_length_2670_cov_32.887948_g6476_i0	K01506	Amino acid metabolism	Lysine degradation	davA	5-aminopentanamidase [EC:3.5.1.30]	43.4458	2.72381	1.55e-07	2.56316	3.32e-07
NODE_12383_length_2268_cov_438.641913_g9360_i0	K00658	Amino acid metabolism	Lysine degradation	DLST	sucB; 2-oxoglutarate dehydrogenase E2 component (dihydrolipoamidesuccinyltransferase) [EC:2.3.1.61]	607.123	-0.513087	ns	1.55313	3.5e-13
NODE_4031_length_3562_cov_46.418458_g3005_i0	K09186	Amino acid metabolism	Lysine degradation	MLL1	[histone H3]-lysine4 N-trimethyltransferase MLL1 [EC:2.1.1.354]	103.164	0.600152	0.00217128	0.387544	ns
NODE_16558_length_1939_cov_1159.005895_g12274_i1	K09188	Amino acid metabolism	Lysine degradation	MLL3	[histone H3]-lysine4 N-trimethyltransferase MLL3 [EC:2.1.1.354]	1251.54	0.666558	0.000191694	0.711389	4.42e-05
NODE_26846_length_1338_cov_511.836364_g18507_i1	K14959	Amino acid metabolism	Lysine degradation	MLL4	[histone H3]-lysine4 N-trimethyltransferase MLL4 [EC:2.1.1.354]	110.136	4.8814	3.73e-07	1.55436	ns
NODE_73776_length_302_cov_32.720524_g62392_i0	K14959	Amino acid metabolism	Lysine degradation	MLL4	[histone H3]-lysine4 N-trimethyltransferase MLL4 [EC:2.1.1.354]	7.9627	-1.4416	0.00200024	-0.649908	ns
NODE_17969_length_1848_cov_24.392113_g13558_i0	K01692	Amino acid metabolism	Lysine degradation	paaF	echA; enoyl-CoA hydratase [EC:4.2.1.17]	29.3933	-2.38851	0.000325315	0.0783469	ns
NODE_29913_length_1188_cov_144.787444_g22059_i0	K01692	Amino acid metabolism	Lysine degradation	paaF	echA; enoyl-CoA hydratase [EC:4.2.1.17]	113.037	-0.330229	ns	1.15214	0.00242866
NODE_9024_length_2625_cov_614.019592_g6739_i0	K11432	Amino acid metabolism	Lysine degradation	PRDM2	RIZ; [histone H3]-lysine9 N-trimethyltransferase PRDM2 [EC:2.1.1.355]	698.172	-0.863471	1.02e-07	-0.81937	2.51e-07
NODE_21649_length_1621_cov_34.430233_g13798_i1	K11426	Amino acid metabolism	Lysine degradation	SMYD	[histone H3]-lysine4/36 N-trimethyltransferase SMYD [EC:2.1.1.354 2.1.1.357]	3.7547	-3.04831	0.000893654	-0.958854	ns
NODE_1871_length_4550_cov_328.238553_g301_i2	K00276	Amino acid metabolism	Phenylalanine metabolism	AOC3	AOC2, tynA; primary-amine oxidase [EC:1.4.3.21]	55.9439	0.651014	ns	1.29361	3.56e-05
NODE_3329_length_3808_cov_422.082463_g301_i4	K00276	Amino acid metabolism	Phenylalanine metabolism	AOC3	AOC2, tynA; primary-amine oxidase [EC:1.4.3.21]	764.324	1.23955	1.07e-06	2.46823	1.11e-23
NODE_422_length_6861_cov_182.907631_g301_i0	K00276	Amino acid metabolism	Phenylalanine metabolism	AOC3	AOC2, tynA; primary-amine oxidase [EC:1.4.3.21]	131.791	0.763918	0.00114251	1.51223	1.88e-10
NODE_21164_length_1648_cov_1819.322540_g10377_i1	K00811	Amino acid metabolism	Phenylalanine metabolism	ASP5	aspartate aminotransferase, chloroplastic [EC:2.6.1.1]	2016.1	-1.38653	1.59e-05	-0.801213	0.00398179
NODE_9144_length_2610_cov_272.997635_g6825_i0	K01593	Amino acid metabolism	Phenylalanine metabolism	DDC	TDC; aromatic-L-amino-acid/L-tryptophan decarboxylase [EC:4.1.1.28 4.1.1.105]	440.89	-0.43853	ns	-1.28549	8.68e-14
NODE_12508_length_2257_cov_154.405220_g9453_i0	K13574	Amino acid metabolism	Phenylalanine metabolism	hcxB	hydroxycarboxylate dehydrogenase B [EC:1.1.1.237 1.1.1.-]	190.403	0.371588	ns	0.749516	5.94e-06
NODE_15322_length_2026_cov_92.175627_g11611_i0	K00457	Amino acid metabolism	Phenylalanine metabolism	HPD	hppD; 4-hydroxyphenylpyruvate dioxygenase [EC:1.13.11.27]	114.564	-0.309319	ns	-0.644812	0.00175522
NODE_10575_length_2448_cov_126.610526_g7944_i0	K03782	Amino acid metabolism	Phenylalanine metabolism	katG	catalase-peroxidase [EC:1.11.1.21]	166.845	1.06513	0.00169316	0.26322	ns
NODE_11252_length_2379_cov_148.444926_g5901_i1	K07253	Amino acid metabolism	Phenylalanine metabolism	MIF	phenylpyruvate tautomerase [EC:5.3.2.1]	114.069	-0.613541	ns	1.19336	6.61e-08
NODE_14860_length_2062_cov_97.149321_g11272_i0	K02610	Amino acid metabolism	Phenylalanine metabolism	paaB	ring-1,2-phenylacetyl-CoA epoxidase subunit PaaB	104.324	-0.163971	ns	5.58067	3.96e-11
NODE_17969_length_1848_cov_24.392113_g13558_i0	K01692	Amino acid metabolism	Phenylalanine metabolism	paaF	echA; enoyl-CoA hydratase [EC:4.2.1.17]	29.3933	-2.38851	0.000325315	0.0783469	ns
NODE_29913_length_1188_cov_144.787444_g22059_i0	K01692	Amino acid metabolism	Phenylalanine metabolism	paaF	echA; enoyl-CoA hydratase [EC:4.2.1.17]	113.037	-0.330229	ns	1.15214	0.00242866
NODE_21431_length_1632_cov_124.006414_g16068_i0	K00815	Amino acid metabolism	Phenylalanine metabolism	TAT	tyrosine aminotransferase [EC:2.6.1.5]	124.642	-0.0126466	ns	-1.18418	8.76e-07
NODE_1083_length_5268_cov_206.127430_g798_i0	K01735	Amino acid metabolism	Phenylalanine, tyrosine and tryptophan biosynthesis	aroB	3-dehydroquinate synthase [EC:4.2.3.4]	679.775	0.674556	0.000409571	-0.109421	ns
NODE_16185_length_1964_cov_183.319408_g12243_i0	K01735	Amino acid metabolism	Phenylalanine, tyrosine and tryptophan biosynthesis	aroB	3-dehydroquinate synthase [EC:4.2.3.4]	248.605	-0.661107	5.22e-05	-0.9813	2.97e-10
NODE_4215_length_3510_cov_71.597032_g3145_i0	K01735	Amino acid metabolism	Phenylalanine, tyrosine and tryptophan biosynthesis	aroB	3-dehydroquinate synthase [EC:4.2.3.4]	132.114	1.56643	4.68e-08	1.39753	4.45e-07
NODE_10842_length_2420_cov_241.067320_g8148_i0	K01736	Amino acid metabolism	Phenylalanine, tyrosine and tryptophan biosynthesis	aroC	chorismate synthase [EC:4.2.3.5]	365.849	-0.909597	1.81e-14	-0.448056	0.000513458
NODE_22599_length_1564_cov_6.273642_g16886_i0	K00014	Amino acid metabolism	Phenylalanine, tyrosine and tryptophan biosynthesis	aroE	shikimate dehydrogenase [EC:1.1.1.25]	9.37756	-3.15432	9.61e-07	-0.803879	ns
NODE_34489_length_988_cov_420.513661_g25388_i0	K00014	Amino acid metabolism	Phenylalanine, tyrosine and tryptophan biosynthesis	aroE	shikimate dehydrogenase [EC:1.1.1.25]	203.373	0.174195	ns	0.894569	1.69e-05
NODE_43493_length_674_cov_3.845258_g32841_i0	K00891	Amino acid metabolism	Phenylalanine, tyrosine and tryptophan biosynthesis	aroK	aroL; shikimate kinase [EC:2.7.1.71]	2.4541	-0.50072	ns	-3.10695	0.00450896
NODE_7576_length_2824_cov_52.354417_g5627_i0	K00891	Amino acid metabolism	Phenylalanine, tyrosine and tryptophan biosynthesis	aroK	aroL; shikimate kinase [EC:2.7.1.71]	87.2912	-0.383035	ns	-0.765423	0.00313964
NODE_21164_length_1648_cov_1819.322540_g10377_i1	K00811	Amino acid metabolism	Phenylalanine, tyrosine and tryptophan biosynthesis	ASP5	aspartate aminotransferase, chloroplastic [EC:2.6.1.1]	2016.1	-1.38653	1.59e-05	-0.801213	0.00398179
NODE_21431_length_1632_cov_124.006414_g16068_i0	K00815	Amino acid metabolism	Phenylalanine, tyrosine and tryptophan biosynthesis	TAT	tyrosine aminotransferase [EC:2.6.1.5]	124.642	-0.0126466	ns	-1.18418	8.76e-07
NODE_32703_length_1063_cov_411.158586_g24073_i0	K01696	Amino acid metabolism	Phenylalanine, tyrosine and tryptophan biosynthesis	trpB	tryptophan synthase beta chain [EC:4.2.1.20]	297.322	-1.07647	4.72e-15	-1.31713	0
NODE_39006_length_815_cov_1688.847709_g28916_i0	K01696	Amino acid metabolism	Phenylalanine, tyrosine and tryptophan biosynthesis	trpB	tryptophan synthase beta chain [EC:4.2.1.20]	905.327	-0.82742	1.54e-06	-1.59597	0
NODE_21026_length_1657_cov_371.664773_g15780_i0	K00766	Amino acid metabolism	Phenylalanine, tyrosine and tryptophan biosynthesis	trpD	anthranilate phosphoribosyltransferase [EC:2.4.2.18]	490.484	-1.33863	2.44e-05	-4.2023	0
NODE_39091_length_813_cov_3.505405_g28983_i0	K04517	Amino acid metabolism	Phenylalanine, tyrosine and tryptophan biosynthesis	tyrA2	prephenate dehydrogenase [EC:1.3.1.12]	2.20853	-1.50783	ns	-3.31413	0.000472587
NODE_20302_length_1700_cov_50.468961_g15259_i0	K00825	Amino acid metabolism	Tryptophane metbolism	AADAT	KAT2; kynurenine/2-aminoadipate aminotransferase [EC:2.6.1.7 2.6.1.39]	58.7694	-1.55821	1.35e-05	-1.3124	6.85e-05
NODE_14949_length_2055_cov_71.815338_g10674_i1	K00626	Amino acid metabolism	Tryptophane metbolism	ACAT	atoB; acetyl-CoA C-acetyltransferase [EC:2.3.1.9]	85.6163	0.51539	ns	2.02503	0.000169612
NODE_15199_length_2037_cov_38.567210_g11516_i0	K00626	Amino acid metabolism	Tryptophane metbolism	ACAT	atoB; acetyl-CoA C-acetyltransferase [EC:2.3.1.9]	43.1613	0.811207	ns	3.17297	1.84e-10
NODE_29990_length_1185_cov_28.250000_g22114_i0	K00128	Amino acid metabolism	Tryptophane metbolism	ALDH	aldehyde dehydrogenase (NAD+) [EC:1.2.1.3]	22.037	-3.08129	1.05e-06	0.0446224	ns
NODE_43087_length_685_cov_31.532680_g32470_i0	K00128	Amino acid metabolism	Tryptophane metbolism	ALDH	aldehyde dehydrogenase (NAD+) [EC:1.2.1.3]	19.1269	3.04166	4.89e-06	-3.26972	0.000642784
NODE_9144_length_2610_cov_272.997635_g6825_i0	K01593	Amino acid metabolism	Tryptophane metbolism	DDC	TDC; aromatic-L-amino-acid/L-tryptophan decarboxylase [EC:4.1.1.28 4.1.1.105]	440.89	-0.43853	ns	-1.28549	8.68e-14
NODE_12383_length_2268_cov_438.641913_g9360_i0	K00658	Amino acid metabolism	Tryptophane metbolism	DLST	sucB; 2-oxoglutarate dehydrogenase E2 component (dihydrolipoamidesuccinyltransferase) [EC:2.3.1.61]	607.123	-0.513087	ns	1.55313	3.5e-13
NODE_20616_length_1683_cov_91.286957_g15479_i0	K00837	Amino acid metabolism	Tryptophane metbolism	ISS1	VAS1; aromatic aminotransferase [EC:2.6.1.-]	74.6685	3.70634	6.84e-12	3.24077	9.02e-10
NODE_10575_length_2448_cov_126.610526_g7944_i0	K03782	Amino acid metabolism	Tryptophane metbolism	katG	catalase-peroxidase [EC:1.11.1.21]	166.845	1.06513	0.00169316	0.26322	ns
NODE_10565_length_2449_cov_71.706650_g7934_i0	K00486	Amino acid metabolism	Tryptophane metbolism	KMO	kynurenine 3-monooxygenase [EC:1.14.13.9]	102.792	1.06803	4.5e-05	-0.734452	0.00272889
NODE_13733_length_2152_cov_107.993747_g10401_i0	K00486	Amino acid metabolism	Tryptophane metbolism	KMO	kynurenine 3-monooxygenase [EC:1.14.13.9]	114.124	-0.0214501	ns	-0.848503	6.53e-05
NODE_17969_length_1848_cov_24.392113_g13558_i0	K01692	Amino acid metabolism	Tryptophane metbolism	paaF	echA; enoyl-CoA hydratase [EC:4.2.1.17]	29.3933	-2.38851	0.000325315	0.0783469	ns
NODE_29913_length_1188_cov_144.787444_g22059_i0	K01692	Amino acid metabolism	Tryptophane metbolism	paaF	echA; enoyl-CoA hydratase [EC:4.2.1.17]	113.037	-0.330229	ns	1.15214	0.00242866
NODE_1871_length_4550_cov_328.238553_g301_i2	K00276	Amino acid metabolism	Tyrosine metabolism	AOC3	AOC2, tynA; primary-amine oxidase [EC:1.4.3.21]	55.9439	0.651014	ns	1.29361	3.56e-05
NODE_3329_length_3808_cov_422.082463_g301_i4	K00276	Amino acid metabolism	Tyrosine metabolism	AOC3	AOC2, tynA; primary-amine oxidase [EC:1.4.3.21]	764.324	1.23955	1.07e-06	2.46823	1.11e-23
NODE_422_length_6861_cov_182.907631_g301_i0	K00276	Amino acid metabolism	Tyrosine metabolism	AOC3	AOC2, tynA; primary-amine oxidase [EC:1.4.3.21]	131.791	0.763918	0.00114251	1.51223	1.88e-10
NODE_21164_length_1648_cov_1819.322540_g10377_i1	K00811	Amino acid metabolism	Tyrosine metabolism	ASP5	aspartate aminotransferase, chloroplastic [EC:2.6.1.1]	2016.1	-1.38653	1.59e-05	-0.801213	0.00398179
NODE_9144_length_2610_cov_272.997635_g6825_i0	K01593	Amino acid metabolism	Tyrosine metabolism	DDC	TDC; aromatic-L-amino-acid/L-tryptophan decarboxylase [EC:4.1.1.28 4.1.1.105]	440.89	-0.43853	ns	-1.28549	8.68e-14
NODE_7302_length_2872_cov_417.493748_g5424_i0	K00121	Amino acid metabolism	Tyrosine metabolism	frmA	ADH5, adhC; S-(hydroxymethyl)glutathione dehydrogenase / alcoholdehydrogenase [EC:1.1.1.284	721.617	0.523572	0.00293266	0.709544	4.1e-05
NODE_12508_length_2257_cov_154.405220_g9453_i0	K13574	Amino acid metabolism	Tyrosine metabolism	hcxB	hydroxycarboxylate dehydrogenase B [EC:1.1.1.237 1.1.1.-]	190.403	0.371588	ns	0.749516	5.94e-06
NODE_15044_length_2048_cov_86.949367_g11403_i0	K00451	Amino acid metabolism	Tyrosine metabolism	HGD	hmgA; homogentisate 1,2-dioxygenase [EC:1.13.11.5]	92.9865	0.415666	ns	1.57121	0.000193276
NODE_15322_length_2026_cov_92.175627_g11611_i0	K00457	Amino acid metabolism	Tyrosine metabolism	HPD	hppD; 4-hydroxyphenylpyruvate dioxygenase [EC:1.13.11.27]	114.564	-0.309319	ns	-0.644812	0.00175522
NODE_11252_length_2379_cov_148.444926_g5901_i1	K07253	Amino acid metabolism	Tyrosine metabolism	MIF	phenylpyruvate tautomerase [EC:5.3.2.1]	114.069	-0.613541	ns	1.19336	6.61e-08
NODE_21431_length_1632_cov_124.006414_g16068_i0	K00815	Amino acid metabolism	Tyrosine metabolism	TAT	tyrosine aminotransferase [EC:2.6.1.5]	124.642	-0.0126466	ns	-1.18418	8.76e-07
NODE_16270_length_1958_cov_123.352255_g12309_i0	K01653	Amino acid metabolism	Valine, leucine and isoleucine biosynthesis	E2.2.1.6S	ilvH, ilvN; acetolactate synthase I/III smallsubunit [EC:2.2.1.6]	163.638	-1.94068	0	-0.935128	8.35e-06
NODE_63253_length_367_cov_9.166667_g51913_i0	K00826	Amino acid metabolism	Valine, leucine and isoleucine biosynthesis	E2.6.1.42	ilvE; branched-chain amino acid aminotransferase [EC:2.6.1.42]	2.0095	-0.603712	ns	-5.66515	0.0046413
NODE_11619_length_2341_cov_326.281746_g8768_i0	K01754	Amino acid metabolism	Valine, leucine and isoleucine biosynthesis	E4.3.1.19	ilvA, tdcB; threonine dehydratase [EC:4.3.1.19]	440.853	-0.144264	ns	1.01855	7.92e-05
NODE_11767_length_2328_cov_80.404435_g8880_i0	K01687	Amino acid metabolism	Valine, leucine and isoleucine biosynthesis	ilvD	dihydroxy-acid dehydratase [EC:4.2.1.9]	119.811	0.176284	ns	1.07764	1.08e-05
NODE_15458_length_2017_cov_12.623971_g11709_i0	K01687	Amino acid metabolism	Valine, leucine and isoleucine biosynthesis	ilvD	dihydroxy-acid dehydratase [EC:4.2.1.9]	19.4967	-3.36581	2.86e-06	-0.63065	ns
NODE_9614_length_2558_cov_50.030584_g2401_i7	K01703	Amino acid metabolism	Valine, leucine and isoleucine biosynthesis	leuC	IPMI-L; 3-isopropylmalate/(R)-2-methylmalate dehydratase large subunit [EC:4.2.1.334.2.1.35]	61.7616	0.0487904	ns	-1.26061	8.83e-10
NODE_27233_length_1319_cov_10.680578_g20112_i0	K00263	Amino acid metabolism	Valine, leucine and isoleucine biosynthesis	leucine	leucine dehydrogenase [EC:1.4.1.9]	10.6609	0.55185	ns	1.4355	0.00205804
NODE_48112_length_565_cov_5.144309_g37122_i0	K00263	Amino acid metabolism	Valine, leucine and isoleucine biosynthesis	leucine	leucine dehydrogenase [EC:1.4.1.9]	2.26806	-0.436661	ns	-2.98379	0.00391891
NODE_25705_length_1395_cov_212.673222_g3402_i1	K11538	Amino acid metabolism	Valine, leucine and isoleucine degradation	ACAD8	isobutyryl-CoA dehydrogenase [EC:1.3.99.-]	163.396	1.22936	0.00034168	1.14327	0.000409373
NODE_14949_length_2055_cov_71.815338_g10674_i1	K00626	Amino acid metabolism	Valine, leucine and isoleucine degradation	ACAT	atoB; acetyl-CoA C-acetyltransferase [EC:2.3.1.9]	85.6163	0.51539	ns	2.02503	0.000169612
NODE_15199_length_2037_cov_38.567210_g11516_i0	K00626	Amino acid metabolism	Valine, leucine and isoleucine degradation	ACAT	atoB; acetyl-CoA C-acetyltransferase [EC:2.3.1.9]	43.1613	0.811207	ns	3.17297	1.84e-10
NODE_29990_length_1185_cov_28.250000_g22114_i0	K00128	Amino acid metabolism	Valine, leucine and isoleucine degradation	ALDH	aldehyde dehydrogenase (NAD+) [EC:1.2.1.3]	22.037	-3.08129	1.05e-06	0.0446224	ns
NODE_43087_length_685_cov_31.532680_g32470_i0	K00128	Amino acid metabolism	Valine, leucine and isoleucine degradation	ALDH	aldehyde dehydrogenase (NAD+) [EC:1.2.1.3]	19.1269	3.04166	4.89e-06	-3.26972	0.000642784
NODE_15152_length_2041_cov_36.020833_g11484_i0	K00167	Amino acid metabolism	Valine, leucine and isoleucine degradation	BCKDHB	bkdA2; 2-oxoisovalerate dehydrogenase E1 component betasubunit [EC:1.2.4.4]	48.0398	-1.8983	0.000845845	0.971695	ns
NODE_63253_length_367_cov_9.166667_g51913_i0	K00826	Amino acid metabolism	Valine, leucine and isoleucine degradation	E2.6.1.42	ilvE; branched-chain amino acid aminotransferase [EC:2.6.1.42]	2.0095	-0.603712	ns	-5.66515	0.0046413
NODE_40759_length_755_cov_14.473607_g30410_i0	K01968	Amino acid metabolism	Valine, leucine and isoleucine degradation	E6.4.1.4A	3-methylcrotonyl-CoA carboxylase alpha subunit [EC:6.4.1.4]	6.3089	-0.230359	ns	1.47828	0.00170883
NODE_20479_length_1690_cov_17.076067_g15394_i0	K00020	Amino acid metabolism	Valine, leucine and isoleucine degradation	HIBADH	mmsB; 3-hydroxyisobutyrate dehydrogenase [EC:1.1.1.31]	17.6064	-3.54251	2.21e-08	-0.340078	ns
NODE_39255_length_807_cov_4.565395_g29120_i0	K00020	Amino acid metabolism	Valine, leucine and isoleucine degradation	HIBADH	mmsB; 3-hydroxyisobutyrate dehydrogenase [EC:1.1.1.31]	3.09915	-0.410046	ns	-4.4043	0.000131976
NODE_11368_length_2367_cov_152.813426_g8563_i0	K05605	Amino acid metabolism	Valine, leucine and isoleucine degradation	HIBCH	3-hydroxyisobutyryl-CoA hydrolase [EC:3.1.2.4]	223.933	-0.268518	ns	-0.637688	1.4e-05
NODE_24338_length_1467_cov_30.263271_g18129_i0	K01640	Amino acid metabolism	Valine, leucine and isoleucine degradation	HMGCL	hmgL; hydroxymethylglutaryl-CoA lyase [EC:4.1.3.4]	33.6133	-5.19125	6.95e-13	-0.124729	ns
NODE_31477_length_1115_cov_5.347409_g23215_i0	K01640	Amino acid metabolism	Valine, leucine and isoleucine degradation	HMGCL	hmgL; hydroxymethylglutaryl-CoA lyase [EC:4.1.3.4]	4.88491	-1.82953	0.00366626	-2.21237	0.000443719
NODE_27233_length_1319_cov_10.680578_g20112_i0	K00263	Amino acid metabolism	Valine, leucine and isoleucine degradation	leucine	leucine dehydrogenase [EC:1.4.1.9]	10.6609	0.55185	ns	1.4355	0.00205804
NODE_48112_length_565_cov_5.144309_g37122_i0	K00263	Amino acid metabolism	Valine, leucine and isoleucine degradation	leucine	leucine dehydrogenase [EC:1.4.1.9]	2.26806	-0.436661	ns	-2.98379	0.00391891
NODE_28823_length_1239_cov_38.304460_g10622_i1	K13766	Amino acid metabolism	Valine, leucine and isoleucine degradation	liuC	methylglutaconyl-CoA hydratase [EC:4.2.1.18]	31.0249	-3.85968	1.66e-05	0.977957	ns
NODE_27940_length_1282_cov_67.313482_g20642_i0	K01847	Amino acid metabolism	Valine, leucine and isoleucine degradation	MUT	methylmalonyl-CoA mutase [EC:5.4.99.2]	58.9461	-1.57205	0.00475853	-1.14053	ns
NODE_29435_length_1211_cov_33.578207_g21710_i0	K01847	Amino acid metabolism	Valine, leucine and isoleucine degradation	MUT	methylmalonyl-CoA mutase [EC:5.4.99.2]	34.1216	-1.61805	0.00475251	-0.858432	ns
NODE_17969_length_1848_cov_24.392113_g13558_i0	K01692	Amino acid metabolism	Valine, leucine and isoleucine degradation	paaF	echA; enoyl-CoA hydratase [EC:4.2.1.17]	29.3933	-2.38851	0.000325315	0.0783469	ns
NODE_29913_length_1188_cov_144.787444_g22059_i0	K01692	Amino acid metabolism	Valine, leucine and isoleucine degradation	paaF	echA; enoyl-CoA hydratase [EC:4.2.1.17]	113.037	-0.330229	ns	1.15214	0.00242866
NODE_11739_length_2331_cov_51.893268_g8857_i0	K01966	Amino acid metabolism	Valine, leucine and isoleucine degradation	PCCB	pccB; propionyl-CoA carboxylase beta chain [EC:6.4.1.32.1.3.15]	92.1658	-2.10166	1.16e-05	0.428829	ns
NODE_6330_length_3032_cov_82.418723_g215_i1	K11262	Biosynthesis of other secondary metabolites	Aflatoxin biosynthesis	ACACA	acetyl-CoA carboxylase / biotin carboxylase 1[EC:6.4.1.2 6.3.4.14	148.248	1.10569	0.000930158	1.24153	0.000152416
NODE_9144_length_2610_cov_272.997635_g6825_i0	K01593	Biosynthesis of other secondary metabolites	Betalain biosynthesis	DDC	TDC; aromatic-L-amino-acid/L-tryptophan decarboxylase [EC:4.1.1.28 4.1.1.105]	440.89	-0.43853	ns	-1.28549	8.68e-14
NODE_12058_length_2299_cov_81.563342_g9112_i0	K23999	Biosynthesis of other secondary metabolites	Biosynthesis of various secondary metabolites - part 2	fom1	phosphoenolpyruvate phosphomutase / 2-hydroxyethylphosphonate cytidylyltransferase [EC:5.4.2.92.7.7.104]	120.863	-0.313838	ns	-0.624345	0.000653366
NODE_16315_length_1955_cov_12440.869819_g12342_i0	K00789	Biosynthesis of other secondary metabolites	Biosynthesis of various secondary metabolites - part 3	metK	MAT; S-adenosylmethionine synthetase [EC:2.5.1.6]	13794.3	0.558728	0.0027225	-0.963291	2.05e-07
NODE_19331_length_1759_cov_16487.288849_g12342_i1	K00789	Biosynthesis of other secondary metabolites	Biosynthesis of various secondary metabolites - part 3	metK	MAT; S-adenosylmethionine synthetase [EC:2.5.1.6]	18055.7	0.548602	0.00365599	-0.983876	2.21e-07
NODE_30461_length_1161_cov_6.054228_g22476_i0	K00789	Biosynthesis of other secondary metabolites	Biosynthesis of various secondary metabolites - part 3	metK	MAT; S-adenosylmethionine synthetase [EC:2.5.1.6]	8.63477	-0.680532	ns	-1.64087	0.00107435
NODE_4825_length_3354_cov_3942.894544_g3577_i0	K00789	Biosynthesis of other secondary metabolites	Biosynthesis of various secondary metabolites - part 3	metK	MAT; S-adenosylmethionine synthetase [EC:2.5.1.6]	10145.5	-1.13249	3.49e-06	-3.6468	0
NODE_1388_length_4937_cov_29.094367_g1022_i0	K00106	Biosynthesis of other secondary metabolites	Caffeine metabolism	XDH	xanthine dehydrogenase/oxidase [EC:1.17.1.4 1.17.3.2]	80.8506	-2.21661	1.59e-11	0.975761	0.000271639
NODE_1958_length_4485_cov_49.055077_g1427_i0	K00106	Biosynthesis of other secondary metabolites	Caffeine metabolism	XDH	xanthine dehydrogenase/oxidase [EC:1.17.1.4 1.17.3.2]	119.123	-1.39324	0.00129026	1.50474	0.000236363
NODE_14626_length_2080_cov_180.527653_g11101_i0	K00931	Biosynthesis of other secondary metabolites	Carbapenem biosynthesis	proB	glutamate 5-kinase [EC:2.7.2.11]	207.336	1.08823	3.99e-05	0.968897	0.000120721
NODE_63253_length_367_cov_9.166667_g51913_i0	K00826	Biosynthesis of other secondary metabolites	Glucosinolate biosynthesis	E2.6.1.42	ilvE; branched-chain amino acid aminotransferase [EC:2.6.1.42]	2.0095	-0.603712	ns	-5.66515	0.0046413
NODE_9614_length_2558_cov_50.030584_g2401_i7	K01703	Biosynthesis of other secondary metabolites	Glucosinolate biosynthesis	leuC	IPMI-L; 3-isopropylmalate/(R)-2-methylmalate dehydratase large subunit [EC:4.2.1.334.2.1.35]	61.7616	0.0487904	ns	-1.26061	8.83e-10
NODE_9144_length_2610_cov_272.997635_g6825_i0	K01593	Biosynthesis of other secondary metabolites	Indole alkaloid biosynthesis	DDC	TDC; aromatic-L-amino-acid/L-tryptophan decarboxylase [EC:4.1.1.28 4.1.1.105]	440.89	-0.43853	ns	-1.28549	8.68e-14
NODE_1871_length_4550_cov_328.238553_g301_i2	K00276	Biosynthesis of other secondary metabolites	Isoquinoline alkaloid biosynthesis	AOC3	AOC2, tynA; primary-amine oxidase [EC:1.4.3.21]	55.9439	0.651014	ns	1.29361	3.56e-05
NODE_3329_length_3808_cov_422.082463_g301_i4	K00276	Biosynthesis of other secondary metabolites	Isoquinoline alkaloid biosynthesis	AOC3	AOC2, tynA; primary-amine oxidase [EC:1.4.3.21]	764.324	1.23955	1.07e-06	2.46823	1.11e-23
NODE_422_length_6861_cov_182.907631_g301_i0	K00276	Biosynthesis of other secondary metabolites	Isoquinoline alkaloid biosynthesis	AOC3	AOC2, tynA; primary-amine oxidase [EC:1.4.3.21]	131.791	0.763918	0.00114251	1.51223	1.88e-10
NODE_21164_length_1648_cov_1819.322540_g10377_i1	K00811	Biosynthesis of other secondary metabolites	Isoquinoline alkaloid biosynthesis	ASP5	aspartate aminotransferase, chloroplastic [EC:2.6.1.1]	2016.1	-1.38653	1.59e-05	-0.801213	0.00398179
NODE_9144_length_2610_cov_272.997635_g6825_i0	K01593	Biosynthesis of other secondary metabolites	Isoquinoline alkaloid biosynthesis	DDC	TDC; aromatic-L-amino-acid/L-tryptophan decarboxylase [EC:4.1.1.28 4.1.1.105]	440.89	-0.43853	ns	-1.28549	8.68e-14
NODE_21431_length_1632_cov_124.006414_g16068_i0	K00815	Biosynthesis of other secondary metabolites	Isoquinoline alkaloid biosynthesis	TAT	tyrosine aminotransferase [EC:2.6.1.5]	124.642	-0.0126466	ns	-1.18418	8.76e-07
NODE_15167_length_2039_cov_426.018311_g11490_i0	K01714	Biosynthesis of other secondary metabolites	Monobactam biosynthesis	dapA	4-hydroxy-tetrahydrodipicolinate synthase [EC:4.3.3.7]	534.2	-0.76828	0.000661528	0.602074	0.00438933
NODE_15865_length_1986_cov_40.824882_g12001_i0	K12524	Biosynthesis of other secondary metabolites	Monobactam biosynthesis	thrA	bifunctional aspartokinase / homoserine dehydrogenase 1[EC:2.7.2.4 1.1.1.3]	73.4354	-3.12965	0.000378981	-5.9279	5.03e-10
NODE_1888_length_4537_cov_378.592070_g1379_i0	K12524	Biosynthesis of other secondary metabolites	Monobactam biosynthesis	thrA	bifunctional aspartokinase / homoserine dehydrogenase 1[EC:2.7.2.4 1.1.1.3]	1092.92	-1.94676	2.74e-05	-0.11502	ns
NODE_12714_length_2238_cov_129.920554_g9628_i0	K00844	Biosynthesis of other secondary metabolites	Neomycin, kanamycin and gentamicin biosynthesis	HK	hexokinase [EC:2.7.1.1]	189.481	-0.486202	0.00129384	-0.230571	ns
NODE_21431_length_1632_cov_124.006414_g16068_i0	K00815	Biosynthesis of other secondary metabolites	Novobiocin biosynthesis	TAT	tyrosine aminotransferase [EC:2.6.1.5]	124.642	-0.0126466	ns	-1.18418	8.76e-07
NODE_39091_length_813_cov_3.505405_g28983_i0	K04517	Biosynthesis of other secondary metabolites	Novobiocin biosynthesis	tyrA2	prephenate dehydrogenase [EC:1.3.1.12]	2.20853	-1.50783	ns	-3.31413	0.000472587
NODE_14306_length_2104_cov_79.657312_g7996_i1	K00273	Biosynthesis of other secondary metabolites	Penicillin and cephalosporin biosynthesis	DAO	aao; D-amino-acid oxidase [EC:1.4.3.3]	98.146	0.661428	0.000384614	0.818656	4.59e-06
NODE_22990_length_1542_cov_3.922396_g17174_i0	K01434	Biosynthesis of other secondary metabolites	Penicillin and cephalosporin biosynthesis	pac	penicillin G amidase [EC:3.5.1.11]	4.45615	-0.536077	ns	-3.38675	0.000186995
NODE_31935_length_1097_cov_7.480469_g23521_i0	K05349	Biosynthesis of other secondary metabolites	Phenylpropanoid	bglX	beta-glucosidase [EC:3.2.1.21]	9.11165	0.136757	ns	-2.211	0.00276826
NODE_10575_length_2448_cov_126.610526_g7944_i0	K03782	Biosynthesis of other secondary metabolites	Phenylpropanoid	katG	catalase-peroxidase [EC:1.11.1.21]	166.845	1.06513	0.00169316	0.26322	ns
NODE_12927_length_2219_cov_1479.570363_g9794_i0	K11188	Biosynthesis of other secondary metabolites	Phenylpropanoid	PRDX6	peroxiredoxin 6 [EC:1.11.1.7 1.11.1.27 3.1.1.-]	1409.09	4.69765	4.23e-12	7.67726	5.11e-30
NODE_24948_length_1435_cov_109.425844_g18564_i0	K11188	Biosynthesis of other secondary metabolites	Phenylpropanoid	PRDX6	peroxiredoxin 6 [EC:1.11.1.7 1.11.1.27 3.1.1.-]	121.016	-0.445391	ns	-9.51015	4.07e-10
NODE_31716_length_1106_cov_363.196515_g23379_i0	K00645	Biosynthesis of other secondary metabolites	Prodigiosin biosynthesis	fabD	MCAT, MCT1; [acyl-carrier-protein] S-malonyltransferase [EC:2.3.1.39]	191.218	4.98	2.95e-15	6.58456	9.38e-26
NODE_4551_length_3419_cov_77.752839_g3390_i0	K00645	Biosynthesis of other secondary metabolites	Prodigiosin biosynthesis	fabD	MCAT, MCT1; [acyl-carrier-protein] S-malonyltransferase [EC:2.3.1.39]	180.969	-0.483497	0.00258074	-0.925162	1.28e-09
NODE_23935_length_1487_cov_684.571429_g17847_i0	K00059	Biosynthesis of other secondary metabolites	Prodigiosin biosynthesis	fabG	OAR1; 3-oxoacyl-[acyl-carrier protein] reductase [EC:1.1.1.100]	765.731	-1.23621	0.000753633	-3.11935	1.68e-15
NODE_16263_length_1958_cov_669.554907_g12302_i0	K00208	Biosynthesis of other secondary metabolites	Prodigiosin biosynthesis	fabI	enoyl-[acyl-carrier protein] reductase I [EC:1.3.1.9 1.3.1.10]	1016.84	-0.974272	0.00137416	-3.12383	0
NODE_12714_length_2238_cov_129.920554_g9628_i0	K00844	Biosynthesis of other secondary metabolites	Streptomycin biosynthesis	HK	hexokinase [EC:2.7.1.1]	189.481	-0.486202	0.00129384	-0.230571	ns
NODE_20157_length_1708_cov_1186.681957_g4875_i2	K01858	Biosynthesis of other secondary metabolites	Streptomycin biosynthesis	INO1	ISYNA1; myo-inositol-1-phosphate synthase [EC:5.5.1.4]	90.837	0.00852508	ns	-1.2671	0.00357986
NODE_6578_length_2986_cov_1335.708205_g4875_i0	K01858	Biosynthesis of other secondary metabolites	Streptomycin biosynthesis	INO1	ISYNA1; myo-inositol-1-phosphate synthase [EC:5.5.1.4]	2500.31	-0.627936	0.00085643	-1.4998	3.41e-16
NODE_6366_length_3027_cov_264.190589_g4719_i0	K00010	Biosynthesis of other secondary metabolites	Streptomycin biosynthesis	iolG	myo-inositol 2-dehydrogenase / D-chiro-inositol 1-dehydrogenase [EC:1.1.1.181.1.1.369]	409.616	2.76234	1.51e-24	3.17457	8.57e-33
NODE_23016_length_1540_cov_1020.837764_g6485_i1	K01835	Biosynthesis of other secondary metabolites	Streptomycin biosynthesis	pgm	phosphoglucomutase [EC:5.4.2.2]	24.865	0.144461	ns	-2.70498	5.3e-12
NODE_8714_length_2667_cov_2672.385891_g6485_i0	K01835	Biosynthesis of other secondary metabolites	Streptomycin biosynthesis	pgm	phosphoglucomutase [EC:5.4.2.2]	4832.91	0.347136	ns	-2.70286	0
NODE_33816_length_1016_cov_5.966066_g24901_i0	K00067	Biosynthesis of other secondary metabolites	Streptomycin biosynthesis	rfbD	rmlD; dTDP-4-dehydrorhamnose reductase [EC:1.1.1.133]	8.96744	0.103784	ns	-2.74927	0.000190466
NODE_1871_length_4550_cov_328.238553_g301_i2	K00276	Biosynthesis of other secondary metabolites	Tropane, piperidine and pyridine alkaloid biosynthesis	AOC3	AOC2, tynA; primary-amine oxidase [EC:1.4.3.21]	55.9439	0.651014	ns	1.29361	3.56e-05
NODE_3329_length_3808_cov_422.082463_g301_i4	K00276	Biosynthesis of other secondary metabolites	Tropane, piperidine and pyridine alkaloid biosynthesis	AOC3	AOC2, tynA; primary-amine oxidase [EC:1.4.3.21]	764.324	1.23955	1.07e-06	2.46823	1.11e-23
NODE_422_length_6861_cov_182.907631_g301_i0	K00276	Biosynthesis of other secondary metabolites	Tropane, piperidine and pyridine alkaloid biosynthesis	AOC3	AOC2, tynA; primary-amine oxidase [EC:1.4.3.21]	131.791	0.763918	0.00114251	1.51223	1.88e-10
NODE_21164_length_1648_cov_1819.322540_g10377_i1	K00811	Biosynthesis of other secondary metabolites	Tropane, piperidine and pyridine alkaloid biosynthesis	ASP5	aspartate aminotransferase, chloroplastic [EC:2.6.1.1]	2016.1	-1.38653	1.59e-05	-0.801213	0.00398179
NODE_21431_length_1632_cov_124.006414_g16068_i0	K00815	Biosynthesis of other secondary metabolites	Tropane, piperidine and pyridine alkaloid biosynthesis	TAT	tyrosine aminotransferase [EC:2.6.1.5]	124.642	-0.0126466	ns	-1.18418	8.76e-07
NODE_26928_length_1334_cov_204.504362_g19891_i0	K08081	Biosynthesis of other secondary metabolites	Tropane, piperidine and pyridine alkaloid biosynthesis	TR1	tropinone reductase I [EC:1.1.1.206]	144.527	0.593629	ns	-0.805681	0.000693008
NODE_31541_length_1112_cov_93.315688_g20270_i1	K08081	Biosynthesis of other secondary metabolites	Tropane, piperidine and pyridine alkaloid biosynthesis	TR1	tropinone reductase I [EC:1.1.1.206]	42.6274	0.0928973	ns	1.13567	1.41e-05
NODE_7244_length_2882_cov_50.543966_g5374_i0	K01209	Carbohydrate metabolism	Amino sugar and nucleotide sugar metabolism	abfA	alpha-L-arabinofuranosidase [EC:3.2.1.55]	94.203	-0.831446	0.00165329	-0.220532	ns
NODE_15550_length_2010_cov_61.484770_g11770_i0	K00326	Carbohydrate metabolism	Amino sugar and nucleotide sugar metabolism	cytochrome-b5	cytochrome-b5 reductase [EC:1.6.2.2]	73.5346	-0.818056	0.000323188	-1.54404	2.64e-11
NODE_2151_length_4355_cov_164.529426_g1034_i2	K00326	Carbohydrate metabolism	Amino sugar and nucleotide sugar metabolism	cytochrome-b5	cytochrome-b5 reductase [EC:1.6.2.2]	340.258	-0.261431	ns	-0.952344	6e-08
NODE_26794_length_1341_cov_60.779968_g11770_i1	K00326	Carbohydrate metabolism	Amino sugar and nucleotide sugar metabolism	cytochrome-b5	cytochrome-b5 reductase [EC:1.6.2.2]	23.0993	-0.915118	ns	-2.61956	1.35e-10
NODE_34515_length_987_cov_195.065646_g25402_i0	K00326	Carbohydrate metabolism	Amino sugar and nucleotide sugar metabolism	cytochrome-b5	cytochrome-b5 reductase [EC:1.6.2.2]	184.692	-2.00501	ns	-6.81425	3.77e-08
NODE_20053_length_1716_cov_13.821668_g15087_i0	K12446	Carbohydrate metabolism	Amino sugar and nucleotide sugar metabolism	E2.7.1.46	L-arabinokinase [EC:2.7.1.46]	11.8824	-0.255679	ns	2.53554	0.00103789
NODE_4405_length_3457_cov_66.127364_g3285_i0	K12446	Carbohydrate metabolism	Amino sugar and nucleotide sugar metabolism	E2.7.1.46	L-arabinokinase [EC:2.7.1.46]	138.592	-1.83898	1.77e-10	0.599851	ns
NODE_18191_length_1834_cov_649.320840_g13729_i0	K01183	Carbohydrate metabolism	Amino sugar and nucleotide sugar metabolism	E3.2.1.14	chitinase [EC:3.2.1.14]	718.571	0.512493	0.00154501	0.707525	4.8e-06
NODE_2095_length_4390_cov_128.656474_g1530_i0	K01183	Carbohydrate metabolism	Amino sugar and nucleotide sugar metabolism	E3.2.1.14	chitinase [EC:3.2.1.14]	287.445	2.1668	1.25e-05	4.13501	2.16e-16
NODE_32484_length_1073_cov_5.694000_g23917_i0	K01183	Carbohydrate metabolism	Amino sugar and nucleotide sugar metabolism	E3.2.1.14	chitinase [EC:3.2.1.14]	4.44261	-0.731926	ns	-1.81061	0.00227828
NODE_21516_length_1627_cov_281.373874_g16126_i0	K01784	Carbohydrate metabolism	Amino sugar and nucleotide sugar metabolism	galE	GALE; UDP-glucose 4-epimerase [EC:5.1.3.2]	341.664	-0.855547	0.00110122	-4.95325	0
NODE_24666_length_1450_cov_4698.793028_g4112_i3	K00975	Carbohydrate metabolism	Amino sugar and nucleotide sugar metabolism	glgC	glucose-1-phosphate adenylyltransferase [EC:2.7.7.27]	3159.53	0.672781	2.26e-05	-2.29458	0
NODE_8513_length_2691_cov_1960.457601_g6151_i1	K00975	Carbohydrate metabolism	Amino sugar and nucleotide sugar metabolism	glgC	glucose-1-phosphate adenylyltransferase [EC:2.7.7.27]	2369.11	0.0129267	ns	-3.23978	0
NODE_8660_length_2673_cov_1974.033462_g6151_i2	K00975	Carbohydrate metabolism	Amino sugar and nucleotide sugar metabolism	glgC	glucose-1-phosphate adenylyltransferase [EC:2.7.7.27]	1208.35	-0.00781019	ns	-2.93923	0
NODE_9983_length_2515_cov_5.708436_g7469_i0	K04042	Carbohydrate metabolism	Amino sugar and nucleotide sugar metabolism	glmU	bifunctional UDP-N-acetylglucosamine pyrophosphorylase / glucosamine-1-phosphate N-acetyltransferase[EC:2.7.7.23 2.3.1.157]	9.09264	-0.509552	ns	-2.64451	2.75e-06
NODE_27256_length_1318_cov_4.871486_g20130_i0	K18676	Carbohydrate metabolism	Amino sugar and nucleotide sugar metabolism	gspK	glucosamine kinase [EC:2.7.1.8]	4.95437	-1.36184	ns	-2.4685	0.00095225
NODE_39113_length_812_cov_5.273342_g29001_i0	K18676	Carbohydrate metabolism	Amino sugar and nucleotide sugar metabolism	gspK	glucosamine kinase [EC:2.7.1.8]	6.67407	0.163684	ns	-1.87445	0.00455677
NODE_10831_length_2422_cov_122.170285_g8139_i0	K12373	Carbohydrate metabolism	Amino sugar and nucleotide sugar metabolism	HEXA_B	hexosaminidase [EC:3.2.1.52]	196.021	-1.5743	8.87e-05	-0.736483	ns
NODE_39996_length_780_cov_28.489392_g29752_i0	K12373	Carbohydrate metabolism	Amino sugar and nucleotide sugar metabolism	HEXA_B	hexosaminidase [EC:3.2.1.52]	14.3409	-0.762326	ns	-1.07037	0.00134764
NODE_12714_length_2238_cov_129.920554_g9628_i0	K00844	Carbohydrate metabolism	Amino sugar and nucleotide sugar metabolism	HK	hexokinase [EC:2.7.1.1]	189.481	-0.486202	0.00129384	-0.230571	ns
NODE_42461_length_703_cov_6.950794_g31914_i0	K22292	Carbohydrate metabolism	Amino sugar and nucleotide sugar metabolism	mupP	N-acetyl-D-muramate 6-phosphate phosphatase [EC:3.1.3.105]	3.35467	-0.347577	ns	-3.40991	0.00247666
NODE_22669_length_1559_cov_838.707268_g16941_i0	K01443	Carbohydrate metabolism	Amino sugar and nucleotide sugar metabolism	nagA	AMDHD2; N-acetylglucosamine-6-phosphate deacetylase [EC:3.5.1.25]	740.437	-0.419192	ns	-1.01858	5.92e-14
NODE_25672_length_1398_cov_5.306415_g19056_i0	K02564	Carbohydrate metabolism	Amino sugar and nucleotide sugar metabolism	nagB	GNPDA; glucosamine-6-phosphate deaminase [EC:3.5.99.6]	6.72182	-4.63325	0.000182	-3.58515	0.000375973
NODE_23016_length_1540_cov_1020.837764_g6485_i1	K01835	Carbohydrate metabolism	Amino sugar and nucleotide sugar metabolism	pgm	phosphoglucomutase [EC:5.4.2.2]	24.865	0.144461	ns	-2.70498	5.3e-12
NODE_8714_length_2667_cov_2672.385891_g6485_i0	K01835	Carbohydrate metabolism	Amino sugar and nucleotide sugar metabolism	pgm	phosphoglucomutase [EC:5.4.2.2]	4832.91	0.347136	ns	-2.70286	0
NODE_6830_length_2945_cov_46.793524_g5054_i0	K15779	Carbohydrate metabolism	Amino sugar and nucleotide sugar metabolism	PGM2	phosphoglucomutase / phosphopentomutase [EC:5.4.2.2 5.4.2.7]	85.0039	-1.66435	3.27e-06	0.382272	ns
NODE_6217_length_3048_cov_157.095126_g3992_i1	K17497	Carbohydrate metabolism	Amino sugar and nucleotide sugar metabolism	PMM	phosphomannomutase [EC:5.4.2.8]	295.598	-0.80076	4.97e-05	-0.55716	0.00290729
NODE_11034_length_2401_cov_47.377577_g8302_i0	K01787	Carbohydrate metabolism	Amino sugar and nucleotide sugar metabolism	RENBP	N-acylglucosamine 2-epimerase [EC:5.1.3.8]	55.4318	5.8935	1.46e-06	7.63225	6.73e-10
NODE_2404_length_4208_cov_101.908827_g1758_i0	K00847	Carbohydrate metabolism	Amino sugar and nucleotide sugar metabolism	scrK	scrK; fructokinase [EC:2.7.1.4]	221.767	-0.658928	0.000549812	-1.4821	3.06e-15
NODE_39566_length_796_cov_8.573997_g29383_i0	K00847	Carbohydrate metabolism	Amino sugar and nucleotide sugar metabolism	scrK	scrK; fructokinase [EC:2.7.1.4]	2.94767	-0.371543	ns	-2.88214	0.0013972
NODE_9774_length_2539_cov_63.473236_g7307_i0	K00012	Carbohydrate metabolism	Amino sugar and nucleotide sugar metabolism	UGDH	ugd; UDPglucose 6-dehydrogenase [EC:1.1.1.22]	102.782	-0.410298	ns	-0.486542	0.00473562
NODE_14112_length_2120_cov_535.752320_g10699_i0	K00963	Carbohydrate metabolism	Amino sugar and nucleotide sugar metabolism	UGP2	galU, galF; UTP--glucose-1-phosphate uridylyltransferase [EC:2.7.7.9]	782.725	-1.17361	0.00346126	-0.960845	ns
NODE_9369_length_2584_cov_123.571884_g7003_i0	K00963	Carbohydrate metabolism	Amino sugar and nucleotide sugar metabolism	UGP2	galU, galF; UTP--glucose-1-phosphate uridylyltransferase [EC:2.7.7.9]	181.4	-0.366404	ns	-0.596437	2.91e-05
NODE_25818_length_1390_cov_10.115414_g19145_i0	K00002	Carbohydrate metabolism	Ascorbate and aidarate metabolism	AKR1A1	adh; alcohol dehydrogenase (NADP+) [EC:1.1.1.2]	7.08673	0.734455	ns	4.19249	5.85e-06
NODE_6256_length_3042_cov_93.492085_g4650_i0	K00002	Carbohydrate metabolism	Ascorbate and aidarate metabolism	AKR1A1	adh; alcohol dehydrogenase (NADP+) [EC:1.1.1.2]	181.01	-0.465773	0.00432089	-0.576025	0.000298942
NODE_29990_length_1185_cov_28.250000_g22114_i0	K00128	Carbohydrate metabolism	Ascorbate and aidarate metabolism	ALDH	aldehyde dehydrogenase (NAD+) [EC:1.2.1.3]	22.037	-3.08129	1.05e-06	0.0446224	ns
NODE_43087_length_685_cov_31.532680_g32470_i0	K00128	Carbohydrate metabolism	Ascorbate and aidarate metabolism	ALDH	aldehyde dehydrogenase (NAD+) [EC:1.2.1.3]	19.1269	3.04166	4.89e-06	-3.26972	0.000642784
NODE_22546_length_1567_cov_8.544846_g16846_i0	K13874	Carbohydrate metabolism	Ascorbate and aidarate metabolism	araB	L-arabinonolactonase [EC:3.1.1.15]	7.14536	-0.75223	ns	-1.881	0.000852892
NODE_19907_length_1724_cov_156.060569_g14980_i0	K00064	Carbohydrate metabolism	Ascorbate and aidarate metabolism	D-threo-aldose	D-threo-aldose 1-dehydrogenase [EC:1.1.1.122]	174.078	-1.48682	4.48e-05	-0.195185	ns
NODE_5858_length_3118_cov_53.550739_g4346_i0	K00064	Carbohydrate metabolism	Ascorbate and aidarate metabolism	D-threo-aldose	D-threo-aldose 1-dehydrogenase [EC:1.1.1.122]	110.138	-0.681862	0.00464182	0.715284	0.00201762
NODE_12879_length_2223_cov_297.654419_g925_i3	K00423	Carbohydrate metabolism	Ascorbate and aidarate metabolism	L-ascorbate	L-ascorbate oxidase [EC:1.10.3.3]	252.817	-0.627238	ns	-1.83971	2.81e-09
NODE_1975_length_4476_cov_94.801499_g1442_i0	K00434	Carbohydrate metabolism	Ascorbate and aidarate metabolism	L-ascorbate	L-ascorbate peroxidase [EC:1.11.1.11]	249.096	0.549382	0.0049379	0.517022	ns
NODE_37385_length_874_cov_25.965044_g27613_i0	K00434	Carbohydrate metabolism	Ascorbate and aidarate metabolism	L-ascorbate	L-ascorbate peroxidase [EC:1.11.1.11]	10.6393	0.485746	ns	1.63536	0.000834595
NODE_9262_length_2597_cov_287.810618_g925_i2	K00423	Carbohydrate metabolism	Ascorbate and aidarate metabolism	L-ascorbate	L-ascorbate oxidase [EC:1.10.3.3]	286.723	-0.099389	ns	-6.34653	1.3e-14
NODE_9774_length_2539_cov_63.473236_g7307_i0	K00012	Carbohydrate metabolism	Ascorbate and aidarate metabolism	UGDH	ugd; UDPglucose 6-dehydrogenase [EC:1.1.1.22]	102.782	-0.410298	ns	-0.486542	0.00473562
NODE_837_length_5608_cov_1381.546522_g627_i0	K14190	Carbohydrate metabolism	Ascorbate and aidarate metabolism	VTC2_5	GDP-L-galactose phosphorylase [EC:2.7.7.69]	4414.16	1.66371	1.41e-19	0.978285	1.18e-07
NODE_38042_length_848_cov_60.699355_g28170_i0	K10047	Carbohydrate metabolism	Ascorbate and aidarate metabolism	VTC4	inositol-phosphate phosphatase / L-galactose 1-phosphate phosphatase[EC:3.1.3.25 3.1.3.93]	27.637	2.24981	2.15e-05	1.9509	8.64e-05
NODE_14949_length_2055_cov_71.815338_g10674_i1	K00626	Carbohydrate metabolism	Butanoate metabolism	ACAT	atoB; acetyl-CoA C-acetyltransferase [EC:2.3.1.9]	85.6163	0.51539	ns	2.02503	0.000169612
NODE_15199_length_2037_cov_38.567210_g11516_i0	K00626	Carbohydrate metabolism	Butanoate metabolism	ACAT	atoB; acetyl-CoA C-acetyltransferase [EC:2.3.1.9]	43.1613	0.811207	ns	3.17297	1.84e-10
NODE_16270_length_1958_cov_123.352255_g12309_i0	K01653	Carbohydrate metabolism	Butanoate metabolism	E2.2.1.6S	ilvH, ilvN; acetolactate synthase I/III smallsubunit [EC:2.2.1.6]	163.638	-1.94068	0	-0.935128	8.35e-06
NODE_15721_length_1997_cov_98.801975_g11892_i0	K18121	Carbohydrate metabolism	Butanoate metabolism	GLYR	glyoxylate/succinic semialdehyde reductase [EC:1.1.1.79 1.1.1.-]	152.165	-0.777566	4.6e-05	-2.27729	0
NODE_24338_length_1467_cov_30.263271_g18129_i0	K01640	Carbohydrate metabolism	Butanoate metabolism	HMGCL	hmgL; hydroxymethylglutaryl-CoA lyase [EC:4.1.3.4]	33.6133	-5.19125	6.95e-13	-0.124729	ns
NODE_31477_length_1115_cov_5.347409_g23215_i0	K01640	Carbohydrate metabolism	Butanoate metabolism	HMGCL	hmgL; hydroxymethylglutaryl-CoA lyase [EC:4.1.3.4]	4.88491	-1.82953	0.00366626	-2.21237	0.000443719
NODE_18278_length_1829_cov_390.116173_g13700_i1	K01799	Carbohydrate metabolism	Butanoate metabolism	nicE	maiA; maleate isomerase [EC:5.2.1.1]	342.302	4.56558	8.27e-25	5.03681	9.3e-31
NODE_17969_length_1848_cov_24.392113_g13558_i0	K01692	Carbohydrate metabolism	Butanoate metabolism	paaF	echA; enoyl-CoA hydratase [EC:4.2.1.17]	29.3933	-2.38851	0.000325315	0.0783469	ns
NODE_29913_length_1188_cov_144.787444_g22059_i0	K01692	Carbohydrate metabolism	Butanoate metabolism	paaF	echA; enoyl-CoA hydratase [EC:4.2.1.17]	113.037	-0.330229	ns	1.15214	0.00242866
NODE_40016_length_779_cov_630.933428_g29768_i0	K01682	Carbohydrate metabolism	Citrate cycle (TCA cycle)	acnB	aconitate hydratase 2 / 2-methylisocitrate dehydratase[EC:4.2.1.3 4.2.1.99]	374.271	0.0196571	ns	1.73141	4.79e-55
NODE_6406_length_3019_cov_46.907332_g4747_i0	K01681	Carbohydrate metabolism	Citrate cycle (TCA cycle)	ACO	acnA; aconitate hydratase [EC:4.2.1.3]	84.9429	0.155259	ns	1.07125	1.9e-08
NODE_32293_length_1081_cov_27.330357_g23781_i0	K01647	Carbohydrate metabolism	Citrate cycle (TCA cycle)	CS	gltA; citrate synthase [EC:2.3.3.1]	16.1248	-0.571766	ns	4.83209	4.37e-13
NODE_38238_length_841_cov_65.377604_g28331_i0	K01647	Carbohydrate metabolism	Citrate cycle (TCA cycle)	CS	gltA; citrate synthase [EC:2.3.3.1]	27.6812	-3.74984	0.000683577	3.78929	7.53e-13
NODE_15447_length_2017_cov_709.885802_g11701_i0	K00627	Carbohydrate metabolism	Citrate cycle (TCA cycle)	DLAT	aceF, pdhC; pyruvate dehydrogenase E2 component(dihydrolipoamide acetyltransferase)	869.291	-0.0947539	ns	0.551458	2.59e-06
NODE_12383_length_2268_cov_438.641913_g9360_i0	K00658	Carbohydrate metabolism	Citrate cycle (TCA cycle)	DLST	sucB; 2-oxoglutarate dehydrogenase E2 component (dihydrolipoamidesuccinyltransferase) [EC:2.3.1.61]	607.123	-0.513087	ns	1.55313	3.5e-13
NODE_17652_length_1869_cov_22.924276_g13318_i0	K01679	Carbohydrate metabolism	Citrate cycle (TCA cycle)	fumC	fumC, FH; fumarate hydratase, class II[EC:4.2.1.2]	23.5606	-3.2974	6.74e-07	1.78674	2.97e-06
NODE_1305_length_5014_cov_369.277272_g962_i0	K00031	Carbohydrate metabolism	Citrate cycle (TCA cycle)	IDH1	IDH2, icd; isocitrate dehydrogenase [EC:1.1.1.42]	1345.88	-2.50618	0.000819024	-0.149664	ns
NODE_11384_length_2365_cov_235.645724_g8578_i0	K00025	Carbohydrate metabolism	Citrate cycle (TCA cycle)	MDH1	malate dehydrogenase [EC:1.1.1.37]	364.895	-1.9927	9.42e-12	-0.958232	0.000318946
NODE_24169_length_1475_cov_57.949358_g18020_i0	K00026	Carbohydrate metabolism	Citrate cycle (TCA cycle)	MDH2	malate dehydrogenase [EC:1.1.1.37]	44.1468	-1.93653	0.000443067	3.94265	9.93e-29
NODE_29485_length_1209_cov_8.202465_g21751_i0	K00164	Carbohydrate metabolism	Citrate cycle (TCA cycle)	OGDH	sucA; 2-oxoglutarate dehydrogenase E1 component [EC:1.2.4.2]	5.27331	-1.59983	0.00373382	-2.83558	1.31e-05
NODE_3514_length_3737_cov_813.522107_g2607_i0	K00164	Carbohydrate metabolism	Citrate cycle (TCA cycle)	OGDH	sucA; 2-oxoglutarate dehydrogenase E1 component [EC:1.2.4.2]	1772	-0.335039	ns	1.94348	4.46e-52
NODE_4351_length_3472_cov_109.276552_g3075_i1	K00164	Carbohydrate metabolism	Citrate cycle (TCA cycle)	OGDH	sucA; 2-oxoglutarate dehydrogenase E1 component [EC:1.2.4.2]	220.688	0.0440925	ns	0.531758	0.00328578
NODE_9521_length_2568_cov_805.935471_g7118_i0	K00164	Carbohydrate metabolism	Citrate cycle (TCA cycle)	OGDH	sucA; 2-oxoglutarate dehydrogenase E1 component [EC:1.2.4.2]	1358.12	0.880285	1.34e-07	0.614131	0.000214256
NODE_13949_length_2133_cov_410.100485_g10577_i0	K01958	Carbohydrate metabolism	Citrate cycle (TCA cycle)	PC	pyc; pyruvate carboxylase [EC:6.4.1.1]	563.566	-1.48982	6.81e-09	-1.88925	7.62e-14
NODE_21500_length_1628_cov_49.704180_g16117_i0	K01610	Carbohydrate metabolism	Citrate cycle (TCA cycle)	pckA	pckA; phosphoenolpyruvate carboxykinase (ATP) [EC:4.1.1.49]	55.3602	-2.13353	1.01e-09	-1.21385	8.52e-05
NODE_36865_length_895_cov_955.845499_g27196_i0	K00234	Carbohydrate metabolism	Citrate cycle (TCA cycle)	SDHA	SDH1; succinate dehydrogenase (ubiquinone) flavoprotein subunit[EC:1.3.5.1]	381.295	-0.167527	ns	1.79481	6.08e-15
NODE_15185_length_2038_cov_167.660560_g11505_i0	K00235	Carbohydrate metabolism	Citrate cycle (TCA cycle)	SDHB	SDH2; succinate dehydrogenase (ubiquinone) iron-sulfur subunit[EC:1.3.5.1]	189.54	0.537369	0.00281216	0.702898	6.93e-05
NODE_16270_length_1958_cov_123.352255_g12309_i0	K01653	Carbohydrate metabolism	CS-branched dibasice acid metabolism	E2.2.1.6S	ilvH, ilvN; acetolactate synthase I/III smallsubunit [EC:2.2.1.6]	163.638	-1.94068	0	-0.935128	8.35e-06
NODE_9614_length_2558_cov_50.030584_g2401_i7	K01703	Carbohydrate metabolism	CS-branched dibasice acid metabolism	leuC	IPMI-L; 3-isopropylmalate/(R)-2-methylmalate dehydratase large subunit [EC:4.2.1.334.2.1.35]	61.7616	0.0487904	ns	-1.26061	8.83e-10
NODE_15205_length_2036_cov_233.593479_g11521_i0	K00011	Carbohydrate metabolism	Fructose and mannoase metabolism	AKR1B	aldehyde reductase [EC:1.1.1.21]	306.136	-0.903077	2.49e-12	-0.409756	0.00305176
NODE_22393_length_1576_cov_11293.514305_g14953_i1	K01623	Carbohydrate metabolism	Fructose and mannoase metabolism	ALDO	fructose-bisphosphate aldolase, class I [EC:4.1.2.13]	12862.7	-0.695214	0.00144094	-4.45972	0
NODE_42888_length_690_cov_8118.431118_g14953_i3	K01623	Carbohydrate metabolism	Fructose and mannoase metabolism	ALDO	fructose-bisphosphate aldolase, class I [EC:4.1.2.13]	2.23941	-1.82571	ns	-6.13452	0.00171243
NODE_19907_length_1724_cov_156.060569_g14980_i0	K00064	Carbohydrate metabolism	Fructose and mannoase metabolism	D-threo-aldose	D-threo-aldose 1-dehydrogenase [EC:1.1.1.122]	174.078	-1.48682	4.48e-05	-0.195185	ns
NODE_5858_length_3118_cov_53.550739_g4346_i0	K00064	Carbohydrate metabolism	Fructose and mannoase metabolism	D-threo-aldose	D-threo-aldose 1-dehydrogenase [EC:1.1.1.122]	110.138	-0.681862	0.00464182	0.715284	0.00201762
NODE_19010_length_1779_cov_249.548652_g14337_i0	K03841	Carbohydrate metabolism	Fructose and mannoase metabolism	FBP	fbp; fructose-1,6-bisphosphatase I [EC:3.1.3.11]	353.827	-2.04283	5.56e-06	-1.28254	0.0010867
NODE_22677_length_1559_cov_89.878197_g16947_i0	K03841	Carbohydrate metabolism	Fructose and mannoase metabolism	FBP	fbp; fructose-1,6-bisphosphatase I [EC:3.1.3.11]	92.7551	-1.34796	7.66e-06	-3.10808	0
NODE_18309_length_1828_cov_43.476923_g13811_i0	K02446	Carbohydrate metabolism	Fructose and mannoase metabolism	glpX	fructose-1,6-bisphosphatase II [EC:3.1.3.11]	70.4363	-3.47937	5.7e-12	-6.25288	0
NODE_12714_length_2238_cov_129.920554_g9628_i0	K00844	Carbohydrate metabolism	Fructose and mannoase metabolism	HK	hexokinase [EC:2.7.1.1]	189.481	-0.486202	0.00129384	-0.230571	ns
NODE_9919_length_2521_cov_269.179739_g7418_i0	K00850	Carbohydrate metabolism	Fructose and mannoase metabolism	pfkA	PFK; 6-phosphofructokinase 1 [EC:2.7.1.11]	373.13	-0.773687	0.000607989	3.63046	7.15e-74
NODE_34807_length_976_cov_55.569214_g8805_i1	K01103	Carbohydrate metabolism	Fructose and mannoase metabolism	PFKFB3	6-phosphofructo-2-kinase / fructose-2,6-biphosphatase 3 [EC:2.7.1.105 3.1.3.46]	29.7027	-0.882703	0.00241728	-0.759681	0.00447837
NODE_6217_length_3048_cov_157.095126_g3992_i1	K17497	Carbohydrate metabolism	Fructose and mannoase metabolism	PMM	phosphomannomutase [EC:5.4.2.8]	295.598	-0.80076	4.97e-05	-0.55716	0.00290729
NODE_2404_length_4208_cov_101.908827_g1758_i0	K00847	Carbohydrate metabolism	Fructose and mannoase metabolism	scrK	scrK; fructokinase [EC:2.7.1.4]	221.767	-0.658928	0.000549812	-1.4821	3.06e-15
NODE_39566_length_796_cov_8.573997_g29383_i0	K00847	Carbohydrate metabolism	Fructose and mannoase metabolism	scrK	scrK; fructokinase [EC:2.7.1.4]	2.94767	-0.371543	ns	-2.88214	0.0013972
NODE_15508_length_2013_cov_134.690722_g11738_i0	K01803	Carbohydrate metabolism	Fructose and mannoase metabolism	TPI	tpiA; triosephosphate isomerase (TIM) [EC:5.3.1.1]	182.033	-0.965823	3e-06	-1.5752	7.52e-15
NODE_47846_length_570_cov_9.259557_g36870_i0	K01805	Carbohydrate metabolism	Fructose and mannoase metabolism	xylA	xylose isomerase [EC:5.3.1.5]	2.44762	0.257192	ns	3.63772	0.00130905
NODE_15205_length_2036_cov_233.593479_g11521_i0	K00011	Carbohydrate metabolism	Galactose metabolism	AKR1B	aldehyde reductase [EC:1.1.1.21]	306.136	-0.903077	2.49e-12	-0.409756	0.00305176
NODE_7528_length_2832_cov_5.441102_g5596_i0	K12308	Carbohydrate metabolism	Galactose metabolism	bgaB	lacA; beta-galactosidase [EC:3.2.1.23]	10.7888	-0.462744	ns	-1.37276	0.00458773
NODE_18153_length_1837_cov_47.721655_g13695_i0	K01631	Carbohydrate metabolism	Galactose metabolism	dgoA	2-dehydro-3-deoxyphosphogalactonate aldolase [EC:4.1.2.21]	53.3249	-1.00492	0.000154988	-1.49787	2.06e-08
NODE_10253_length_2483_cov_56.224481_g7677_i0	K01084	Carbohydrate metabolism	Galactose metabolism	G6PC	glucose-6-phosphatase [EC:3.1.3.9]	85.2117	0.724819	8.13e-05	0.252856	ns
NODE_10554_length_2450_cov_26.878839_g7925_i0	K07407	Carbohydrate metabolism	Galactose metabolism	galA	galA, rafA; alpha-galactosidase [EC:3.2.1.22]	61.7729	0.476081	ns	1.20651	0.00175798
NODE_11524_length_2350_cov_212.349144_g3084_i1	K07407	Carbohydrate metabolism	Galactose metabolism	galA	galA, rafA; alpha-galactosidase [EC:3.2.1.22]	280.912	0.680992	1.04e-05	0.544002	0.000382431
NODE_3657_length_3690_cov_165.258502_g367_i1	K07407	Carbohydrate metabolism	Galactose metabolism	galA	galA, rafA; alpha-galactosidase [EC:3.2.1.22]	465.311	-0.421063	ns	-1.42542	1.6e-08
NODE_6323_length_3033_cov_413.218919_g4688_i0	K07407	Carbohydrate metabolism	Galactose metabolism	galA	galA, rafA; alpha-galactosidase [EC:3.2.1.22]	810.135	-0.0950177	ns	-0.495169	0.000199537
NODE_21516_length_1627_cov_281.373874_g16126_i0	K01784	Carbohydrate metabolism	Galactose metabolism	galE	GALE; UDP-glucose 4-epimerase [EC:5.1.3.2]	341.664	-0.855547	0.00110122	-4.95325	0
NODE_1807_length_4592_cov_260.084753_g851_i2	K01785	Carbohydrate metabolism	Galactose metabolism	galM	GALM; aldose 1-epimerase [EC:5.1.3.3]	774.665	-0.535099	0.00469559	-1.1576	1.31e-09
NODE_18143_length_1837_cov_351.573696_g13687_i0	K01785	Carbohydrate metabolism	Galactose metabolism	galM	GALM; aldose 1-epimerase [EC:5.1.3.3]	375.17	0.463389	0.00357491	1.07419	2.23e-13
NODE_42205_length_710_cov_10.299843_g31700_i0	K01785	Carbohydrate metabolism	Galactose metabolism	galM	GALM; aldose 1-epimerase [EC:5.1.3.3]	8.08261	-0.043522	ns	-3.08079	0.000169455
NODE_5022_length_3312_cov_237.690645_g851_i3	K01785	Carbohydrate metabolism	Galactose metabolism	galM	GALM; aldose 1-epimerase [EC:5.1.3.3]	96.0162	-0.249717	ns	-1.54355	6.17e-05
NODE_15139_length_2041_cov_280.284553_g8770_i1	K18819	Carbohydrate metabolism	Galactose metabolism	GOLS	inositol 3-alpha-galactosyltransferase [EC:2.4.1.123]	322.252	-0.0963807	ns	-0.470639	0.00448516
NODE_12714_length_2238_cov_129.920554_g9628_i0	K00844	Carbohydrate metabolism	Galactose metabolism	HK	hexokinase [EC:2.7.1.1]	189.481	-0.486202	0.00129384	-0.230571	ns
NODE_9919_length_2521_cov_269.179739_g7418_i0	K00850	Carbohydrate metabolism	Galactose metabolism	pfkA	PFK; 6-phosphofructokinase 1 [EC:2.7.1.11]	373.13	-0.773687	0.000607989	3.63046	7.15e-74
NODE_23016_length_1540_cov_1020.837764_g6485_i1	K01835	Carbohydrate metabolism	Galactose metabolism	pgm	phosphoglucomutase [EC:5.4.2.2]	24.865	0.144461	ns	-2.70498	5.3e-12
NODE_8714_length_2667_cov_2672.385891_g6485_i0	K01835	Carbohydrate metabolism	Galactose metabolism	pgm	phosphoglucomutase [EC:5.4.2.2]	4832.91	0.347136	ns	-2.70286	0
NODE_6830_length_2945_cov_46.793524_g5054_i0	K15779	Carbohydrate metabolism	Galactose metabolism	PGM2	phosphoglucomutase / phosphopentomutase [EC:5.4.2.2 5.4.2.7]	85.0039	-1.66435	3.27e-06	0.382272	ns
NODE_14112_length_2120_cov_535.752320_g10699_i0	K00963	Carbohydrate metabolism	Galactose metabolism	UGP2	galU, galF; UTP--glucose-1-phosphate uridylyltransferase [EC:2.7.7.9]	782.725	-1.17361	0.00346126	-0.960845	ns
NODE_9369_length_2584_cov_123.571884_g7003_i0	K00963	Carbohydrate metabolism	Galactose metabolism	UGP2	galU, galF; UTP--glucose-1-phosphate uridylyltransferase [EC:2.7.7.9]	181.4	-0.366404	ns	-0.596437	2.91e-05
NODE_14493_length_2090_cov_10.243431_g10997_i0	K01895	Carbohydrate metabolism	Glycolysis/Gluconeogenesis	ACSS1_2	acs; acetyl-CoA synthetase [EC:6.2.1.1]	31.6687	0.167574	ns	-1.70998	0.00290219
NODE_58191_length_413_cov_9.167647_g46952_i0	K01895	Carbohydrate metabolism	Glycolysis/Gluconeogenesis	ACSS1_2	acs; acetyl-CoA synthetase [EC:6.2.1.1]	3.17502	0.143737	ns	-2.81341	0.00264404
NODE_34560_length_986_cov_3.301205_g25438_i0	K12957	Carbohydrate metabolism	Glycolysis/Gluconeogenesis	ahr	alcohol/geraniol dehydrogenase (NADP+) [EC:1.1.1.2 1.1.1.183]	2.91731	-0.0211212	ns	-3.76839	0.00108997
NODE_25818_length_1390_cov_10.115414_g19145_i0	K00002	Carbohydrate metabolism	Glycolysis/Gluconeogenesis	AKR1A1	adh; alcohol dehydrogenase (NADP+) [EC:1.1.1.2]	7.08673	0.734455	ns	4.19249	5.85e-06
NODE_6256_length_3042_cov_93.492085_g4650_i0	K00002	Carbohydrate metabolism	Glycolysis/Gluconeogenesis	AKR1A1	adh; alcohol dehydrogenase (NADP+) [EC:1.1.1.2]	181.01	-0.465773	0.00432089	-0.576025	0.000298942
NODE_29990_length_1185_cov_28.250000_g22114_i0	K00128	Carbohydrate metabolism	Glycolysis/Gluconeogenesis	ALDH	aldehyde dehydrogenase (NAD+) [EC:1.2.1.3]	22.037	-3.08129	1.05e-06	0.0446224	ns
NODE_43087_length_685_cov_31.532680_g32470_i0	K00128	Carbohydrate metabolism	Glycolysis/Gluconeogenesis	ALDH	aldehyde dehydrogenase (NAD+) [EC:1.2.1.3]	19.1269	3.04166	4.89e-06	-3.26972	0.000642784
NODE_22393_length_1576_cov_11293.514305_g14953_i1	K01623	Carbohydrate metabolism	Glycolysis/Gluconeogenesis	ALDO	fructose-bisphosphate aldolase, class I [EC:4.1.2.13]	12862.7	-0.695214	0.00144094	-4.45972	0
NODE_42888_length_690_cov_8118.431118_g14953_i3	K01623	Carbohydrate metabolism	Glycolysis/Gluconeogenesis	ALDO	fructose-bisphosphate aldolase, class I [EC:4.1.2.13]	2.23941	-1.82571	ns	-6.13452	0.00171243
NODE_15447_length_2017_cov_709.885802_g11701_i0	K00627	Carbohydrate metabolism	Glycolysis/Gluconeogenesis	DLAT	aceF, pdhC; pyruvate dehydrogenase E2 component(dihydrolipoamide acetyltransferase)	869.291	-0.0947539	ns	0.551458	2.59e-06
NODE_15246_length_2032_cov_2574.336907_g11554_i0	K01689	Carbohydrate metabolism	Glycolysis/Gluconeogenesis	ENO	eno; enolase [EC:4.2.1.11]	3279.05	-1.26051	1.39e-14	-0.47592	0.00436595
NODE_19010_length_1779_cov_249.548652_g14337_i0	K03841	Carbohydrate metabolism	Glycolysis/Gluconeogenesis	FBP	fbp; fructose-1,6-bisphosphatase I [EC:3.1.3.11]	353.827	-2.04283	5.56e-06	-1.28254	0.0010867
NODE_22677_length_1559_cov_89.878197_g16947_i0	K03841	Carbohydrate metabolism	Glycolysis/Gluconeogenesis	FBP	fbp; fructose-1,6-bisphosphatase I [EC:3.1.3.11]	92.7551	-1.34796	7.66e-06	-3.10808	0
NODE_7302_length_2872_cov_417.493748_g5424_i0	K00121	Carbohydrate metabolism	Glycolysis/Gluconeogenesis	frmA	ADH5, adhC; S-(hydroxymethyl)glutathione dehydrogenase / alcoholdehydrogenase [EC:1.1.1.284	721.617	0.523572	0.00293266	0.709544	4.1e-05
NODE_23249_length_1526_cov_619.008259_g17355_i0	K01792	Carbohydrate metabolism	Glycolysis/Gluconeogenesis	G-6P-1E	glucose-6-phosphate 1-epimerase [EC:5.1.3.15]	696.941	-0.252378	ns	-0.923895	0.000155459
NODE_4163_length_3526_cov_8.938894_g3103_i0	K01792	Carbohydrate metabolism	Glycolysis/Gluconeogenesis	G-6P-1E	glucose-6-phosphate 1-epimerase [EC:5.1.3.15]	15.3701	-0.564501	ns	3.34351	4.27e-10
NODE_10253_length_2483_cov_56.224481_g7677_i0	K01084	Carbohydrate metabolism	Glycolysis/Gluconeogenesis	G6PC	glucose-6-phosphatase [EC:3.1.3.9]	85.2117	0.724819	8.13e-05	0.252856	ns
NODE_1807_length_4592_cov_260.084753_g851_i2	K01785	Carbohydrate metabolism	Glycolysis/Gluconeogenesis	galM	GALM; aldose 1-epimerase [EC:5.1.3.3]	774.665	-0.535099	0.00469559	-1.1576	1.31e-09
NODE_18143_length_1837_cov_351.573696_g13687_i0	K01785	Carbohydrate metabolism	Glycolysis/Gluconeogenesis	galM	GALM; aldose 1-epimerase [EC:5.1.3.3]	375.17	0.463389	0.00357491	1.07419	2.23e-13
NODE_42205_length_710_cov_10.299843_g31700_i0	K01785	Carbohydrate metabolism	Glycolysis/Gluconeogenesis	galM	GALM; aldose 1-epimerase [EC:5.1.3.3]	8.08261	-0.043522	ns	-3.08079	0.000169455
NODE_5022_length_3312_cov_237.690645_g851_i3	K01785	Carbohydrate metabolism	Glycolysis/Gluconeogenesis	galM	GALM; aldose 1-epimerase [EC:5.1.3.3]	96.0162	-0.249717	ns	-1.54355	6.17e-05
NODE_16557_length_1939_cov_1883.123794_g12516_i0	K00134	Carbohydrate metabolism	Glycolysis/Gluconeogenesis	GAPDH	gapA; glyceraldehyde 3-phosphate dehydrogenase (phosphorylating) [EC:1.2.1.12]	70.3885	-0.0176163	ns	9.40021	3.49e-14
NODE_32600_length_1067_cov_5476.261569_g23999_i0	K00134	Carbohydrate metabolism	Glycolysis/Gluconeogenesis	GAPDH	gapA; glyceraldehyde 3-phosphate dehydrogenase (phosphorylating) [EC:1.2.1.12]	2605.14	0.412373	ns	9.01647	0
NODE_34902_length_972_cov_4383.077864_g12516_i1	K00134	Carbohydrate metabolism	Glycolysis/Gluconeogenesis	GAPDH	gapA; glyceraldehyde 3-phosphate dehydrogenase (phosphorylating) [EC:1.2.1.12]	1426.39	0.158408	ns	8.72515	1.79e-132
NODE_38621_length_829_cov_4478.000000_g12516_i3	K00134	Carbohydrate metabolism	Glycolysis/Gluconeogenesis	GAPDH	gapA; glyceraldehyde 3-phosphate dehydrogenase (phosphorylating) [EC:1.2.1.12]	390.663	0.730304	ns	14.2445	5.56e-07
NODE_8386_length_2710_cov_154.862344_g6237_i0	K00131	Carbohydrate metabolism	Glycolysis/Gluconeogenesis	gapN	glyceraldehyde-3-phosphate dehydrogenase (NADP+) [EC:1.2.1.9]	252.022	0.788946	0.000239967	0.430606	ns
NODE_18309_length_1828_cov_43.476923_g13811_i0	K02446	Carbohydrate metabolism	Glycolysis/Gluconeogenesis	glpX	fructose-1,6-bisphosphatase II [EC:3.1.3.11]	70.4363	-3.47937	5.7e-12	-6.25288	0
NODE_11383_length_2365_cov_408.172775_g8577_i0	K15633	Carbohydrate metabolism	Glycolysis/Gluconeogenesis	gpmI	2,3-bisphosphoglycerate-independent phosphoglycerate mutase [EC:5.4.2.12]	575.28	-1.38271	2.25e-08	-0.827901	0.00033877
NODE_12714_length_2238_cov_129.920554_g9628_i0	K00844	Carbohydrate metabolism	Glycolysis/Gluconeogenesis	HK	hexokinase [EC:2.7.1.1]	189.481	-0.486202	0.00129384	-0.230571	ns
NODE_21500_length_1628_cov_49.704180_g16117_i0	K01610	Carbohydrate metabolism	Glycolysis/Gluconeogenesis	pckA	pckA; phosphoenolpyruvate carboxykinase (ATP) [EC:4.1.1.49]	55.3602	-2.13353	1.01e-09	-1.21385	8.52e-05
NODE_9919_length_2521_cov_269.179739_g7418_i0	K00850	Carbohydrate metabolism	Glycolysis/Gluconeogenesis	pfkA	PFK; 6-phosphofructokinase 1 [EC:2.7.1.11]	373.13	-0.773687	0.000607989	3.63046	7.15e-74
NODE_14293_length_2105_cov_7149.239665_g10844_i0	K00927	Carbohydrate metabolism	Glycolysis/Gluconeogenesis	PGK	pgk; phosphoglycerate kinase [EC:2.7.2.3]	11536.1	-0.784707	0.000524364	-7.8846	0
NODE_33700_length_1020_cov_20.131996_g24824_i0	K00927	Carbohydrate metabolism	Glycolysis/Gluconeogenesis	PGK	pgk; phosphoglycerate kinase [EC:2.7.2.3]	15.5341	0.461396	ns	1.10089	0.00475498
NODE_23016_length_1540_cov_1020.837764_g6485_i1	K01835	Carbohydrate metabolism	Glycolysis/Gluconeogenesis	pgm	phosphoglucomutase [EC:5.4.2.2]	24.865	0.144461	ns	-2.70498	5.3e-12
NODE_8714_length_2667_cov_2672.385891_g6485_i0	K01835	Carbohydrate metabolism	Glycolysis/Gluconeogenesis	pgm	phosphoglucomutase [EC:5.4.2.2]	4832.91	0.347136	ns	-2.70286	0
NODE_6830_length_2945_cov_46.793524_g5054_i0	K15779	Carbohydrate metabolism	Glycolysis/Gluconeogenesis	PGM2	phosphoglucomutase / phosphopentomutase [EC:5.4.2.2 5.4.2.7]	85.0039	-1.66435	3.27e-06	0.382272	ns
NODE_13441_length_2178_cov_105.391449_g10173_i0	K00873	Carbohydrate metabolism	Glycolysis/Gluconeogenesis	PK	pyk; pyruvate kinase [EC:2.7.1.40]	142.988	0.969792	0.00226825	1.75389	1.85e-07
NODE_24902_length_1438_cov_8.368498_g18529_i0	K00873	Carbohydrate metabolism	Glycolysis/Gluconeogenesis	PK	pyk; pyruvate kinase [EC:2.7.1.40]	10.0507	0.240801	ns	1.78382	0.000491958
NODE_15508_length_2013_cov_134.690722_g11738_i0	K01803	Carbohydrate metabolism	Glycolysis/Gluconeogenesis	TPI	tpiA; triosephosphate isomerase (TIM) [EC:5.3.1.1]	182.033	-0.965823	3e-06	-1.5752	7.52e-15
NODE_14949_length_2055_cov_71.815338_g10674_i1	K00626	Carbohydrate metabolism	Glyoxylate and dicarboxylate metabolism	ACAT	atoB; acetyl-CoA C-acetyltransferase [EC:2.3.1.9]	85.6163	0.51539	ns	2.02503	0.000169612
NODE_15199_length_2037_cov_38.567210_g11516_i0	K00626	Carbohydrate metabolism	Glyoxylate and dicarboxylate metabolism	ACAT	atoB; acetyl-CoA C-acetyltransferase [EC:2.3.1.9]	43.1613	0.811207	ns	3.17297	1.84e-10
NODE_40016_length_779_cov_630.933428_g29768_i0	K01682	Carbohydrate metabolism	Glyoxylate and dicarboxylate metabolism	acnB	aconitate hydratase 2 / 2-methylisocitrate dehydratase[EC:4.2.1.3 4.2.1.99]	374.271	0.0196571	ns	1.73141	4.79e-55
NODE_6406_length_3019_cov_46.907332_g4747_i0	K01681	Carbohydrate metabolism	Glyoxylate and dicarboxylate metabolism	ACO	acnA; aconitate hydratase [EC:4.2.1.3]	84.9429	0.155259	ns	1.07125	1.9e-08
NODE_14493_length_2090_cov_10.243431_g10997_i0	K01895	Carbohydrate metabolism	Glyoxylate and dicarboxylate metabolism	ACSS1_2	acs; acetyl-CoA synthetase [EC:6.2.1.1]	31.6687	0.167574	ns	-1.70998	0.00290219
NODE_58191_length_413_cov_9.167647_g46952_i0	K01895	Carbohydrate metabolism	Glyoxylate and dicarboxylate metabolism	ACSS1_2	acs; acetyl-CoA synthetase [EC:6.2.1.1]	3.17502	0.143737	ns	-2.81341	0.00264404
NODE_32293_length_1081_cov_27.330357_g23781_i0	K01647	Carbohydrate metabolism	Glyoxylate and dicarboxylate metabolism	CS	gltA; citrate synthase [EC:2.3.3.1]	16.1248	-0.571766	ns	4.83209	4.37e-13
NODE_38238_length_841_cov_65.377604_g28331_i0	K01647	Carbohydrate metabolism	Glyoxylate and dicarboxylate metabolism	CS	gltA; citrate synthase [EC:2.3.3.1]	27.6812	-3.74984	0.000683577	3.78929	7.53e-13
NODE_9690_length_2549_cov_182.983037_g6903_i1	K01455	Carbohydrate metabolism	Glyoxylate and dicarboxylate metabolism	E3.5.1.49	formamidase [EC:3.5.1.49]	189.059	3.4079	2.19e-05	4.78925	2.77e-09
NODE_30858_length_1141_cov_70.087079_g22758_i0	K01625	Carbohydrate metabolism	Glyoxylate and dicarboxylate metabolism	eda	2-dehydro-3-deoxyphosphogluconate aldolase / (4S)-4-hydroxy-2-oxoglutarate aldolase [EC:4.1.2.144.1.3.42]	54.5219	-1.63725	3.1e-05	-1.60462	1.59e-05
NODE_10635_length_2443_cov_30.666245_g7990_i0	K00124	Carbohydrate metabolism	Glyoxylate and dicarboxylate metabolism	fdoH	fdsB; formate dehydrogenase iron-sulfur subunit	54.0477	0.0790375	ns	-0.673955	0.00302804
NODE_34326_length_994_cov_195.672096_g20467_i1	K02437	Carbohydrate metabolism	Glyoxylate and dicarboxylate metabolism	gcvH	GCSH; glycine cleavage system H protein	100.899	1.29703	0.000193952	-0.251995	ns
NODE_18872_length_1788_cov_1295.608746_g14229_i0	K00605	Carbohydrate metabolism	Glyoxylate and dicarboxylate metabolism	gcvT	AMT; aminomethyltransferase [EC:2.1.2.10]	1725.64	-1.39029	0.000809761	-7.17125	0
NODE_19259_length_1764_cov_15.908338_g14505_i0	K00605	Carbohydrate metabolism	Glyoxylate and dicarboxylate metabolism	gcvT	AMT; aminomethyltransferase [EC:2.1.2.10]	21.9929	0.856809	ns	1.28909	0.00293935
NODE_4949_length_3328_cov_32.131490_g3664_i0	K12972	Carbohydrate metabolism	Glyoxylate and dicarboxylate metabolism	ghrA	glyoxylate/hydroxypyruvate reductase [EC:1.1.1.79 1.1.1.81]	66.0595	-0.625032	0.0042186	-0.65153	0.00230236
NODE_10979_length_2405_cov_322.753859_g8259_i0	K00281	Carbohydrate metabolism	Glyoxylate and dicarboxylate metabolism	GLDC	gcvP; glycine dehydrogenase [EC:1.4.4.2]	515.767	-0.570199	ns	-2.00421	0
NODE_10730_length_2434_cov_1310.668784_g8059_i0	K01915	Carbohydrate metabolism	Glyoxylate and dicarboxylate metabolism	glnA	GLUL; glutamine synthetase [EC:6.3.1.2]	2011.55	-0.350642	ns	0.439422	0.000315067
NODE_18684_length_1803_cov_139.473410_g14082_i0	K15918	Carbohydrate metabolism	Glyoxylate and dicarboxylate metabolism	GLYK	D-glycerate 3-kinase [EC:2.7.1.31]	121.862	2.22137	2.96e-09	1.90568	1.32e-07
NODE_15721_length_1997_cov_98.801975_g11892_i0	K18121	Carbohydrate metabolism	Glyoxylate and dicarboxylate metabolism	GLYR	glyoxylate/succinic semialdehyde reductase [EC:1.1.1.79 1.1.1.-]	152.165	-0.777566	4.6e-05	-2.27729	0
NODE_11384_length_2365_cov_235.645724_g8578_i0	K00025	Carbohydrate metabolism	Glyoxylate and dicarboxylate metabolism	MDH1	malate dehydrogenase [EC:1.1.1.37]	364.895	-1.9927	9.42e-12	-0.958232	0.000318946
NODE_24169_length_1475_cov_57.949358_g18020_i0	K00026	Carbohydrate metabolism	Glyoxylate and dicarboxylate metabolism	MDH2	malate dehydrogenase [EC:1.1.1.37]	44.1468	-1.93653	0.000443067	3.94265	9.93e-29
NODE_27940_length_1282_cov_67.313482_g20642_i0	K01847	Carbohydrate metabolism	Glyoxylate and dicarboxylate metabolism	MUT	methylmalonyl-CoA mutase [EC:5.4.99.2]	58.9461	-1.57205	0.00475853	-1.14053	ns
NODE_29435_length_1211_cov_33.578207_g21710_i0	K01847	Carbohydrate metabolism	Glyoxylate and dicarboxylate metabolism	MUT	methylmalonyl-CoA mutase [EC:5.4.99.2]	34.1216	-1.61805	0.00475251	-0.858432	ns
NODE_11739_length_2331_cov_51.893268_g8857_i0	K01966	Carbohydrate metabolism	Glyoxylate and dicarboxylate metabolism	PCCB	pccB; propionyl-CoA carboxylase beta chain [EC:6.4.1.32.1.3.15]	92.1658	-2.10166	1.16e-05	0.428829	ns
NODE_3491_length_3743_cov_133.157766_g2589_i0	K01433	Carbohydrate metabolism	Glyoxylate and dicarboxylate metabolism	purU	formyltetrahydrofolate deformylase [EC:3.5.1.10]	231.618	4.38099	7.42e-14	5.33365	2.94e-20
NODE_30666_length_1150_cov_69405.402971_g22625_i0	K01602	Carbohydrate metabolism	Glyoxylate and dicarboxylate metabolism	rbcS	cbbS; ribulose-bisphosphate carboxylase small chain [EC:4.1.1.39]	36994.1	-0.102494	ns	-3.69685	0
NODE_40392_length_767_cov_93147.142651_g30091_i0	K01602	Carbohydrate metabolism	Glyoxylate and dicarboxylate metabolism	rbcS	cbbS; ribulose-bisphosphate carboxylase small chain [EC:4.1.1.39]	23710	-0.296403	ns	-3.80134	0
NODE_4766_length_3364_cov_17317.070495_g3550_i0	K01602	Carbohydrate metabolism	Glyoxylate and dicarboxylate metabolism	rbcS	cbbS; ribulose-bisphosphate carboxylase small chain [EC:4.1.1.39]	23045.5	-0.905998	2.19e-06	-4.43204	0
NODE_48277_length_561_cov_71579.854508_g37283_i0	K01602	Carbohydrate metabolism	Glyoxylate and dicarboxylate metabolism	rbcS	cbbS; ribulose-bisphosphate carboxylase small chain [EC:4.1.1.39]	12896.8	-0.843307	5.13e-06	-4.55897	0
NODE_74505_length_288_cov_3.851163_g63116_i0	K01602	Carbohydrate metabolism	Glyoxylate and dicarboxylate metabolism	rbcS	cbbS; ribulose-bisphosphate carboxylase small chain [EC:4.1.1.39]	1954.54	0.0214814	ns	-4.6256	0
NODE_20157_length_1708_cov_1186.681957_g4875_i2	K01858	Carbohydrate metabolism	Inositol phsophate metabolism	INO1	ISYNA1; myo-inositol-1-phosphate synthase [EC:5.5.1.4]	90.837	0.00852508	ns	-1.2671	0.00357986
NODE_6578_length_2986_cov_1335.708205_g4875_i0	K01858	Carbohydrate metabolism	Inositol phsophate metabolism	INO1	ISYNA1; myo-inositol-1-phosphate synthase [EC:5.5.1.4]	2500.31	-0.627936	0.00085643	-1.4998	3.41e-16
NODE_5926_length_3106_cov_1512.756677_g4397_i0	K01106	Carbohydrate metabolism	Inositol phsophate metabolism	INPP5A	inositol polyphosphate 5-phosphatase INPP5A [EC:3.1.3.56]	2963.89	0.617699	0.000697066	-2.48516	0
NODE_11965_length_2307_cov_159.823635_g9032_i0	K20278	Carbohydrate metabolism	Inositol phsophate metabolism	INPP5E	inositol polyphosphate 5-phosphatase INPP5E [EC:3.1.3.36]	158.05	0.765834	0.000285861	1.38241	1.89e-11
NODE_6366_length_3027_cov_264.190589_g4719_i0	K00010	Carbohydrate metabolism	Inositol phsophate metabolism	iolG	myo-inositol 2-dehydrogenase / D-chiro-inositol 1-dehydrogenase [EC:1.1.1.181.1.1.369]	409.616	2.76234	1.51e-24	3.17457	8.57e-33
NODE_4218_length_3509_cov_243.934517_g3148_i0	K00922	Carbohydrate metabolism	Inositol phsophate metabolism	PIK3CA_B_D	phosphatidylinositol-4,5-bisphosphate 3-kinase catalytic subunit alpha/beta/delta [EC:2.7.1.153]	560.98	0.0395755	ns	-0.475969	0.00313292
NODE_11022_length_2402_cov_53.325891_g8292_i0	K00889	Carbohydrate metabolism	Inositol phsophate metabolism	PIP5K	1-phosphatidylinositol-4-phosphate 5-kinase [EC:2.7.1.68]	74.5711	0.515496	ns	0.825575	0.000483289
NODE_15669_length_2001_cov_127.851141_g11854_i0	K00889	Carbohydrate metabolism	Inositol phsophate metabolism	PIP5K	1-phosphatidylinositol-4-phosphate 5-kinase [EC:2.7.1.68]	145.142	0.242914	ns	1.00413	8.85e-07
NODE_3057_length_3911_cov_70.830641_g2254_i0	K00889	Carbohydrate metabolism	Inositol phsophate metabolism	PIP5K	1-phosphatidylinositol-4-phosphate 5-kinase [EC:2.7.1.68]	172.562	0.432867	ns	0.535085	0.00244002
NODE_27215_length_1320_cov_6.004010_g20099_i0	K01114	Carbohydrate metabolism	Inositol phsophate metabolism	plc	phospholipase C [EC:3.1.4.3]	8.97288	0.485604	ns	-1.66529	0.0033123
NODE_4748_length_3369_cov_82.237864_g3539_i0	K05857	Carbohydrate metabolism	Inositol phsophate metabolism	PLCD	phosphatidylinositol phospholipase C, delta [EC:3.1.4.11]	166.024	0.584953	0.000874406	0.288709	ns
NODE_7835_length_2787_cov_130.817244_g1410_i1	K01110	Carbohydrate metabolism	Inositol phsophate metabolism	PTEN	phosphatidylinositol-3,4,5-trisphosphate 3-phosphatase and dual-specificity protein phosphatasePTEN [EC:3.1.3.16	223.915	0.0576365	ns	0.694212	1.15e-06
NODE_15508_length_2013_cov_134.690722_g11738_i0	K01803	Carbohydrate metabolism	Inositol phsophate metabolism	TPI	tpiA; triosephosphate isomerase (TIM) [EC:5.3.1.1]	182.033	-0.965823	3e-06	-1.5752	7.52e-15
NODE_38042_length_848_cov_60.699355_g28170_i0	K10047	Carbohydrate metabolism	Inositol phsophate metabolism	VTC4	inositol-phosphate phosphatase / L-galactose 1-phosphate phosphatase[EC:3.1.3.25 3.1.3.93]	27.637	2.24981	2.15e-05	1.9509	8.64e-05
NODE_25818_length_1390_cov_10.115414_g19145_i0	K00002	Carbohydrate metabolism	Pentose and glucuronate interconversion	AKR1A1	adh; alcohol dehydrogenase (NADP+) [EC:1.1.1.2]	7.08673	0.734455	ns	4.19249	5.85e-06
NODE_6256_length_3042_cov_93.492085_g4650_i0	K00002	Carbohydrate metabolism	Pentose and glucuronate interconversion	AKR1A1	adh; alcohol dehydrogenase (NADP+) [EC:1.1.1.2]	181.01	-0.465773	0.00432089	-0.576025	0.000298942
NODE_15205_length_2036_cov_233.593479_g11521_i0	K00011	Carbohydrate metabolism	Pentose and glucuronate interconversion	AKR1B	aldehyde reductase [EC:1.1.1.21]	306.136	-0.903077	2.49e-12	-0.409756	0.00305176
NODE_22035_length_1598_cov_199.998033_g16475_i0	K18106	Carbohydrate metabolism	Pentose and glucuronate interconversion	GAAA	D-galacturonate reductase [EC:1.1.1.-]	163.778	0.478853	ns	1.21166	1.11e-06
NODE_9774_length_2539_cov_63.473236_g7307_i0	K00012	Carbohydrate metabolism	Pentose and glucuronate interconversion	UGDH	ugd; UDPglucose 6-dehydrogenase [EC:1.1.1.22]	102.782	-0.410298	ns	-0.486542	0.00473562
NODE_14112_length_2120_cov_535.752320_g10699_i0	K00963	Carbohydrate metabolism	Pentose and glucuronate interconversion	UGP2	galU, galF; UTP--glucose-1-phosphate uridylyltransferase [EC:2.7.7.9]	782.725	-1.17361	0.00346126	-0.960845	ns
NODE_9369_length_2584_cov_123.571884_g7003_i0	K00963	Carbohydrate metabolism	Pentose and glucuronate interconversion	UGP2	galU, galF; UTP--glucose-1-phosphate uridylyltransferase [EC:2.7.7.9]	181.4	-0.366404	ns	-0.596437	2.91e-05
NODE_12839_length_2227_cov_74.590065_g9727_i0	K22935	Carbohydrate metabolism	Pentose and glucuronate interconversion	XK1	psk; D-ribulokinase [EC:2.7.1.47]	103.717	0.203123	ns	-0.779987	0.000272328
NODE_12877_length_2224_cov_34.801953_g9756_i0	K17743	Carbohydrate metabolism	Pentose and glucuronate interconversion	XR	D-xylose reductase [EC:1.1.1.307]	42.4734	-0.874667	ns	2.36619	1.38e-09
NODE_47846_length_570_cov_9.259557_g36870_i0	K01805	Carbohydrate metabolism	Pentose and glucuronate interconversion	xylA	xylose isomerase [EC:5.3.1.5]	2.44762	0.257192	ns	3.63772	0.00130905
NODE_24990_length_1433_cov_129.455882_g18593_i0	K22397	Carbohydrate metabolism	Pentose and glucuronate interconversion	yjhH	yagE; 2-dehydro-3-deoxy-D-pentonate aldolase [EC:4.1.2.28]	87.9737	-0.0146232	ns	4.05621	4.89e-24
NODE_22393_length_1576_cov_11293.514305_g14953_i1	K01623	Carbohydrate metabolism	Pentose phosphate pathway	ALDO	fructose-bisphosphate aldolase, class I [EC:4.1.2.13]	12862.7	-0.695214	0.00144094	-4.45972	0
NODE_42888_length_690_cov_8118.431118_g14953_i3	K01623	Carbohydrate metabolism	Pentose phosphate pathway	ALDO	fructose-bisphosphate aldolase, class I [EC:4.1.2.13]	2.23941	-1.82571	ns	-6.13452	0.00171243
NODE_30858_length_1141_cov_70.087079_g22758_i0	K01625	Carbohydrate metabolism	Pentose phosphate pathway	eda	2-dehydro-3-deoxyphosphogluconate aldolase / (4S)-4-hydroxy-2-oxoglutarate aldolase [EC:4.1.2.144.1.3.42]	54.5219	-1.63725	3.1e-05	-1.60462	1.59e-05
NODE_19010_length_1779_cov_249.548652_g14337_i0	K03841	Carbohydrate metabolism	Pentose phosphate pathway	FBP	fbp; fructose-1,6-bisphosphatase I [EC:3.1.3.11]	353.827	-2.04283	5.56e-06	-1.28254	0.0010867
NODE_22677_length_1559_cov_89.878197_g16947_i0	K03841	Carbohydrate metabolism	Pentose phosphate pathway	FBP	fbp; fructose-1,6-bisphosphatase I [EC:3.1.3.11]	92.7551	-1.34796	7.66e-06	-3.10808	0
NODE_8386_length_2710_cov_154.862344_g6237_i0	K00131	Carbohydrate metabolism	Pentose phosphate pathway	gapN	glyceraldehyde-3-phosphate dehydrogenase (NADP+) [EC:1.2.1.9]	252.022	0.788946	0.000239967	0.430606	ns
NODE_18309_length_1828_cov_43.476923_g13811_i0	K02446	Carbohydrate metabolism	Pentose phosphate pathway	glpX	fructose-1,6-bisphosphatase II [EC:3.1.3.11]	70.4363	-3.47937	5.7e-12	-6.25288	0
NODE_20461_length_1691_cov_31.620519_g15379_i0	K00874	Carbohydrate metabolism	Pentose phosphate pathway	kdgK	2-dehydro-3-deoxygluconokinase [EC:2.7.1.45]	34.5644	-1.45229	0.000505934	-1.62845	5.76e-05
NODE_9919_length_2521_cov_269.179739_g7418_i0	K00850	Carbohydrate metabolism	Pentose phosphate pathway	pfkA	PFK; 6-phosphofructokinase 1 [EC:2.7.1.11]	373.13	-0.773687	0.000607989	3.63046	7.15e-74
NODE_29844_length_1191_cov_1610.242397_g5125_i2	K00033	Carbohydrate metabolism	Pentose phosphate pathway	PGD	gnd, gntZ; 6-phosphogluconate dehydrogenase [EC:1.1.1.44 1.1.1.343]	978.084	0.739572	0.0016946	2.48916	3.96e-25
NODE_12886_length_2223_cov_37.984651_g9763_i0	K07404	Carbohydrate metabolism	Pentose phosphate pathway	pgl	6-phosphogluconolactonase [EC:3.1.1.31]	58.7825	-1.52041	3.02e-05	-0.0525282	ns
NODE_23016_length_1540_cov_1020.837764_g6485_i1	K01835	Carbohydrate metabolism	Pentose phosphate pathway	pgm	phosphoglucomutase [EC:5.4.2.2]	24.865	0.144461	ns	-2.70498	5.3e-12
NODE_8714_length_2667_cov_2672.385891_g6485_i0	K01835	Carbohydrate metabolism	Pentose phosphate pathway	pgm	phosphoglucomutase [EC:5.4.2.2]	4832.91	0.347136	ns	-2.70286	0
NODE_6830_length_2945_cov_46.793524_g5054_i0	K15779	Carbohydrate metabolism	Pentose phosphate pathway	PGM2	phosphoglucomutase / phosphopentomutase [EC:5.4.2.2 5.4.2.7]	85.0039	-1.66435	3.27e-06	0.382272	ns
NODE_16161_length_1966_cov_326.795563_g12225_i0	K00948	Carbohydrate metabolism	Pentose phosphate pathway	PRPS	prsA; ribose-phosphate pyrophosphokinase [EC:2.7.6.1]	384.902	-0.93695	0.00288271	0.803177	ns
NODE_22908_length_1546_cov_113.679566_g15785_i2	K01807	Carbohydrate metabolism	Pentose phosphate pathway	rpiA	ribose 5-phosphate isomerase A [EC:5.3.1.6]	135.71	-0.772126	0.000471049	-0.99739	4.29e-06
NODE_27067_length_1327_cov_84.668262_g19993_i0	K01807	Carbohydrate metabolism	Pentose phosphate pathway	rpiA	ribose 5-phosphate isomerase A [EC:5.3.1.6]	66.2019	-3.24034	3.6e-07	1.24665	ns
NODE_27221_length_1319_cov_1615.333868_g20102_i0	K01807	Carbohydrate metabolism	Pentose phosphate pathway	rpiA	ribose 5-phosphate isomerase A [EC:5.3.1.6]	1124.7	-0.930734	0.00202523	-5.76372	0
NODE_29033_length_1229_cov_140.063149_g21414_i0	K01807	Carbohydrate metabolism	Pentose phosphate pathway	rpiA	ribose 5-phosphate isomerase A [EC:5.3.1.6]	124.207	-0.290341	ns	-1.17788	2.92e-07
NODE_30782_length_1144_cov_1879.272642_g20102_i2	K01807	Carbohydrate metabolism	Pentose phosphate pathway	rpiA	ribose 5-phosphate isomerase A [EC:5.3.1.6]	326.425	-1.29081	ns	-6.41192	2.58e-11
NODE_16216_length_1962_cov_88.206458_g12268_i0	K00616	Carbohydrate metabolism	Pentose phosphate pathway	talA	talA, talB; transaldolase [EC:2.2.1.2]	109.072	0.661243	0.001712	-0.083654	ns
NODE_20238_length_1704_cov_74.829552_g11662_i1	K00616	Carbohydrate metabolism	Pentose phosphate pathway	talA	talA, talB; transaldolase [EC:2.2.1.2]	68.3946	0.348394	ns	1.54279	1.93e-10
NODE_21042_length_1656_cov_10593.138977_g7173_i1	K00615	Carbohydrate metabolism	Pentose phosphate pathway	tktA	tktA, tktB; transketolase [EC:2.2.1.1]	11670.1	-0.128059	ns	-2.44855	0
NODE_6330_length_3032_cov_82.418723_g215_i1	K11262	Carbohydrate metabolism	Propanoate metabolism	ACACA	acetyl-CoA carboxylase / biotin carboxylase 1[EC:6.4.1.2 6.3.4.14	148.248	1.10569	0.000930158	1.24153	0.000152416
NODE_8426_length_2704_cov_102.231851_g6267_i0	K01962	Carbohydrate metabolism	Propanoate metabolism	accA	acetyl-CoA carboxylase carboxyl transferase subunit alpha[EC:6.4.1.2 2.1.3.15]	141.337	1.64658	3.57e-06	2.22424	2.27e-10
NODE_40016_length_779_cov_630.933428_g29768_i0	K01682	Carbohydrate metabolism	Propanoate metabolism	acnB	aconitate hydratase 2 / 2-methylisocitrate dehydratase[EC:4.2.1.3 4.2.1.99]	374.271	0.0196571	ns	1.73141	4.79e-55
NODE_17488_length_1880_cov_54.010515_g13196_i0	K00232	Carbohydrate metabolism	Propanoate metabolism	ACOX1	ACOX1, ACOX3; acyl-CoA oxidase [EC:1.3.3.6]	65.6341	-4.41139	1.61e-13	0.334144	ns
NODE_26759_length_1343_cov_4.989764_g19781_i0	K00232	Carbohydrate metabolism	Propanoate metabolism	ACOX1	ACOX1, ACOX3; acyl-CoA oxidase [EC:1.3.3.6]	4.17561	0.0594996	ns	2.71978	0.00026572
NODE_14493_length_2090_cov_10.243431_g10997_i0	K01895	Carbohydrate metabolism	Propanoate metabolism	ACSS1_2	acs; acetyl-CoA synthetase [EC:6.2.1.1]	31.6687	0.167574	ns	-1.70998	0.00290219
NODE_58191_length_413_cov_9.167647_g46952_i0	K01895	Carbohydrate metabolism	Propanoate metabolism	ACSS1_2	acs; acetyl-CoA synthetase [EC:6.2.1.1]	3.17502	0.143737	ns	-2.81341	0.00264404
NODE_15152_length_2041_cov_36.020833_g11484_i0	K00167	Carbohydrate metabolism	Propanoate metabolism	BCKDHB	bkdA2; 2-oxoisovalerate dehydrogenase E1 component betasubunit [EC:1.2.4.4]	48.0398	-1.8983	0.000845845	0.971695	ns
NODE_11368_length_2367_cov_152.813426_g8563_i0	K05605	Carbohydrate metabolism	Propanoate metabolism	HIBCH	3-hydroxyisobutyryl-CoA hydrolase [EC:3.1.2.4]	223.933	-0.268518	ns	-0.637688	1.4e-05
NODE_18512_length_1816_cov_18.149168_g13961_i0	K01734	Carbohydrate metabolism	Propanoate metabolism	mgsA	methylglyoxal synthase [EC:4.2.3.3]	19.6313	0.736613	ns	2.06546	7.95e-08
NODE_11253_length_2379_cov_75.151344_g8466_i0	K01578	Carbohydrate metabolism	Propanoate metabolism	MLYCD	malonyl-CoA decarboxylase [EC:4.1.1.9]	111.001	0.619208	0.00100209	0.400839	ns
NODE_27940_length_1282_cov_67.313482_g20642_i0	K01847	Carbohydrate metabolism	Propanoate metabolism	MUT	methylmalonyl-CoA mutase [EC:5.4.99.2]	58.9461	-1.57205	0.00475853	-1.14053	ns
NODE_29435_length_1211_cov_33.578207_g21710_i0	K01847	Carbohydrate metabolism	Propanoate metabolism	MUT	methylmalonyl-CoA mutase [EC:5.4.99.2]	34.1216	-1.61805	0.00475251	-0.858432	ns
NODE_17969_length_1848_cov_24.392113_g13558_i0	K01692	Carbohydrate metabolism	Propanoate metabolism	paaF	echA; enoyl-CoA hydratase [EC:4.2.1.17]	29.3933	-2.38851	0.000325315	0.0783469	ns
NODE_29913_length_1188_cov_144.787444_g22059_i0	K01692	Carbohydrate metabolism	Propanoate metabolism	paaF	echA; enoyl-CoA hydratase [EC:4.2.1.17]	113.037	-0.330229	ns	1.15214	0.00242866
NODE_11739_length_2331_cov_51.893268_g8857_i0	K01966	Carbohydrate metabolism	Propanoate metabolism	PCCB	pccB; propionyl-CoA carboxylase beta chain [EC:6.4.1.32.1.3.15]	92.1658	-2.10166	1.16e-05	0.428829	ns
NODE_24177_length_1475_cov_7.401569_g18027_i0	K01026	Carbohydrate metabolism	Propanoate metabolism	pct	propionate CoA-transferase [EC:2.8.3.1]	5.12933	-0.183256	ns	2.63546	0.000555814
NODE_9247_length_2599_cov_88.173001_g6904_i0	K01720	Carbohydrate metabolism	Propanoate metabolism	prpD	2-methylcitrate dehydratase [EC:4.2.1.79]	154.608	-0.212749	ns	-0.631083	0.00122416
NODE_473_length_6576_cov_40.498693_g96_i1	K13788	Carbohydrate metabolism	Propanoate metabolism	pta	phosphate acetyltransferase [EC:2.3.1.8]	209.307	-0.910782	0.00144604	-1.33789	4.37e-06
NODE_6330_length_3032_cov_82.418723_g215_i1	K11262	Carbohydrate metabolism	Pyruvate metabolism	ACACA	acetyl-CoA carboxylase / biotin carboxylase 1[EC:6.4.1.2 6.3.4.14	148.248	1.10569	0.000930158	1.24153	0.000152416
NODE_14949_length_2055_cov_71.815338_g10674_i1	K00626	Carbohydrate metabolism	Pyruvate metabolism	ACAT	atoB; acetyl-CoA C-acetyltransferase [EC:2.3.1.9]	85.6163	0.51539	ns	2.02503	0.000169612
NODE_15199_length_2037_cov_38.567210_g11516_i0	K00626	Carbohydrate metabolism	Pyruvate metabolism	ACAT	atoB; acetyl-CoA C-acetyltransferase [EC:2.3.1.9]	43.1613	0.811207	ns	3.17297	1.84e-10
NODE_8426_length_2704_cov_102.231851_g6267_i0	K01962	Carbohydrate metabolism	Pyruvate metabolism	accA	acetyl-CoA carboxylase carboxyl transferase subunit alpha[EC:6.4.1.2 2.1.3.15]	141.337	1.64658	3.57e-06	2.22424	2.27e-10
NODE_14493_length_2090_cov_10.243431_g10997_i0	K01895	Carbohydrate metabolism	Pyruvate metabolism	ACSS1_2	acs; acetyl-CoA synthetase [EC:6.2.1.1]	31.6687	0.167574	ns	-1.70998	0.00290219
NODE_58191_length_413_cov_9.167647_g46952_i0	K01895	Carbohydrate metabolism	Pyruvate metabolism	ACSS1_2	acs; acetyl-CoA synthetase [EC:6.2.1.1]	3.17502	0.143737	ns	-2.81341	0.00264404
NODE_34560_length_986_cov_3.301205_g25438_i0	K12957	Carbohydrate metabolism	Pyruvate metabolism	ahr	alcohol/geraniol dehydrogenase (NADP+) [EC:1.1.1.2 1.1.1.183]	2.91731	-0.0211212	ns	-3.76839	0.00108997
NODE_25818_length_1390_cov_10.115414_g19145_i0	K00002	Carbohydrate metabolism	Pyruvate metabolism	AKR1A1	adh; alcohol dehydrogenase (NADP+) [EC:1.1.1.2]	7.08673	0.734455	ns	4.19249	5.85e-06
NODE_6256_length_3042_cov_93.492085_g4650_i0	K00002	Carbohydrate metabolism	Pyruvate metabolism	AKR1A1	adh; alcohol dehydrogenase (NADP+) [EC:1.1.1.2]	181.01	-0.465773	0.00432089	-0.576025	0.000298942
NODE_29990_length_1185_cov_28.250000_g22114_i0	K00128	Carbohydrate metabolism	Pyruvate metabolism	ALDH	aldehyde dehydrogenase (NAD+) [EC:1.2.1.3]	22.037	-3.08129	1.05e-06	0.0446224	ns
NODE_43087_length_685_cov_31.532680_g32470_i0	K00128	Carbohydrate metabolism	Pyruvate metabolism	ALDH	aldehyde dehydrogenase (NAD+) [EC:1.2.1.3]	19.1269	3.04166	4.89e-06	-3.26972	0.000642784
NODE_15447_length_2017_cov_709.885802_g11701_i0	K00627	Carbohydrate metabolism	Pyruvate metabolism	DLAT	aceF, pdhC; pyruvate dehydrogenase E2 component(dihydrolipoamide acetyltransferase)	869.291	-0.0947539	ns	0.551458	2.59e-06
NODE_17242_length_1896_cov_22.546901_g13034_i0	K18930	Carbohydrate metabolism	Pyruvate metabolism	dld	D-lactate dehydrogenase	32.0851	0.395237	ns	1.06467	0.0006685
NODE_7302_length_2872_cov_417.493748_g5424_i0	K00121	Carbohydrate metabolism	Pyruvate metabolism	frmA	ADH5, adhC; S-(hydroxymethyl)glutathione dehydrogenase / alcoholdehydrogenase [EC:1.1.1.284	721.617	0.523572	0.00293266	0.709544	4.1e-05
NODE_17652_length_1869_cov_22.924276_g13318_i0	K01679	Carbohydrate metabolism	Pyruvate metabolism	fumC	fumC, FH; fumarate hydratase, class II[EC:4.2.1.2]	23.5606	-3.2974	6.74e-07	1.78674	2.97e-06
NODE_4949_length_3328_cov_32.131490_g3664_i0	K12972	Carbohydrate metabolism	Pyruvate metabolism	ghrA	glyoxylate/hydroxypyruvate reductase [EC:1.1.1.79 1.1.1.81]	66.0595	-0.625032	0.0042186	-0.65153	0.00230236
NODE_14680_length_2076_cov_131.405891_g11144_i0	K01069	Carbohydrate metabolism	Pyruvate metabolism	gloB	gloC, HAGH; hydroxyacylglutathione hydrolase [EC:3.1.2.6]	179.37	-0.0725187	ns	-0.837693	9.04e-06
NODE_18281_length_1829_cov_93.587130_g13796_i0	K00029	Carbohydrate metabolism	Pyruvate metabolism	maeB	maeB; malate dehydrogenase (oxaloacetate-decarboxylating)(NADP+) [EC:1.1.1.40]	110.944	-0.220612	ns	-0.753465	0.000131719
NODE_13778_length_2148_cov_1129.629398_g10439_i0	K00051	Carbohydrate metabolism	Pyruvate metabolism	malate	malate dehydrogenase (NADP+) [EC:1.1.1.82]	1471.1	0.589004	0.00322084	0.700684	0.00044305
NODE_11384_length_2365_cov_235.645724_g8578_i0	K00025	Carbohydrate metabolism	Pyruvate metabolism	MDH1	malate dehydrogenase [EC:1.1.1.37]	364.895	-1.9927	9.42e-12	-0.958232	0.000318946
NODE_24169_length_1475_cov_57.949358_g18020_i0	K00026	Carbohydrate metabolism	Pyruvate metabolism	MDH2	malate dehydrogenase [EC:1.1.1.37]	44.1468	-1.93653	0.000443067	3.94265	9.93e-29
NODE_13949_length_2133_cov_410.100485_g10577_i0	K01958	Carbohydrate metabolism	Pyruvate metabolism	PC	pyc; pyruvate carboxylase [EC:6.4.1.1]	563.566	-1.48982	6.81e-09	-1.88925	7.62e-14
NODE_21500_length_1628_cov_49.704180_g16117_i0	K01610	Carbohydrate metabolism	Pyruvate metabolism	pckA	pckA; phosphoenolpyruvate carboxykinase (ATP) [EC:4.1.1.49]	55.3602	-2.13353	1.01e-09	-1.21385	8.52e-05
NODE_24177_length_1475_cov_7.401569_g18027_i0	K01026	Carbohydrate metabolism	Pyruvate metabolism	pct	propionate CoA-transferase [EC:2.8.3.1]	5.12933	-0.183256	ns	2.63546	0.000555814
NODE_13441_length_2178_cov_105.391449_g10173_i0	K00873	Carbohydrate metabolism	Pyruvate metabolism	PK	pyk; pyruvate kinase [EC:2.7.1.40]	142.988	0.969792	0.00226825	1.75389	1.85e-07
NODE_24902_length_1438_cov_8.368498_g18529_i0	K00873	Carbohydrate metabolism	Pyruvate metabolism	PK	pyk; pyruvate kinase [EC:2.7.1.40]	10.0507	0.240801	ns	1.78382	0.000491958
NODE_41789_length_723_cov_13.581538_g31323_i0	K01595	Carbohydrate metabolism	Pyruvate metabolism	ppc	phosphoenolpyruvate carboxylase [EC:4.1.1.31]	4.70687	0.155463	ns	7.03738	0.00041791
NODE_473_length_6576_cov_40.498693_g96_i1	K13788	Carbohydrate metabolism	Pyruvate metabolism	pta	phosphate acetyltransferase [EC:2.3.1.8]	209.307	-0.910782	0.00144604	-1.33789	4.37e-06
NODE_32564_length_1069_cov_12.205823_g23974_i0	K01176	Carbohydrate metabolism	Starch and sucrose metabolism	AMY	amyA, malS; alpha-amylase [EC:3.2.1.1]	9.93639	-2.81032	2.35e-05	-0.804652	ns
NODE_6309_length_3035_cov_116.428427_g4681_i0	K01176	Carbohydrate metabolism	Starch and sucrose metabolism	AMY	amyA, malS; alpha-amylase [EC:3.2.1.1]	202.23	-1.16102	5.33e-05	3.48859	2.71e-45
NODE_6823_length_2946_cov_271.138531_g5048_i0	K01176	Carbohydrate metabolism	Starch and sucrose metabolism	AMY	amyA, malS; alpha-amylase [EC:3.2.1.1]	441.475	0.0327732	ns	1.3685	2.13e-05
NODE_23983_length_1485_cov_35.958215_g17884_i0	K01177	Carbohydrate metabolism	Starch and sucrose metabolism	BAM	beta-amylase [EC:3.2.1.2]	53.8983	-1.71872	0.00250399	-7.45867	3.14e-16
NODE_47940_length_568_cov_25.298990_g36957_i0	K01177	Carbohydrate metabolism	Starch and sucrose metabolism	BAM	beta-amylase [EC:3.2.1.2]	12.2309	-0.996754	ns	-8.98389	0.000140141
NODE_7102_length_2902_cov_157.857900_g5262_i0	K01177	Carbohydrate metabolism	Starch and sucrose metabolism	BAM	beta-amylase [EC:3.2.1.2]	279.933	0.412843	0.00286546	0.696997	1.24e-08
NODE_31935_length_1097_cov_7.480469_g23521_i0	K05349	Carbohydrate metabolism	Starch and sucrose metabolism	bglX	beta-glucosidase [EC:3.2.1.21]	9.11165	0.136757	ns	-2.211	0.00276826
NODE_508_length_6453_cov_120.991536_g371_i0	K01208	Carbohydrate metabolism	Starch and sucrose metabolism	cd	ma, nplT; cyclomaltodextrinase / maltogenic alpha-amylase/ neopullulanase	438.301	0.65016	0.000771271	0.575858	0.00208768
NODE_10253_length_2483_cov_56.224481_g7677_i0	K01084	Carbohydrate metabolism	Starch and sucrose metabolism	G6PC	glucose-6-phosphatase [EC:3.1.3.9]	85.2117	0.724819	8.13e-05	0.252856	ns
NODE_39158_length_810_cov_10.009498_g29040_i0	K00700	Carbohydrate metabolism	Starch and sucrose metabolism	GBE1	glgB; 1,4-alpha-glucan branching enzyme [EC:2.4.1.18]	5.0099	1.23593	ns	1.95855	0.0030478
NODE_11904_length_2313_cov_53.880804_g8985_i0	K00703	Carbohydrate metabolism	Starch and sucrose metabolism	glgA	starch synthase [EC:2.4.1.21]	114.535	-2.59	ns	-10.3576	1.13e-09
NODE_2467_length_4168_cov_39.102808_g1807_i0	K00703	Carbohydrate metabolism	Starch and sucrose metabolism	glgA	starch synthase [EC:2.4.1.21]	85.1372	1.23258	0.000679873	0.0932182	ns
NODE_5021_length_3312_cov_596.540290_g3714_i0	K00703	Carbohydrate metabolism	Starch and sucrose metabolism	glgA	starch synthase [EC:2.4.1.21]	1308.05	0.279621	ns	-1.52707	0
NODE_783_length_5695_cov_704.660797_g582_i0	K00703	Carbohydrate metabolism	Starch and sucrose metabolism	glgA	starch synthase [EC:2.4.1.21]	2356.81	0.392992	ns	-3.15706	0
NODE_787_length_5693_cov_457.918861_g582_i1	K00703	Carbohydrate metabolism	Starch and sucrose metabolism	glgA	starch synthase [EC:2.4.1.21]	680.19	0.221617	ns	-2.79434	0
NODE_829_length_5621_cov_223.857066_g619_i0	K00703	Carbohydrate metabolism	Starch and sucrose metabolism	glgA	starch synthase [EC:2.4.1.21]	774.232	0.750771	1.16e-07	-0.0901545	ns
NODE_24666_length_1450_cov_4698.793028_g4112_i3	K00975	Carbohydrate metabolism	Starch and sucrose metabolism	glgC	glucose-1-phosphate adenylyltransferase [EC:2.7.7.27]	3159.53	0.672781	2.26e-05	-2.29458	0
NODE_8513_length_2691_cov_1960.457601_g6151_i1	K00975	Carbohydrate metabolism	Starch and sucrose metabolism	glgC	glucose-1-phosphate adenylyltransferase [EC:2.7.7.27]	2369.11	0.0129267	ns	-3.23978	0
NODE_8660_length_2673_cov_1974.033462_g6151_i2	K00975	Carbohydrate metabolism	Starch and sucrose metabolism	glgC	glucose-1-phosphate adenylyltransferase [EC:2.7.7.27]	1208.35	-0.00781019	ns	-2.93923	0
NODE_12714_length_2238_cov_129.920554_g9628_i0	K00844	Carbohydrate metabolism	Starch and sucrose metabolism	HK	hexokinase [EC:2.7.1.1]	189.481	-0.486202	0.00129384	-0.230571	ns
NODE_4945_length_3328_cov_256.646697_g1357_i7	K01214	Carbohydrate metabolism	Starch and sucrose metabolism	ISA	treX; isoamylase [EC:3.2.1.68]	493.788	0.636956	ns	1.94193	2.47e-14
NODE_23016_length_1540_cov_1020.837764_g6485_i1	K01835	Carbohydrate metabolism	Starch and sucrose metabolism	pgm	phosphoglucomutase [EC:5.4.2.2]	24.865	0.144461	ns	-2.70498	5.3e-12
NODE_8714_length_2667_cov_2672.385891_g6485_i0	K01835	Carbohydrate metabolism	Starch and sucrose metabolism	pgm	phosphoglucomutase [EC:5.4.2.2]	4832.91	0.347136	ns	-2.70286	0
NODE_6830_length_2945_cov_46.793524_g5054_i0	K15779	Carbohydrate metabolism	Starch and sucrose metabolism	PGM2	phosphoglucomutase / phosphopentomutase [EC:5.4.2.2 5.4.2.7]	85.0039	-1.66435	3.27e-06	0.382272	ns
NODE_3133_length_3886_cov_866.617624_g2317_i0	K00688	Carbohydrate metabolism	Starch and sucrose metabolism	PYG	glgP; glycogen phosphorylase [EC:2.4.1.1]	1936.26	0.0904696	ns	0.830447	2.58e-07
NODE_5516_length_3191_cov_1165.239256_g4089_i0	K00688	Carbohydrate metabolism	Starch and sucrose metabolism	PYG	glgP; glycogen phosphorylase [EC:2.4.1.1]	2080.97	0.722658	0.0024345	2.61785	4.31e-26
NODE_2404_length_4208_cov_101.908827_g1758_i0	K00847	Carbohydrate metabolism	Starch and sucrose metabolism	scrK	scrK; fructokinase [EC:2.7.1.4]	221.767	-0.658928	0.000549812	-1.4821	3.06e-15
NODE_39566_length_796_cov_8.573997_g29383_i0	K00847	Carbohydrate metabolism	Starch and sucrose metabolism	scrK	scrK; fructokinase [EC:2.7.1.4]	2.94767	-0.371543	ns	-2.88214	0.0013972
NODE_1253_length_5074_cov_95.252549_g920_i0	K07024	Carbohydrate metabolism	Starch and sucrose metabolism	SPP	sucrose-6-phosphatase [EC:3.1.3.24]	134.262	0.717655	0.00389564	-0.536063	ns
NODE_1820_length_4580_cov_99.322831_g920_i1	K07024	Carbohydrate metabolism	Starch and sucrose metabolism	SPP	sucrose-6-phosphatase [EC:3.1.3.24]	98.8861	-0.972516	0.00198035	-1.82668	5.57e-08
NODE_3720_length_3671_cov_112.449694_g920_i2	K07024	Carbohydrate metabolism	Starch and sucrose metabolism	SPP	sucrose-6-phosphatase [EC:3.1.3.24]	122.171	-1.43786	0.000532935	-5.18979	0
NODE_26101_length_1374_cov_48.934666_g19345_i0	K16055	Carbohydrate metabolism	Starch and sucrose metabolism	TPS	trehalose 6-phosphate synthase/phosphatase [EC:2.4.1.15 3.1.3.12]	41.0652	-2.09612	0.00273489	-1.83498	0.00329832
NODE_3478_length_3748_cov_374.261769_g2578_i0	K16055	Carbohydrate metabolism	Starch and sucrose metabolism	TPS	trehalose 6-phosphate synthase/phosphatase [EC:2.4.1.15 3.1.3.12]	1004.63	-1.30409	1.19e-07	-0.757585	0.000911643
NODE_5785_length_3134_cov_13.829467_g4296_i0	K16055	Carbohydrate metabolism	Starch and sucrose metabolism	TPS	trehalose 6-phosphate synthase/phosphatase [EC:2.4.1.15 3.1.3.12]	26.4123	-3.06942	2.95e-10	-2.34204	7.63e-08
NODE_31198_length_1127_cov_6.334915_g23004_i0	K01194	Carbohydrate metabolism	Starch and sucrose metabolism	TREH	treA, treF; alpha,alpha-trehalase [EC:3.2.1.28]	3.09548	-0.494427	ns	-3.04548	0.00196759
NODE_14112_length_2120_cov_535.752320_g10699_i0	K00963	Carbohydrate metabolism	Starch and sucrose metabolism	UGP2	galU, galF; UTP--glucose-1-phosphate uridylyltransferase [EC:2.7.7.9]	782.725	-1.17361	0.00346126	-0.960845	ns
NODE_9369_length_2584_cov_123.571884_g7003_i0	K00963	Carbohydrate metabolism	Starch and sucrose metabolism	UGP2	galU, galF; UTP--glucose-1-phosphate uridylyltransferase [EC:2.7.7.9]	181.4	-0.366404	ns	-0.596437	2.91e-05
NODE_17816_length_1857_cov_19268.177691_g12386_i1	K13679	Carbohydrate metabolism	Starch and sucrose metabolism	WAXY	granule-bound starch synthase [EC:2.4.1.242]	26102.7	0.0347925	ns	-3.54016	0
NODE_20383_length_1694_cov_17949.132634_g12386_i2	K13679	Carbohydrate metabolism	Starch and sucrose metabolism	WAXY	granule-bound starch synthase [EC:2.4.1.242]	67.6921	0.204381	ns	-3.88491	6.62e-12
NODE_34388_length_992_cov_24.919478_g25322_i0	K04728	Cell growth and death	Apoptosis	ATM	TEL1; serine-protein kinase ATM [EC:2.7.11.1]	10.3271	-0.532995	ns	-1.07343	0.00426285
NODE_17482_length_1880_cov_90.719978_g13192_i0	K01363	Cell growth and death	Apoptosis	CTSB	cathepsin B [EC:3.4.22.1]	99.5579	-0.913397	0.000743351	-1.0745	5.59e-05
NODE_24961_length_1434_cov_318.814107_g18573_i0	K01363	Cell growth and death	Apoptosis	CTSB	cathepsin B [EC:3.4.22.1]	243.181	-0.330901	ns	1.8666	1.1e-05
NODE_472_length_6584_cov_60.545385_g341_i0	K01363	Cell growth and death	Apoptosis	CTSB	cathepsin B [EC:3.4.22.1]	246.76	0.385515	ns	0.804672	2.54e-08
NODE_6387_length_3023_cov_111.320678_g4735_i0	K01275	Cell growth and death	Apoptosis	CTSC	cathepsin C [EC:3.4.14.1]	260.462	-1.16144	0.000948309	-1.00823	0.00182694
NODE_26542_length_1352_cov_3177.422205_g19640_i0	K01379	Cell growth and death	Apoptosis	CTSD	cathepsin D [EC:3.4.23.5]	2483.26	-0.97924	4.91e-12	0.431303	0.00405492
NODE_23527_length_1511_cov_827.136996_g17559_i0	K01373	Cell growth and death	Apoptosis	CTSF	cathepsin F [EC:3.4.22.41]	663.936	2.46928	3.84e-20	2.43437	2.09e-20
NODE_18887_length_1787_cov_1201.413069_g14241_i0	K08568	Cell growth and death	Apoptosis	CTSZ	cathepsin X [EC:3.4.18.1]	998.962	3.50622	1.96e-12	5.01836	2.03e-24
NODE_850_length_5584_cov_20.739249_g638_i0	K08852	Cell growth and death	Apoptosis	ERN1	serine/threonine-protein kinase/endoribonuclease IRE1 [EC:2.7.11.1 3.1.26.-]	61.0051	1.19407	0.000822444	4.56163	1.3e-38
NODE_14340_length_2101_cov_120.954635_g10879_i0	K08669	Cell growth and death	Apoptosis	HTRA2	PRSS25; HtrA serine peptidase 2 [EC:3.4.21.108]	139.803	0.912639	2.33e-05	0.94907	5.09e-06
NODE_4218_length_3509_cov_243.934517_g3148_i0	K00922	Cell growth and death	Apoptosis	PIK3CA_B_D	phosphatidylinositol-4,5-bisphosphate 3-kinase catalytic subunit alpha/beta/delta [EC:2.7.1.153]	560.98	0.0395755	ns	-0.475969	0.00313292
NODE_7179_length_2892_cov_48.024832_g5330_i0	K02374	Cell growth and death	Apoptosis	PTPN13	FAP-1; tyrosine-protein phosphatase non-receptor type 13	89.5062	1.11014	9.13e-06	-0.220556	ns
NODE_20815_length_1670_cov_58421.705698_g15632_i0	K07374	Cell growth and death	Apoptosis	TUBA	tubulin alpha	22500.4	0.381307	ns	0.853369	2.02e-06
NODE_33614_length_1024_cov_25746.117771_g24758_i0	K07374	Cell growth and death	Apoptosis	TUBA	tubulin alpha	11728.5	0.26778	ns	0.519337	0.000736107
NODE_4327_length_3480_cov_52611.536249_g2966_i2	K07374	Cell growth and death	Apoptosis	TUBA	tubulin alpha	40570.5	0.100607	ns	0.448417	0.00108148
NODE_50786_length_513_cov_12289.906818_g39712_i0	K07374	Cell growth and death	Apoptosis	TUBA	tubulin alpha	1524.39	0.0663463	ns	-0.580438	1.45e-05
NODE_34388_length_992_cov_24.919478_g25322_i0	K04728	Cell growth and death	Apoptosis - fly	ATM	TEL1; serine-protein kinase ATM [EC:2.7.11.1]	10.3271	-0.532995	ns	-1.07343	0.00426285
NODE_3735_length_3666_cov_26.695797_g2778_i0	K06640	Cell growth and death	Apoptosis - fly	ATR	serine/threonine-protein kinase ATR [EC:2.7.11.1]	70.518	-0.760721	ns	-1.63415	4.62e-07
NODE_43372_length_677_cov_7.852649_g32729_i0	K06640	Cell growth and death	Apoptosis - fly	ATR	serine/threonine-protein kinase ATR [EC:2.7.11.1]	3.91402	-0.478048	ns	-2.1416	0.00116247
NODE_31827_length_1101_cov_9284.125486_g6655_i3	K01527	Cell growth and death	Apoptosis - fly	EGD1	BTF3; nascent polypeptide-associated complex subunit beta	6228.45	-0.795568	0.00293921	-1.07574	8.77e-05
NODE_8926_length_2638_cov_2905.071345_g6655_i0	K01527	Cell growth and death	Apoptosis - fly	EGD1	BTF3; nascent polypeptide-associated complex subunit beta	193.689	1.64237	9.32e-09	0.431541	ns
NODE_14340_length_2101_cov_120.954635_g10879_i0	K08669	Cell growth and death	Apoptosis - fly	HTRA2	PRSS25; HtrA serine peptidase 2 [EC:3.4.21.108]	139.803	0.912639	2.33e-05	0.94907	5.09e-06
NODE_9009_length_2627_cov_121.665231_g6724_i0	K07870	Cell growth and death	Apoptosis - fly	RHOT1	ARHT1; mitochondrial Rho GTPase 1 [EC:3.6.5.-]	179.728	0.206598	ns	0.639021	0.000618858
NODE_5078_length_3297_cov_65.988524_g3758_i0	K09848	Cell growth and death	Apoptosis - fly	TRAF4	TNF receptor-associated factor 4	132.646	0.306347	ns	0.537077	0.00132559
NODE_21521_length_1627_cov_149.426641_g16131_i0	K05770	Cell growth and death	Apoptosis - fly	TSPO	BZRP; translocator protein	157.578	-0.135259	ns	-0.99629	5.2e-09
NODE_5645_length_3160_cov_212.656625_g4189_i0	K16061	Cell growth and death	Apoptosis - multiple species	BIRC7_8	baculoviral IAP repeat-containing protein 44385	430.788	0.546224	0.000297312	1.16172	7.18e-18
NODE_14340_length_2101_cov_120.954635_g10879_i0	K08669	Cell growth and death	Apoptosis - multiple species	HTRA2	PRSS25; HtrA serine peptidase 2 [EC:3.4.21.108]	139.803	0.912639	2.33e-05	0.94907	5.09e-06
NODE_530_length_6372_cov_47.146055_g389_i0	K03348	Cell growth and death	Cell cycle	APC1	ANAPC1; anaphase-promoting complex subunit 1	197.517	-0.278708	ns	-0.532591	0.00180904
NODE_8366_length_2713_cov_75.833333_g6027_i1	K03350	Cell growth and death	Cell cycle	APC3	CDC27; anaphase-promoting complex subunit 3	108.343	-0.231285	ns	-0.672458	0.00254405
NODE_31979_length_1095_cov_57.817025_g23545_i0	K03352	Cell growth and death	Cell cycle	APC5	ANAPC5; anaphase-promoting complex subunit 5	40.5906	0.695157	0.00313767	0.241176	ns
NODE_14229_length_2111_cov_82.159470_g10792_i0	K03355	Cell growth and death	Cell cycle	APC8	CDC23; anaphase-promoting complex subunit 8	113.315	-0.290428	ns	-0.533681	0.00350793
NODE_34388_length_992_cov_24.919478_g25322_i0	K04728	Cell growth and death	Cell cycle	ATM	TEL1; serine-protein kinase ATM [EC:2.7.11.1]	10.3271	-0.532995	ns	-1.07343	0.00426285
NODE_3735_length_3666_cov_26.695797_g2778_i0	K06640	Cell growth and death	Cell cycle	ATR	serine/threonine-protein kinase ATR [EC:2.7.11.1]	70.518	-0.760721	ns	-1.63415	4.62e-07
NODE_43372_length_677_cov_7.852649_g32729_i0	K06640	Cell growth and death	Cell cycle	ATR	serine/threonine-protein kinase ATR [EC:2.7.11.1]	3.91402	-0.478048	ns	-2.1416	0.00116247
NODE_7098_length_2903_cov_80.690813_g5258_i0	K06679	Cell growth and death	Cell cycle	MAD1	mitotic spindle assembly checkpoint protein MAD1	156.774	-0.489442	0.000691049	-0.719704	7.41e-08
NODE_7020_length_2916_cov_61.553289_g5198_i0	K02212	Cell growth and death	Cell cycle	MCM4	CDC54; DNA replication licensing factor MCM4[EC:3.6.4.12]	132.775	-0.818673	0.00344911	-2.10862	1.05e-11
NODE_26407_length_1358_cov_276.422568_g19557_i0	K02608	Cell growth and death	Cell cycle	ORC6	origin recognition complex subunit 6	234.05	-0.0985919	ns	-0.823823	3.81e-05
NODE_11953_length_2308_cov_406.353915_g9022_i0	K04681	Cell growth and death	Cell cycle	RBL1	retinoblastoma-like protein 1	627.78	0.105908	ns	0.722442	5.14e-07
NODE_21120_length_1651_cov_103.001267_g15435_i1	K04681	Cell growth and death	Cell cycle	RBL1	retinoblastoma-like protein 1	108.056	-0.513266	0.00471056	-0.196127	ns
NODE_7517_length_2833_cov_43.726449_g5587_i0	K06671	Cell growth and death	Cell cycle	STAG1_2	SCC3, IRR1; cohesin complex subunit SA-1/2	85.1106	-0.675877	0.00176841	0.0706388	ns
NODE_23057_length_1538_cov_838.827304_g17218_i0	K01358	Cell growth and death	Cell cycle - Caulobacter	clpP	CLPP; ATP-dependent Clp protease, protease subunit[EC:3.4.21.92]	806.396	-1.16902	9.84e-07	-0.845736	0.000175565
NODE_23546_length_1510_cov_320.663883_g17574_i0	K01358	Cell growth and death	Cell cycle - Caulobacter	clpP	CLPP; ATP-dependent Clp protease, protease subunit[EC:3.4.21.92]	332.071	-1.53388	2.43e-12	-0.945318	6.65e-06
NODE_24813_length_1442_cov_571.076698_g17295_i1	K01358	Cell growth and death	Cell cycle - Caulobacter	clpP	CLPP; ATP-dependent Clp protease, protease subunit[EC:3.4.21.92]	567.503	-1.47241	1.42e-10	-1.68067	1.03e-13
NODE_25573_length_1402_cov_875.658390_g18990_i0	K01358	Cell growth and death	Cell cycle - Caulobacter	clpP	CLPP; ATP-dependent Clp protease, protease subunit[EC:3.4.21.92]	758.427	-1.14791	3.64e-06	-0.606366	ns
NODE_4236_length_3504_cov_440.767415_g383_i1	K01358	Cell growth and death	Cell cycle - Caulobacter	clpP	CLPP; ATP-dependent Clp protease, protease subunit[EC:3.4.21.92]	234.071	-0.589392	ns	-4.20627	0
NODE_50333_length_521_cov_6.200893_g39273_i0	K03589	Cell growth and death	Cell cycle - Caulobacter	ftsQ	cell division protein FtsQ	2.01231	-0.37156	ns	-3.5813	0.00258899
NODE_9796_length_2535_cov_260.908205_g7325_i0	K03531	Cell growth and death	Cell cycle - Caulobacter	ftsZ	cell division protein FtsZ	442.308	-0.291468	ns	-0.592632	0.00175706
NODE_39181_length_809_cov_47.437500_g29058_i0	K02563	Cell growth and death	Cell cycle - Caulobacter	murG	UDP-N-acetylglucosamine--N-acetylmuramyl-(pentapeptide) pyrophosphoryl-undecaprenol N-acetylglucosamine transferase [EC:2.4.1.227]	24.5332	-0.761116	0.00483413	-0.897303	0.00086213
NODE_530_length_6372_cov_47.146055_g389_i0	K03348	Cell growth and death	Cell cycle - yeast	APC1	ANAPC1; anaphase-promoting complex subunit 1	197.517	-0.278708	ns	-0.532591	0.00180904
NODE_8366_length_2713_cov_75.833333_g6027_i1	K03350	Cell growth and death	Cell cycle - yeast	APC3	CDC27; anaphase-promoting complex subunit 3	108.343	-0.231285	ns	-0.672458	0.00254405
NODE_31979_length_1095_cov_57.817025_g23545_i0	K03352	Cell growth and death	Cell cycle - yeast	APC5	ANAPC5; anaphase-promoting complex subunit 5	40.5906	0.695157	0.00313767	0.241176	ns
NODE_14229_length_2111_cov_82.159470_g10792_i0	K03355	Cell growth and death	Cell cycle - yeast	APC8	CDC23; anaphase-promoting complex subunit 8	113.315	-0.290428	ns	-0.533681	0.00350793
NODE_14730_length_2072_cov_19.217109_g11178_i0	K06662	Cell growth and death	Cell cycle - yeast	HRAD17	RAD24; cell cycle checkpoint protein	27.4327	-0.557478	ns	-2.04754	2.05e-07
NODE_7098_length_2903_cov_80.690813_g5258_i0	K06679	Cell growth and death	Cell cycle - yeast	MAD1	mitotic spindle assembly checkpoint protein MAD1	156.774	-0.489442	0.000691049	-0.719704	7.41e-08
NODE_7020_length_2916_cov_61.553289_g5198_i0	K02212	Cell growth and death	Cell cycle - yeast	MCM4	CDC54; DNA replication licensing factor MCM4[EC:3.6.4.12]	132.775	-0.818673	0.00344911	-2.10862	1.05e-11
NODE_26407_length_1358_cov_276.422568_g19557_i0	K02608	Cell growth and death	Cell cycle - yeast	ORC6	origin recognition complex subunit 6	234.05	-0.0985919	ns	-0.823823	3.81e-05
NODE_7517_length_2833_cov_43.726449_g5587_i0	K06671	Cell growth and death	Cell cycle - yeast	STAG1_2	SCC3, IRR1; cohesin complex subunit SA-1/2	85.1106	-0.675877	0.00176841	0.0706388	ns
NODE_1198_length_5139_cov_75.241808_g705_i1	K06677	Cell growth and death	Cell cycle - yeast	YCS4	CNAP1, CAPD2; condensin complex subunit 1	240.774	0.246907	ns	0.684551	0.000167735
NODE_34388_length_992_cov_24.919478_g25322_i0	K04728	Cell growth and death	Cellular senescence	ATM	TEL1; serine-protein kinase ATM [EC:2.7.11.1]	10.3271	-0.532995	ns	-1.07343	0.00426285
NODE_3735_length_3666_cov_26.695797_g2778_i0	K06640	Cell growth and death	Cellular senescence	ATR	serine/threonine-protein kinase ATR [EC:2.7.11.1]	70.518	-0.760721	ns	-1.63415	4.62e-07
NODE_43372_length_677_cov_7.852649_g32729_i0	K06640	Cell growth and death	Cellular senescence	ATR	serine/threonine-protein kinase ATR [EC:2.7.11.1]	3.91402	-0.478048	ns	-2.1416	0.00116247
NODE_250_length_7600_cov_140.565298_g189_i0	K04851	Cell growth and death	Cellular senescence	CACNA1D	CAV1.3; voltage-dependent calcium channel L typealpha-1D	637.785	0.306402	ns	0.817076	4.7e-08
NODE_264_length_7534_cov_509.120091_g200_i0	K04851	Cell growth and death	Cellular senescence	CACNA1D	CAV1.3; voltage-dependent calcium channel L typealpha-1D	2397.9	0.295904	ns	0.442951	0.00216897
NODE_3456_length_3757_cov_80.172910_g2556_i0	K04851	Cell growth and death	Cellular senescence	CACNA1D	CAV1.3; voltage-dependent calcium channel L typealpha-1D	170.495	0.294398	ns	0.679136	0.000214641
NODE_11482_length_2354_cov_519.016659_g8659_i0	K02183	Cell growth and death	Cellular senescence	CALM	calmodulin	698.837	0.786307	8.89e-07	1.04183	8.59e-12
NODE_12327_length_2273_cov_259.677273_g9316_i0	K02183	Cell growth and death	Cellular senescence	CALM	calmodulin	363.692	0.215959	ns	0.504227	0.000791183
NODE_12403_length_2266_cov_197.149111_g4923_i1	K02183	Cell growth and death	Cellular senescence	CALM	calmodulin	270.479	0.250359	ns	0.466836	0.00257118
NODE_23532_length_1511_cov_188.555633_g17562_i0	K02183	Cell growth and death	Cellular senescence	CALM	calmodulin	177.456	0.474655	0.00307875	0.75236	6.25e-07
NODE_24452_length_1461_cov_114.077089_g18209_i0	K02183	Cell growth and death	Cellular senescence	CALM	calmodulin	120.476	-1.94978	5.82e-16	-1.08523	1.51e-06
NODE_24580_length_1454_cov_978.458364_g18292_i0	K02183	Cell growth and death	Cellular senescence	CALM	calmodulin	721.622	0.274509	ns	0.81738	4.92e-08
NODE_27074_length_1327_cov_26.083732_g19998_i0	K02183	Cell growth and death	Cellular senescence	CALM	calmodulin	19.0864	0.11475	ns	1.44888	0.000209132
NODE_36608_length_905_cov_3833.850962_g24458_i1	K02183	Cell growth and death	Cellular senescence	CALM	calmodulin	2217.97	-0.820995	0.00100011	-1.96639	2.86e-14
NODE_4116_length_3538_cov_37.526696_g3069_i0	K02183	Cell growth and death	Cellular senescence	CALM	calmodulin	88.7567	-1.45223	0.000155227	-0.437652	ns
NODE_8362_length_2714_cov_70.741386_g6218_i0	K02183	Cell growth and death	Cellular senescence	CALM	calmodulin	128.155	0.818508	0.00011047	0.690396	0.000671643
NODE_31032_length_1133_cov_48.622642_g22888_i0	K10903	Cell growth and death	Cellular senescence	HUS1	HUS1 checkpoint protein	36.5483	-0.0870887	ns	-0.967123	0.000393877
NODE_4218_length_3509_cov_243.934517_g3148_i0	K00922	Cell growth and death	Cellular senescence	PIK3CA_B_D	phosphatidylinositol-4,5-bisphosphate 3-kinase catalytic subunit alpha/beta/delta [EC:2.7.1.153]	560.98	0.0395755	ns	-0.475969	0.00313292
NODE_7835_length_2787_cov_130.817244_g1410_i1	K01110	Cell growth and death	Cellular senescence	PTEN	phosphatidylinositol-3,4,5-trisphosphate 3-phosphatase and dual-specificity protein phosphatasePTEN [EC:3.1.3.16	223.915	0.0576365	ns	0.694212	1.15e-06
NODE_11793_length_2325_cov_136.366785_g4613_i1	K10752	Cell growth and death	Cellular senescence	RBBP4	HAT2, CAF1, MIS16; histone-binding protein RBBP4	217.212	-0.497224	ns	-0.54658	0.00404056
NODE_14846_length_2063_cov_371.481407_g11266_i0	K10752	Cell growth and death	Cellular senescence	RBBP4	HAT2, CAF1, MIS16; histone-binding protein RBBP4	521.108	-0.590328	0.000372977	-0.708873	9.12e-06
NODE_11953_length_2308_cov_406.353915_g9022_i0	K04681	Cell growth and death	Cellular senescence	RBL1	retinoblastoma-like protein 1	627.78	0.105908	ns	0.722442	5.14e-07
NODE_21120_length_1651_cov_103.001267_g15435_i1	K04681	Cell growth and death	Cellular senescence	RBL1	retinoblastoma-like protein 1	108.056	-0.513266	0.00471056	-0.196127	ns
NODE_17587_length_1872_cov_376.122846_g13268_i0	K05863	Cell growth and death	Cellular senescence	SLC25A4S	ANT; solute carrier family 25 (mitochondrialadenine nucleotide	461.494	-0.484517	0.000610011	-0.865914	1.38e-11
NODE_18295_length_1828_cov_13054.707692_g13806_i0	K05863	Cell growth and death	Cellular senescence	SLC25A4S	ANT; solute carrier family 25 (mitochondrialadenine nucleotide	14934.8	-0.774414	1.61e-05	-1.0386	1.9e-09
NODE_19236_length_1765_cov_301.121158_g14491_i0	K05863	Cell growth and death	Cellular senescence	SLC25A4S	ANT; solute carrier family 25 (mitochondrialadenine nucleotide	353.24	-0.120897	ns	-0.62915	5.19e-05
NODE_21068_length_1654_cov_2064.715370_g15811_i0	K15040	Cell growth and death	Cellular senescence	VDAC2	voltage-dependent anion channel protein 2	2013.81	-1.64784	5.26e-07	-1.87538	4.75e-09
NODE_31971_length_1095_cov_1541.248532_g15811_i3	K15040	Cell growth and death	Cellular senescence	VDAC2	voltage-dependent anion channel protein 2	369.704	-1.76103	2.01e-06	-1.35043	8.38e-05
NODE_14096_length_2121_cov_2492.323242_g7262_i2	K01897	Cell growth and death	Ferroptosis	ACSL	fadD; long-chain acyl-CoA synthetase [EC:6.2.1.3]	1004.23	0.329143	ns	-0.439228	0.00494973
NODE_2686_length_4062_cov_267.892204_g1975_i0	K01897	Cell growth and death	Ferroptosis	ACSL	fadD; long-chain acyl-CoA synthetase [EC:6.2.1.3]	661.248	0.271686	ns	0.630404	4.17e-06
NODE_33205_length_1041_cov_1006.594008_g4614_i2	K01897	Cell growth and death	Ferroptosis	ACSL	fadD; long-chain acyl-CoA synthetase [EC:6.2.1.3]	592.529	-0.142096	ns	-2.22608	8.75e-15
NODE_6203_length_3050_cov_499.544844_g4614_i0	K01897	Cell growth and death	Ferroptosis	ACSL	fadD; long-chain acyl-CoA synthetase [EC:6.2.1.3]	700.027	-0.361951	ns	-2.8539	0
NODE_45728_length_616_cov_11.395948_g34887_i0	K00522	Cell growth and death	Ferroptosis	FTH1	ferritin heavy chain [EC:1.16.3.2]	6.23533	-1.07888	ns	-1.66723	0.000414729
NODE_10054_length_2506_cov_193.178792_g556_i14	K21456	Cell growth and death	Ferroptosis	GSS	glutathione synthase [EC:6.3.2.3]	20.313	-0.194475	ns	1.2864	0.00356659
NODE_15559_length_2009_cov_230.738120_g556_i18	K21456	Cell growth and death	Ferroptosis	GSS	glutathione synthase [EC:6.3.2.3]	31.2276	1.52313	ns	2.00211	0.000377139
NODE_2926_length_3961_cov_228.128601_g556_i7	K21456	Cell growth and death	Ferroptosis	GSS	glutathione synthase [EC:6.3.2.3]	32.1557	0.404116	ns	1.59881	0.00339981
NODE_869_length_5542_cov_192.710550_g556_i1	K21456	Cell growth and death	Ferroptosis	GSS	glutathione synthase [EC:6.3.2.3]	585.082	-0.238801	ns	-0.612678	2.66e-05
NODE_21068_length_1654_cov_2064.715370_g15811_i0	K15040	Cell growth and death	Ferroptosis	VDAC2	voltage-dependent anion channel protein 2	2013.81	-1.64784	5.26e-07	-1.87538	4.75e-09
NODE_31971_length_1095_cov_1541.248532_g15811_i3	K15040	Cell growth and death	Ferroptosis	VDAC2	voltage-dependent anion channel protein 2	369.704	-1.76103	2.01e-06	-1.35043	8.38e-05
NODE_530_length_6372_cov_47.146055_g389_i0	K03348	Cell growth and death	Meiosis - yeast	APC1	ANAPC1; anaphase-promoting complex subunit 1	197.517	-0.278708	ns	-0.532591	0.00180904
NODE_8366_length_2713_cov_75.833333_g6027_i1	K03350	Cell growth and death	Meiosis - yeast	APC3	CDC27; anaphase-promoting complex subunit 3	108.343	-0.231285	ns	-0.672458	0.00254405
NODE_31979_length_1095_cov_57.817025_g23545_i0	K03352	Cell growth and death	Meiosis - yeast	APC5	ANAPC5; anaphase-promoting complex subunit 5	40.5906	0.695157	0.00313767	0.241176	ns
NODE_14229_length_2111_cov_82.159470_g10792_i0	K03355	Cell growth and death	Meiosis - yeast	APC8	CDC23; anaphase-promoting complex subunit 8	113.315	-0.290428	ns	-0.533681	0.00350793
NODE_20867_length_1667_cov_101.909034_g15667_i0	K01768	Cell growth and death	Meiosis - yeast	E4.6.1.1	adenylate cyclase [EC:4.6.1.1]	97.7685	0.307547	ns	0.54929	0.00174147
NODE_14730_length_2072_cov_19.217109_g11178_i0	K06662	Cell growth and death	Meiosis - yeast	HRAD17	RAD24; cell cycle checkpoint protein	27.4327	-0.557478	ns	-2.04754	2.05e-07
NODE_7098_length_2903_cov_80.690813_g5258_i0	K06679	Cell growth and death	Meiosis - yeast	MAD1	mitotic spindle assembly checkpoint protein MAD1	156.774	-0.489442	0.000691049	-0.719704	7.41e-08
NODE_7020_length_2916_cov_61.553289_g5198_i0	K02212	Cell growth and death	Meiosis - yeast	MCM4	CDC54; DNA replication licensing factor MCM4[EC:3.6.4.12]	132.775	-0.818673	0.00344911	-2.10862	1.05e-11
NODE_26407_length_1358_cov_276.422568_g19557_i0	K02608	Cell growth and death	Meiosis - yeast	ORC6	origin recognition complex subunit 6	234.05	-0.0985919	ns	-0.823823	3.81e-05
NODE_13597_length_2164_cov_554.271640_g10296_i0	K04345	Cell growth and death	Meiosis - yeast	PKA	protein kinase A [EC:2.7.11.11]	761.512	0.407076	ns	0.717817	0.000381543
NODE_7517_length_2833_cov_43.726449_g5587_i0	K06671	Cell growth and death	Meiosis - yeast	STAG1_2	SCC3, IRR1; cohesin complex subunit SA-1/2	85.1106	-0.675877	0.00176841	0.0706388	ns
NODE_23365_length_1520_cov_34.907395_g17438_i0	K04515	Cell growth and death	Necroptosis	CAMK2	calcium/calmodulin-dependent protein kinase (CaM kinase) II[EC:2.7.11.17]	31.3953	0.0220262	ns	2.19128	8.65e-05
NODE_2819_length_4007_cov_647.654296_g2071_i0	K12197	Cell growth and death	Necroptosis	CHMP1	VPS46, DID2; charged multivesicular body protein1	1619.92	0.653065	5.87e-07	0.602989	2.93e-06
NODE_24445_length_1461_cov_464.085735_g18207_i0	K12194	Cell growth and death	Necroptosis	CHMP4A_B	SNF7, VPS32A_B; charged multivesicular body protein4A/B	416.299	0.609313	0.000534794	0.734162	1.77e-05
NODE_23939_length_1487_cov_261.760255_g17849_i0	K12198	Cell growth and death	Necroptosis	CHMP5	VPS60; charged multivesicular body protein 5	211.835	1.19432	6.99e-07	1.30002	2.5e-08
NODE_45728_length_616_cov_11.395948_g34887_i0	K00522	Cell growth and death	Necroptosis	FTH1	ferritin heavy chain [EC:1.16.3.2]	6.23533	-1.07888	ns	-1.66723	0.000414729
NODE_10730_length_2434_cov_1310.668784_g8059_i0	K01915	Cell growth and death	Necroptosis	glnA	GLUL; glutamine synthetase [EC:6.3.1.2]	2011.55	-0.350642	ns	0.439422	0.000315067
NODE_8985_length_2630_cov_3397.212358_g6706_i0	K04079	Cell growth and death	Necroptosis	HSP90A	htpG; molecular chaperone HtpG	5777.28	-0.558011	0.0008106	0.240694	ns
NODE_22586_length_1564_cov_340.932260_g16875_i0	K03767	Cell growth and death	Necroptosis	PPIA	peptidyl-prolyl cis-trans isomerase A (cyclophilin A)[EC:5.2.1.8]	344.173	0.0120147	ns	-0.85426	1.69e-08
NODE_3133_length_3886_cov_866.617624_g2317_i0	K00688	Cell growth and death	Necroptosis	PYG	glgP; glycogen phosphorylase [EC:2.4.1.1]	1936.26	0.0904696	ns	0.830447	2.58e-07
NODE_5516_length_3191_cov_1165.239256_g4089_i0	K00688	Cell growth and death	Necroptosis	PYG	glgP; glycogen phosphorylase [EC:2.4.1.1]	2080.97	0.722658	0.0024345	2.61785	4.31e-26
NODE_17587_length_1872_cov_376.122846_g13268_i0	K05863	Cell growth and death	Necroptosis	SLC25A4S	ANT; solute carrier family 25 (mitochondrialadenine nucleotide	461.494	-0.484517	0.000610011	-0.865914	1.38e-11
NODE_18295_length_1828_cov_13054.707692_g13806_i0	K05863	Cell growth and death	Necroptosis	SLC25A4S	ANT; solute carrier family 25 (mitochondrialadenine nucleotide	14934.8	-0.774414	1.61e-05	-1.0386	1.9e-09
NODE_19236_length_1765_cov_301.121158_g14491_i0	K05863	Cell growth and death	Necroptosis	SLC25A4S	ANT; solute carrier family 25 (mitochondrialadenine nucleotide	353.24	-0.120897	ns	-0.62915	5.19e-05
NODE_21068_length_1654_cov_2064.715370_g15811_i0	K15040	Cell growth and death	Necroptosis	VDAC2	voltage-dependent anion channel protein 2	2013.81	-1.64784	5.26e-07	-1.87538	4.75e-09
NODE_31971_length_1095_cov_1541.248532_g15811_i3	K15040	Cell growth and death	Necroptosis	VDAC2	voltage-dependent anion channel protein 2	369.704	-1.76103	2.01e-06	-1.35043	8.38e-05
NODE_530_length_6372_cov_47.146055_g389_i0	K03348	Cell growth and death	Oocyte meiosis	APC1	ANAPC1; anaphase-promoting complex subunit 1	197.517	-0.278708	ns	-0.532591	0.00180904
NODE_8366_length_2713_cov_75.833333_g6027_i1	K03350	Cell growth and death	Oocyte meiosis	APC3	CDC27; anaphase-promoting complex subunit 3	108.343	-0.231285	ns	-0.672458	0.00254405
NODE_31979_length_1095_cov_57.817025_g23545_i0	K03352	Cell growth and death	Oocyte meiosis	APC5	ANAPC5; anaphase-promoting complex subunit 5	40.5906	0.695157	0.00313767	0.241176	ns
NODE_14229_length_2111_cov_82.159470_g10792_i0	K03355	Cell growth and death	Oocyte meiosis	APC8	CDC23; anaphase-promoting complex subunit 8	113.315	-0.290428	ns	-0.533681	0.00350793
NODE_5782_length_3134_cov_49.518785_g4293_i0	K11481	Cell growth and death	Oocyte meiosis	AURKA	aurora kinase A [EC:2.7.11.1]	101.759	-0.887878	0.00139666	-0.378392	ns
NODE_11482_length_2354_cov_519.016659_g8659_i0	K02183	Cell growth and death	Oocyte meiosis	CALM	calmodulin	698.837	0.786307	8.89e-07	1.04183	8.59e-12
NODE_12327_length_2273_cov_259.677273_g9316_i0	K02183	Cell growth and death	Oocyte meiosis	CALM	calmodulin	363.692	0.215959	ns	0.504227	0.000791183
NODE_12403_length_2266_cov_197.149111_g4923_i1	K02183	Cell growth and death	Oocyte meiosis	CALM	calmodulin	270.479	0.250359	ns	0.466836	0.00257118
NODE_23532_length_1511_cov_188.555633_g17562_i0	K02183	Cell growth and death	Oocyte meiosis	CALM	calmodulin	177.456	0.474655	0.00307875	0.75236	6.25e-07
NODE_24452_length_1461_cov_114.077089_g18209_i0	K02183	Cell growth and death	Oocyte meiosis	CALM	calmodulin	120.476	-1.94978	5.82e-16	-1.08523	1.51e-06
NODE_24580_length_1454_cov_978.458364_g18292_i0	K02183	Cell growth and death	Oocyte meiosis	CALM	calmodulin	721.622	0.274509	ns	0.81738	4.92e-08
NODE_27074_length_1327_cov_26.083732_g19998_i0	K02183	Cell growth and death	Oocyte meiosis	CALM	calmodulin	19.0864	0.11475	ns	1.44888	0.000209132
NODE_36608_length_905_cov_3833.850962_g24458_i1	K02183	Cell growth and death	Oocyte meiosis	CALM	calmodulin	2217.97	-0.820995	0.00100011	-1.96639	2.86e-14
NODE_4116_length_3538_cov_37.526696_g3069_i0	K02183	Cell growth and death	Oocyte meiosis	CALM	calmodulin	88.7567	-1.45223	0.000155227	-0.437652	ns
NODE_8362_length_2714_cov_70.741386_g6218_i0	K02183	Cell growth and death	Oocyte meiosis	CALM	calmodulin	128.155	0.818508	0.00011047	0.690396	0.000671643
NODE_23365_length_1520_cov_34.907395_g17438_i0	K04515	Cell growth and death	Oocyte meiosis	CAMK2	calcium/calmodulin-dependent protein kinase (CaM kinase) II[EC:2.7.11.17]	31.3953	0.0220262	ns	2.19128	8.65e-05
NODE_7098_length_2903_cov_80.690813_g5258_i0	K06679	Cell growth and death	Oocyte meiosis	MAD1	mitotic spindle assembly checkpoint protein MAD1	156.774	-0.489442	0.000691049	-0.719704	7.41e-08
NODE_13597_length_2164_cov_554.271640_g10296_i0	K04345	Cell growth and death	Oocyte meiosis	PKA	protein kinase A [EC:2.7.11.11]	761.512	0.407076	ns	0.717817	0.000381543
NODE_12488_length_2259_cov_115.958371_g9436_i0	K22745	Cell growth and death	p53 signaling pathway	AIFM2	apoptosis-inducing factor 2	144.16	0.924175	0.000321072	0.203251	ns
NODE_34388_length_992_cov_24.919478_g25322_i0	K04728	Cell growth and death	p53 signaling pathway	ATM	TEL1; serine-protein kinase ATM [EC:2.7.11.1]	10.3271	-0.532995	ns	-1.07343	0.00426285
NODE_3735_length_3666_cov_26.695797_g2778_i0	K06640	Cell growth and death	p53 signaling pathway	ATR	serine/threonine-protein kinase ATR [EC:2.7.11.1]	70.518	-0.760721	ns	-1.63415	4.62e-07
NODE_43372_length_677_cov_7.852649_g32729_i0	K06640	Cell growth and death	p53 signaling pathway	ATR	serine/threonine-protein kinase ATR [EC:2.7.11.1]	3.91402	-0.478048	ns	-2.1416	0.00116247
NODE_1311_length_5008_cov_248.841337_g506_i2	K10140	Cell growth and death	p53 signaling pathway	DDB2	DNA damage-binding protein 2	336.99	-1.22467	0.00135195	-0.947512	0.00498772
NODE_2592_length_4104_cov_260.021087_g506_i3	K10140	Cell growth and death	p53 signaling pathway	DDB2	DNA damage-binding protein 2	251.317	1.66547	2.81e-07	1.51783	1.07e-06
NODE_682_length_5930_cov_207.889363_g506_i0	K10140	Cell growth and death	p53 signaling pathway	DDB2	DNA damage-binding protein 2	362.361	1.22821	3.68e-06	1.51005	5.74e-09
NODE_7835_length_2787_cov_130.817244_g1410_i1	K01110	Cell growth and death	p53 signaling pathway	PTEN	phosphatidylinositol-3,4,5-trisphosphate 3-phosphatase and dual-specificity protein phosphatasePTEN [EC:3.1.3.16	223.915	0.0576365	ns	0.694212	1.15e-06
NODE_42108_length_713_cov_6.179688_g31610_i0	K03413	Cell motility	Bacterial chemotaxis	cheY	two-component system, chemotaxis family, chemotaxis proteinCheY	2.27001	-0.173482	ns	-3.60908	0.00120354
NODE_25466_length_1409_cov_7.175898_g18923_i0	K03406	Cell motility	Bacterial chemotaxis	mcp	methyl-accepting chemotaxis protein	6.62154	-0.541017	ns	-2.1425	0.000205223
NODE_27646_length_1298_cov_4.875102_g20410_i0	K02387	Cell motility	Flagellar assembly	flgB	flagellar basal-body rod protein FlgB	5.26781	-0.488686	ns	-3.00808	5.34e-05
NODE_57680_length_419_cov_3.728324_g46445_i0	K02388	Cell motility	Flagellar assembly	flgC	flagellar basal-body rod protein FlgC	3.25255	-0.0788142	ns	-2.53377	0.00485981
NODE_43620_length_670_cov_5.268007_g32959_i0	K02389	Cell motility	Flagellar assembly	flgD	flagellar basal-body rod modification protein FlgD	3.10357	0.0539567	ns	-2.84041	0.00297563
NODE_29744_length_1197_cov_5.566726_g21937_i0	K02393	Cell motility	Flagellar assembly	flgH	flagellar L-ring protein FlgH	3.79991	-0.595121	ns	-2.09124	0.000468022
NODE_30112_length_1178_cov_6.429864_g22212_i0	K02395	Cell motility	Flagellar assembly	flgJ	peptidoglycan hydrolase FlgJ	6.83172	1.89649	0.00153172	0.544585	ns
NODE_25029_length_1432_cov_7.408389_g18621_i0	K02396	Cell motility	Flagellar assembly	flgK	flagellar hook-associated protein 1	4.63491	-0.269008	ns	-2.80387	0.00137458
NODE_26348_length_1361_cov_7.752329_g19523_i0	K02402	Cell motility	Flagellar assembly	flhC	flagellar transcriptional activator FlhC	6.32619	-0.926625	ns	-2.40248	5.08e-05
NODE_10194_length_2490_cov_639.930906_g5298_i1	K03086	Cell motility	Flagellar assembly	rpoD	RNA polymerase primary sigma factor	1071.61	-0.624678	0.000111385	-1.20933	1.54e-15
NODE_14282_length_2106_cov_179.911461_g10835_i0	K03086	Cell motility	Flagellar assembly	rpoD	RNA polymerase primary sigma factor	239.524	-1.14962	5.14e-07	0.340492	ns
NODE_7142_length_2896_cov_527.583776_g5298_i0	K03086	Cell motility	Flagellar assembly	rpoD	RNA polymerase primary sigma factor	63.351	-0.449758	ns	-1.14691	9.09e-06
NODE_912_length_5472_cov_188.825894_g679_i0	K06493	Cell motility	Regulation of actin cytoskeleton	ITGB3	CD61; integrin beta 3	711.127	0.0609181	ns	-0.956985	1.39e-10
NODE_11059_length_2399_cov_25.192605_g8323_i0	K10352	Cell motility	Regulation of actin cytoskeleton	MYH9s	myosin heavy chain 9/10/11/14	34.8625	0.278185	ns	1.45699	1.01e-06
NODE_2127_length_4370_cov_35.996509_g1558_i0	K10352	Cell motility	Regulation of actin cytoskeleton	MYH9s	myosin heavy chain 9/10/11/14	96.8717	0.62185	ns	1.71109	2.98e-05
NODE_7618_length_2817_cov_241.350948_g4352_i1	K00907	Cell motility	Regulation of actin cytoskeleton	MYLK	myosin-light-chain kinase [EC:2.7.11.18]	342.574	4.45206	8.28e-21	3.88316	2.41e-16
NODE_4218_length_3509_cov_243.934517_g3148_i0	K00922	Cell motility	Regulation of actin cytoskeleton	PIK3CA_B_D	phosphatidylinositol-4,5-bisphosphate 3-kinase catalytic subunit alpha/beta/delta [EC:2.7.1.153]	560.98	0.0395755	ns	-0.475969	0.00313292
NODE_11022_length_2402_cov_53.325891_g8292_i0	K00889	Cell motility	Regulation of actin cytoskeleton	PIP5K	1-phosphatidylinositol-4-phosphate 5-kinase [EC:2.7.1.68]	74.5711	0.515496	ns	0.825575	0.000483289
NODE_15669_length_2001_cov_127.851141_g11854_i0	K00889	Cell motility	Regulation of actin cytoskeleton	PIP5K	1-phosphatidylinositol-4-phosphate 5-kinase [EC:2.7.1.68]	145.142	0.242914	ns	1.00413	8.85e-07
NODE_3057_length_3911_cov_70.830641_g2254_i0	K00889	Cell motility	Regulation of actin cytoskeleton	PIP5K	1-phosphatidylinositol-4-phosphate 5-kinase [EC:2.7.1.68]	172.562	0.432867	ns	0.535085	0.00244002
NODE_40568_length_761_cov_14.047965_g30245_i0	K04392	Cell motility	Regulation of actin cytoskeleton	RAC1	Ras-related C3 botulinum toxin substrate 1	7.22532	-0.0783711	ns	-2.16435	7.81e-05
NODE_18896_length_1786_cov_483.021016_g13307_i1	K05748	Cell motility	Regulation of actin cytoskeleton	WASF2	WAS protein family, member 2	529.42	0.0319441	ns	0.427254	0.00204283
NODE_4560_length_3417_cov_24.041268_g3399_i0	K04468	Cellular community - eukaryotes	Adherens junction	NLK	nemo like kinase [EC:2.7.11.24]	52.8838	0.364999	ns	1.40902	0.000360721
NODE_22973_length_1543_cov_56.112245_g17161_i0	K05695	Cellular community - eukaryotes	Adherens junction	PTPRF	LAR; receptor-type tyrosine-protein phosphatase F [EC:3.1.3.48]	54.4144	0.321848	ns	1.00764	6.96e-05
NODE_40568_length_761_cov_14.047965_g30245_i0	K04392	Cellular community - eukaryotes	Adherens junction	RAC1	Ras-related C3 botulinum toxin substrate 1	7.22532	-0.0783711	ns	-2.16435	7.81e-05
NODE_5387_length_3224_cov_137.599492_g3992_i0	K06085	Cellular community - eukaryotes	Adherens junction	SSX2IP	ADIP; synovial sarcoma, X breakpoint 2interacting protein	254.699	-0.788555	8.16e-05	-0.65598	0.000609024
NODE_18896_length_1786_cov_483.021016_g13307_i1	K05748	Cellular community - eukaryotes	Adherens junction	WASF2	WAS protein family, member 2	529.42	0.0319441	ns	0.427254	0.00204283
NODE_15954_length_1980_cov_225.062926_g12073_i0	K06236	Cellular community - eukaryotes	Focal adhesion	COL1A	collagen type I alpha	262.141	-0.0159457	ns	-0.922608	6.48e-10
NODE_1338_length_4983_cov_130.691242_g68_i3	K06237	Cellular community - eukaryotes	Focal adhesion	COL4A	collagen type IV alpha	128.74	0.359745	ns	0.763275	1.53e-05
NODE_8182_length_2739_cov_177.670293_g6079_i0	K06237	Cellular community - eukaryotes	Focal adhesion	COL4A	collagen type IV alpha	288.613	0.14341	ns	0.602559	0.000166645
NODE_14290_length_2106_cov_44.201181_g10841_i0	K04437	Cellular community - eukaryotes	Focal adhesion	FLNA	filamin	50.6358	-0.510426	ns	2.06042	0.00059131
NODE_15532_length_2012_cov_9.670964_g11756_i0	K04437	Cellular community - eukaryotes	Focal adhesion	FLNA	filamin	11.2149	0.0324538	ns	1.06133	0.00193892
NODE_4226_length_3507_cov_76.251019_g3153_i0	K04437	Cellular community - eukaryotes	Focal adhesion	FLNA	filamin	154.543	0.169189	ns	0.708841	0.000122188
NODE_912_length_5472_cov_188.825894_g679_i0	K06493	Cellular community - eukaryotes	Focal adhesion	ITGB3	CD61; integrin beta 3	711.127	0.0609181	ns	-0.956985	1.39e-10
NODE_20834_length_1669_cov_223.550125_g15645_i0	K05635	Cellular community - eukaryotes	Focal adhesion	LAMC1	laminin, gamma 1	246.084	-0.608084	0.00113371	-1.42781	9.61e-15
NODE_7618_length_2817_cov_241.350948_g4352_i1	K00907	Cellular community - eukaryotes	Focal adhesion	MYLK	myosin-light-chain kinase [EC:2.7.11.18]	342.574	4.45206	8.28e-21	3.88316	2.41e-16
NODE_4218_length_3509_cov_243.934517_g3148_i0	K00922	Cellular community - eukaryotes	Focal adhesion	PIK3CA_B_D	phosphatidylinositol-4,5-bisphosphate 3-kinase catalytic subunit alpha/beta/delta [EC:2.7.1.153]	560.98	0.0395755	ns	-0.475969	0.00313292
NODE_11022_length_2402_cov_53.325891_g8292_i0	K00889	Cellular community - eukaryotes	Focal adhesion	PIP5K	1-phosphatidylinositol-4-phosphate 5-kinase [EC:2.7.1.68]	74.5711	0.515496	ns	0.825575	0.000483289
NODE_15669_length_2001_cov_127.851141_g11854_i0	K00889	Cellular community - eukaryotes	Focal adhesion	PIP5K	1-phosphatidylinositol-4-phosphate 5-kinase [EC:2.7.1.68]	145.142	0.242914	ns	1.00413	8.85e-07
NODE_3057_length_3911_cov_70.830641_g2254_i0	K00889	Cellular community - eukaryotes	Focal adhesion	PIP5K	1-phosphatidylinositol-4-phosphate 5-kinase [EC:2.7.1.68]	172.562	0.432867	ns	0.535085	0.00244002
NODE_7835_length_2787_cov_130.817244_g1410_i1	K01110	Cellular community - eukaryotes	Focal adhesion	PTEN	phosphatidylinositol-3,4,5-trisphosphate 3-phosphatase and dual-specificity protein phosphatasePTEN [EC:3.1.3.16	223.915	0.0576365	ns	0.694212	1.15e-06
NODE_40568_length_761_cov_14.047965_g30245_i0	K04392	Cellular community - eukaryotes	Focal adhesion	RAC1	Ras-related C3 botulinum toxin substrate 1	7.22532	-0.0783711	ns	-2.16435	7.81e-05
NODE_17013_length_1910_cov_297.873163_g12861_i0	K04659	Cellular community - eukaryotes	Focal adhesion	THBS2S	thrombospondin 2/3/4/5	354.743	-0.425254	ns	-0.594583	0.000283517
NODE_13597_length_2164_cov_554.271640_g10296_i0	K04345	Cellular community - eukaryotes	Gap junction	PKA	protein kinase A [EC:2.7.11.11]	761.512	0.407076	ns	0.717817	0.000381543
NODE_11866_length_2317_cov_70.771836_g8958_i0	K07376	Cellular community - eukaryotes	Gap junction	PRKG1	cGMP-dependent protein kinase 1 [EC:2.7.11.12]	101.207	0.314595	ns	0.970727	5.3e-09
NODE_2412_length_4201_cov_65.377180_g1766_i0	K07376	Cellular community - eukaryotes	Gap junction	PRKG1	cGMP-dependent protein kinase 1 [EC:2.7.11.12]	171.408	0.27967	ns	0.694227	0.000204299
NODE_8109_length_2750_cov_23.407546_g6024_i0	K07376	Cellular community - eukaryotes	Gap junction	PRKG1	cGMP-dependent protein kinase 1 [EC:2.7.11.12]	39.4257	0.231544	ns	2.09876	2.14e-05
NODE_20815_length_1670_cov_58421.705698_g15632_i0	K07374	Cellular community - eukaryotes	Gap junction	TUBA	tubulin alpha	22500.4	0.381307	ns	0.853369	2.02e-06
NODE_33614_length_1024_cov_25746.117771_g24758_i0	K07374	Cellular community - eukaryotes	Gap junction	TUBA	tubulin alpha	11728.5	0.26778	ns	0.519337	0.000736107
NODE_4327_length_3480_cov_52611.536249_g2966_i2	K07374	Cellular community - eukaryotes	Gap junction	TUBA	tubulin alpha	40570.5	0.100607	ns	0.448417	0.00108148
NODE_50786_length_513_cov_12289.906818_g39712_i0	K07374	Cellular community - eukaryotes	Gap junction	TUBA	tubulin alpha	1524.39	0.0663463	ns	-0.580438	1.45e-05
NODE_139_length_8832_cov_1833.099669_g49_i2	K07375	Cellular community - eukaryotes	Gap junction	TUBB	tubulin beta	11322.3	0.330797	ns	0.569553	4.14e-05
NODE_44328_length_651_cov_25711.193772_g33599_i0	K07375	Cellular community - eukaryotes	Gap junction	TUBB	tubulin beta	8482.41	0.559744	0.00191337	0.665285	0.000184263
NODE_22442_length_1573_cov_103.590000_g16768_i0	K11305	Cellular community - eukaryotes	Signaling pathways regulating pluripotency of stem cells	MYST3	KAT6A; histone acetyltransferase MYST3 [EC:2.3.1.48]	115.553	-0.501971	ns	-0.70012	0.000538826
NODE_4218_length_3509_cov_243.934517_g3148_i0	K00922	Cellular community - eukaryotes	Signaling pathways regulating pluripotency of stem cells	PIK3CA_B_D	phosphatidylinositol-4,5-bisphosphate 3-kinase catalytic subunit alpha/beta/delta [EC:2.7.1.153]	560.98	0.0395755	ns	-0.475969	0.00313292
NODE_250_length_7600_cov_140.565298_g189_i0	K04851	Cellular community - eukaryotes	Tight junction	CACNA1D	CAV1.3; voltage-dependent calcium channel L typealpha-1D	637.785	0.306402	ns	0.817076	4.7e-08
NODE_264_length_7534_cov_509.120091_g200_i0	K04851	Cellular community - eukaryotes	Tight junction	CACNA1D	CAV1.3; voltage-dependent calcium channel L typealpha-1D	2397.9	0.295904	ns	0.442951	0.00216897
NODE_3456_length_3757_cov_80.172910_g2556_i0	K04851	Cellular community - eukaryotes	Tight junction	CACNA1D	CAV1.3; voltage-dependent calcium channel L typealpha-1D	170.495	0.294398	ns	0.679136	0.000214641
NODE_11059_length_2399_cov_25.192605_g8323_i0	K10352	Cellular community - eukaryotes	Tight junction	MYH9s	myosin heavy chain 9/10/11/14	34.8625	0.278185	ns	1.45699	1.01e-06
NODE_2127_length_4370_cov_35.996509_g1558_i0	K10352	Cellular community - eukaryotes	Tight junction	MYH9s	myosin heavy chain 9/10/11/14	96.8717	0.62185	ns	1.71109	2.98e-05
NODE_13597_length_2164_cov_554.271640_g10296_i0	K04345	Cellular community - eukaryotes	Tight junction	PKA	protein kinase A [EC:2.7.11.11]	761.512	0.407076	ns	0.717817	0.000381543
NODE_4355_length_3469_cov_169.658716_g3247_i0	K07198	Cellular community - eukaryotes	Tight junction	PRKAA	AMPK; 5'-AMP-activated protein kinase, catalytic alphasubunit [EC:2.7.11.11]	347.081	0.348671	ns	0.990202	3.28e-08
NODE_6782_length_2954_cov_43.004512_g5017_i0	K07198	Cellular community - eukaryotes	Tight junction	PRKAA	AMPK; 5'-AMP-activated protein kinase, catalytic alphasubunit [EC:2.7.11.11]	81.8791	0.556968	ns	1.12309	1.11e-06
NODE_40568_length_761_cov_14.047965_g30245_i0	K04392	Cellular community - eukaryotes	Tight junction	RAC1	Ras-related C3 botulinum toxin substrate 1	7.22532	-0.0783711	ns	-2.16435	7.81e-05
NODE_931_length_5450_cov_79.056723_g689_i0	K06100	Cellular community - eukaryotes	Tight junction	SYMPK	symplekin	274.437	-0.517096	0.000901065	-0.413508	ns
NODE_20815_length_1670_cov_58421.705698_g15632_i0	K07374	Cellular community - eukaryotes	Tight junction	TUBA	tubulin alpha	22500.4	0.381307	ns	0.853369	2.02e-06
NODE_33614_length_1024_cov_25746.117771_g24758_i0	K07374	Cellular community - eukaryotes	Tight junction	TUBA	tubulin alpha	11728.5	0.26778	ns	0.519337	0.000736107
NODE_4327_length_3480_cov_52611.536249_g2966_i2	K07374	Cellular community - eukaryotes	Tight junction	TUBA	tubulin alpha	40570.5	0.100607	ns	0.448417	0.00108148
NODE_50786_length_513_cov_12289.906818_g39712_i0	K07374	Cellular community - eukaryotes	Tight junction	TUBA	tubulin alpha	1524.39	0.0663463	ns	-0.580438	1.45e-05
NODE_1881_length_4544_cov_43.165735_g1373_i0	K10914	Cellular community - prokaryotes	Biofilm formation - Escherichia coli	crp	CRP/FNR family transcriptional regulator, cyclic AMPreceptor protein	128.3	0.220148	ns	0.644928	0.000504819
NODE_19827_length_1730_cov_8.357272_g14921_i0	K10914	Cellular community - prokaryotes	Biofilm formation - Escherichia coli	crp	CRP/FNR family transcriptional regulator, cyclic AMPreceptor protein	6.65664	-0.473941	ns	-1.99015	0.00062924
NODE_633_length_6039_cov_27.058498_g464_i0	K10914	Cellular community - prokaryotes	Biofilm formation - Escherichia coli	crp	CRP/FNR family transcriptional regulator, cyclic AMPreceptor protein	88.3518	0.560291	ns	1.80523	2e-10
NODE_42900_length_690_cov_8.314425_g32310_i0	K07638	Cellular community - prokaryotes	Biofilm formation - Escherichia coli	envZ	two-component system, OmpR family, osmolarity sensorhistidine kinase	2.90784	-0.475101	ns	-2.97744	0.00449706
NODE_26348_length_1361_cov_7.752329_g19523_i0	K02402	Cellular community - prokaryotes	Biofilm formation - Escherichia coli	flhC	flagellar transcriptional activator FlhC	6.32619	-0.926625	ns	-2.40248	5.08e-05
NODE_11904_length_2313_cov_53.880804_g8985_i0	K00703	Cellular community - prokaryotes	Biofilm formation - Escherichia coli	glgA	starch synthase [EC:2.4.1.21]	114.535	-2.59	ns	-10.3576	1.13e-09
NODE_2467_length_4168_cov_39.102808_g1807_i0	K00703	Cellular community - prokaryotes	Biofilm formation - Escherichia coli	glgA	starch synthase [EC:2.4.1.21]	85.1372	1.23258	0.000679873	0.0932182	ns
NODE_5021_length_3312_cov_596.540290_g3714_i0	K00703	Cellular community - prokaryotes	Biofilm formation - Escherichia coli	glgA	starch synthase [EC:2.4.1.21]	1308.05	0.279621	ns	-1.52707	0
NODE_783_length_5695_cov_704.660797_g582_i0	K00703	Cellular community - prokaryotes	Biofilm formation - Escherichia coli	glgA	starch synthase [EC:2.4.1.21]	2356.81	0.392992	ns	-3.15706	0
NODE_787_length_5693_cov_457.918861_g582_i1	K00703	Cellular community - prokaryotes	Biofilm formation - Escherichia coli	glgA	starch synthase [EC:2.4.1.21]	680.19	0.221617	ns	-2.79434	0
NODE_829_length_5621_cov_223.857066_g619_i0	K00703	Cellular community - prokaryotes	Biofilm formation - Escherichia coli	glgA	starch synthase [EC:2.4.1.21]	774.232	0.750771	1.16e-07	-0.0901545	ns
NODE_24666_length_1450_cov_4698.793028_g4112_i3	K00975	Cellular community - prokaryotes	Biofilm formation - Escherichia coli	glgC	glucose-1-phosphate adenylyltransferase [EC:2.7.7.27]	3159.53	0.672781	2.26e-05	-2.29458	0
NODE_8513_length_2691_cov_1960.457601_g6151_i1	K00975	Cellular community - prokaryotes	Biofilm formation - Escherichia coli	glgC	glucose-1-phosphate adenylyltransferase [EC:2.7.7.27]	2369.11	0.0129267	ns	-3.23978	0
NODE_8660_length_2673_cov_1974.033462_g6151_i2	K00975	Cellular community - prokaryotes	Biofilm formation - Escherichia coli	glgC	glucose-1-phosphate adenylyltransferase [EC:2.7.7.27]	1208.35	-0.00781019	ns	-2.93923	0
NODE_3133_length_3886_cov_866.617624_g2317_i0	K00688	Cellular community - prokaryotes	Biofilm formation - Escherichia coli	PYG	glgP; glycogen phosphorylase [EC:2.4.1.1]	1936.26	0.0904696	ns	0.830447	2.58e-07
NODE_5516_length_3191_cov_1165.239256_g4089_i0	K00688	Cellular community - prokaryotes	Biofilm formation - Escherichia coli	PYG	glgP; glycogen phosphorylase [EC:2.4.1.1]	2080.97	0.722658	0.0024345	2.61785	4.31e-26
NODE_12736_length_2236_cov_268.792418_g9646_i0	K03087	Cellular community - prokaryotes	Biofilm formation - Escherichia coli	rpoS	RNA polymerase nonessential primary-like sigma factor	334.556	0.723762	0.000729235	-0.0615645	ns
NODE_33098_length_1046_cov_9.557040_g24359_i0	K01991	Cellular community - prokaryotes	Biofilm formation - Escherichia coli	wza	gfcE; polysaccharide biosynthesis/export protein	12.4732	0.0730209	ns	-1.85374	0.00219759
NODE_22335_length_1579_cov_6.521248_g16690_i0	K06596	Cellular community - prokaryotes	Biofilm formation - Pseudomonas aeruginosa	chpA	chemosensory pili system protein ChpA (sensorhistidine kinase/response	6.93996	-0.00951751	ns	-2.17034	0.00164377
NODE_1881_length_4544_cov_43.165735_g1373_i0	K10914	Cellular community - prokaryotes	Biofilm formation - Pseudomonas aeruginosa	crp	CRP/FNR family transcriptional regulator, cyclic AMPreceptor protein	128.3	0.220148	ns	0.644928	0.000504819
NODE_19827_length_1730_cov_8.357272_g14921_i0	K10914	Cellular community - prokaryotes	Biofilm formation - Pseudomonas aeruginosa	crp	CRP/FNR family transcriptional regulator, cyclic AMPreceptor protein	6.65664	-0.473941	ns	-1.99015	0.00062924
NODE_633_length_6039_cov_27.058498_g464_i0	K10914	Cellular community - prokaryotes	Biofilm formation - Pseudomonas aeruginosa	crp	CRP/FNR family transcriptional regulator, cyclic AMPreceptor protein	88.3518	0.560291	ns	1.80523	2e-10
NODE_20867_length_1667_cov_101.909034_g15667_i0	K01768	Cellular community - prokaryotes	Biofilm formation - Pseudomonas aeruginosa	E4.6.1.1	adenylate cyclase [EC:4.6.1.1]	97.7685	0.307547	ns	0.54929	0.00174147
NODE_24697_length_1449_cov_36.742733_g18375_i0	K21023	Cellular community - prokaryotes	Biofilm formation - Pseudomonas aeruginosa	mucR	diguanylate cyclase [EC:2.7.7.65]	46.4411	0.188566	ns	1.90567	1.62e-06
NODE_19430_length_1755_cov_6.492866_g14624_i0	K21019	Cellular community - prokaryotes	Biofilm formation - Pseudomonas aeruginosa	sadC	diguanylate cyclase [EC:2.7.7.65]	5.88825	-0.676833	ns	-2.56309	0.000540003
NODE_7931_length_2775_cov_6.366395_g5880_i0	K21021	Cellular community - prokaryotes	Biofilm formation - Pseudomonas aeruginosa	tpbB	diguanylate cyclase [EC:2.7.7.65]	9.89567	-0.554423	ns	-3.00373	1.54e-05
NODE_1881_length_4544_cov_43.165735_g1373_i0	K10914	Cellular community - prokaryotes	Biofilm formation - Vibrio cholerae	crp	CRP/FNR family transcriptional regulator, cyclic AMPreceptor protein	128.3	0.220148	ns	0.644928	0.000504819
NODE_19827_length_1730_cov_8.357272_g14921_i0	K10914	Cellular community - prokaryotes	Biofilm formation - Vibrio cholerae	crp	CRP/FNR family transcriptional regulator, cyclic AMPreceptor protein	6.65664	-0.473941	ns	-1.99015	0.00062924
NODE_633_length_6039_cov_27.058498_g464_i0	K10914	Cellular community - prokaryotes	Biofilm formation - Vibrio cholerae	crp	CRP/FNR family transcriptional regulator, cyclic AMPreceptor protein	88.3518	0.560291	ns	1.80523	2e-10
NODE_16237_length_1961_cov_13.118114_g12284_i0	K00640	Cellular community - prokaryotes	Biofilm formation - Vibrio cholerae	cysE	serine O-acetyltransferase [EC:2.3.1.30]	19.9313	0.27573	ns	1.11326	0.00460325
NODE_17376_length_1887_cov_148.022602_g13117_i0	K00640	Cellular community - prokaryotes	Biofilm formation - Vibrio cholerae	cysE	serine O-acetyltransferase [EC:2.3.1.30]	198.055	-0.671831	0.000512983	-2.20602	0
NODE_17864_length_1854_cov_726.547445_g13477_i0	K00640	Cellular community - prokaryotes	Biofilm formation - Vibrio cholerae	cysE	serine O-acetyltransferase [EC:2.3.1.30]	785.228	0.628234	0.00221561	0.348015	ns
NODE_20911_length_1664_cov_299.461974_g348_i1	K00640	Cellular community - prokaryotes	Biofilm formation - Vibrio cholerae	cysE	serine O-acetyltransferase [EC:2.3.1.30]	248.46	0.911145	9.68e-05	1.18411	2.35e-07
NODE_1223_length_5107_cov_6.482916_g896_i0	K02454	Cellular community - prokaryotes	Biofilm formation - Vibrio cholerae	gspE	general secretion pathway protein E [EC:7.4.2.8]	21.1349	-0.841675	ns	-2.3785	9.86e-06
NODE_34702_length_981_cov_4.253304_g25545_i0	K02456	Cellular community - prokaryotes	Biofilm formation - Vibrio cholerae	gspG	general secretion pathway protein G	3.32259	-0.344983	ns	-2.34656	0.00489388
NODE_12736_length_2236_cov_268.792418_g9646_i0	K03087	Cellular community - prokaryotes	Biofilm formation - Vibrio cholerae	rpoS	RNA polymerase nonessential primary-like sigma factor	334.556	0.723762	0.000729235	-0.0615645	ns
NODE_23959_length_1486_cov_147.206653_g17864_i0	K02034	Cellular community - prokaryotes	Quorum sensing	ABC.PE.P1	peptide/nickel transport system permease protein	142.438	-0.320123	ns	-0.622394	0.000239514
NODE_14968_length_2054_cov_5.989904_g11343_i0	K02035	Cellular community - prokaryotes	Quorum sensing	ABC.PE.S	peptide/nickel transport system substrate-binding protein	8.41846	-0.922371	ns	-2.57961	7.3e-05
NODE_10108_length_2501_cov_6.503295_g7567_i0	K02054	Cellular community - prokaryotes	Quorum sensing	ABC.SP.P1	putative spermidine/putrescine transport system permease protein	9.15906	-0.376805	ns	-2.37449	0.000192395
NODE_14573_length_2083_cov_441.382090_g11060_i0	K02055	Cellular community - prokaryotes	Quorum sensing	ABC.SP.S	putative spermidine/putrescine transport system substrate-binding protein	545.052	-0.445627	0.00360767	-0.712163	8.5e-07
NODE_14096_length_2121_cov_2492.323242_g7262_i2	K01897	Cellular community - prokaryotes	Quorum sensing	ACSL	fadD; long-chain acyl-CoA synthetase [EC:6.2.1.3]	1004.23	0.329143	ns	-0.439228	0.00494973
NODE_2686_length_4062_cov_267.892204_g1975_i0	K01897	Cellular community - prokaryotes	Quorum sensing	ACSL	fadD; long-chain acyl-CoA synthetase [EC:6.2.1.3]	661.248	0.271686	ns	0.630404	4.17e-06
NODE_33205_length_1041_cov_1006.594008_g4614_i2	K01897	Cellular community - prokaryotes	Quorum sensing	ACSL	fadD; long-chain acyl-CoA synthetase [EC:6.2.1.3]	592.529	-0.142096	ns	-2.22608	8.75e-15
NODE_6203_length_3050_cov_499.544844_g4614_i0	K01897	Cellular community - prokaryotes	Quorum sensing	ACSL	fadD; long-chain acyl-CoA synthetase [EC:6.2.1.3]	700.027	-0.361951	ns	-2.8539	0
NODE_15552_length_2010_cov_11.778523_g11772_i0	K20276	Cellular community - prokaryotes	Quorum sensing	bapA	large repetitive protein	21.5156	-0.20094	ns	-1.06965	0.00215737
NODE_56624_length_431_cov_3.851955_g45400_i0	K20276	Cellular community - prokaryotes	Quorum sensing	bapA	large repetitive protein	2.62008	0.00225575	ns	-3.39313	0.00385827
NODE_1881_length_4544_cov_43.165735_g1373_i0	K10914	Cellular community - prokaryotes	Quorum sensing	crp	CRP/FNR family transcriptional regulator, cyclic AMPreceptor protein	128.3	0.220148	ns	0.644928	0.000504819
NODE_19827_length_1730_cov_8.357272_g14921_i0	K10914	Cellular community - prokaryotes	Quorum sensing	crp	CRP/FNR family transcriptional regulator, cyclic AMPreceptor protein	6.65664	-0.473941	ns	-1.99015	0.00062924
NODE_633_length_6039_cov_27.058498_g464_i0	K10914	Cellular community - prokaryotes	Quorum sensing	crp	CRP/FNR family transcriptional regulator, cyclic AMPreceptor protein	88.3518	0.560291	ns	1.80523	2e-10
NODE_26348_length_1361_cov_7.752329_g19523_i0	K02402	Cellular community - prokaryotes	Quorum sensing	flhC	flagellar transcriptional activator FlhC	6.32619	-0.926625	ns	-2.40248	5.08e-05
NODE_32013_length_1094_cov_5.569050_g23569_i0	K14645	Cellular community - prokaryotes	Quorum sensing	K14645	serine protease [EC:3.4.21.-]	3.40725	-0.19542	ns	-2.63919	0.00178012
NODE_5440_length_3211_cov_16.561823_g4031_i0	K01996	Cellular community - prokaryotes	Quorum sensing	livF	branched-chain amino acid transport system ATP-bindingprotein	38.2914	-0.34736	ns	-1.79731	0.000951657
NODE_27215_length_1320_cov_6.004010_g20099_i0	K01114	Cellular community - prokaryotes	Quorum sensing	plc	phospholipase C [EC:3.1.4.3]	8.97288	0.485604	ns	-1.66529	0.0033123
NODE_36970_length_891_cov_19.738386_g27287_i0	K01497	Cellular community - prokaryotes	Quorum sensing	ribA	RIB1; GTP cyclohydrolase II [EC:3.5.4.25]	12.0865	0.251263	ns	2.11517	0.000309682
NODE_16045_length_1974_cov_63.507102_g6159_i1	K11752	Cellular community - prokaryotes	Quorum sensing	ribD	diaminohydroxyphosphoribosylaminopyrimidine deaminase / 5-amino-6-(5-phosphoribosylamino)uracil reductase [EC:3.5.4.261.1.1.193]	79.6841	-0.39111	ns	-0.87836	2.56e-06
NODE_21092_length_1653_cov_17.544304_g15828_i0	K03070	Cellular community - prokaryotes	Quorum sensing	secA	preprotein translocase subunit SecA [EC:7.4.2.8]	19.5106	-0.525426	ns	-1.94944	0.00141451
NODE_24615_length_1453_cov_5.711594_g18317_i0	K03070	Cellular community - prokaryotes	Quorum sensing	secA	preprotein translocase subunit SecA [EC:7.4.2.8]	4.20402	-0.439834	ns	-2.60836	0.000712135
NODE_4742_length_3370_cov_325.325144_g3533_i0	K03070	Cellular community - prokaryotes	Quorum sensing	secA	preprotein translocase subunit SecA [EC:7.4.2.8]	737.35	-0.874069	6.34e-06	-1.60288	7.79e-18
NODE_12212_length_2284_cov_315.093171_g8490_i1	K03106	Cellular community - prokaryotes	Quorum sensing	SRP54	ffh; signal recognition particle subunit SRP54[EC:3.6.5.4]	519.037	-0.980509	0.00104256	-4.01996	0
NODE_18725_length_1800_cov_272.254777_g14116_i0	K03106	Cellular community - prokaryotes	Quorum sensing	SRP54	ffh; signal recognition particle subunit SRP54[EC:3.6.5.4]	314.226	-0.611223	0.000132013	-0.447483	0.00441779
NODE_13196_length_2197_cov_11.142185_g10001_i0	K20527	Cellular community - prokaryotes	Quorum sensing	trbB	type IV secretion system protein TrbB[EC:7.4.2.8]	18.4045	-0.428179	ns	-1.97479	0.00228045
NODE_141_length_8810_cov_10.726336_g101_i0	K07344	Cellular community - prokaryotes	Quorum sensing	trbL	type IV secretion system protein TrbL	63.0356	-0.672278	ns	-2.52452	1.08e-05
NODE_41069_length_745_cov_15.322917_g30681_i0	K03210	Cellular community - prokaryotes	Quorum sensing	yajC	preprotein translocase subunit YajC	9.68577	1.04823	ns	1.83637	0.00123636
NODE_17176_length_1900_cov_118.151615_g12990_i0	K03217	Cellular community - prokaryotes	Quorum sensing	yidC	spoIIIJ, OXA1, ccfA; YidC/Oxa1 family membraneprotein insertase	136.291	-1.3818	8.92e-08	-0.00527697	ns
NODE_25190_length_1423_cov_5.227407_g18721_i0	K03217	Cellular community - prokaryotes	Quorum sensing	yidC	spoIIIJ, OXA1, ccfA; YidC/Oxa1 family membraneprotein insertase	4.57125	-0.300413	ns	-2.35216	0.000340125
NODE_13377_length_2183_cov_123.545024_g8839_i1	K05102	Development and regeneration	Axon guidance	EPHA1	EPH; Eph receptor A1 [EC:2.7.10.1]	173.468	-0.81998	7.42e-05	-0.586237	0.00253936
NODE_2980_length_3939_cov_218.889033_g2191_i0	K05111	Development and regeneration	Axon guidance	EPHB2	ERK, DRT; Eph receptor B2 [EC:2.7.10.1]	541.644	0.257911	ns	-0.477927	0.00491726
NODE_29740_length_1197_cov_7.606762_g21933_i0	K20013	Development and regeneration	Axon guidance	GDF7	growth differentiation factor 7	3.56061	-0.472816	ns	-6.71054	0.00205397
NODE_4218_length_3509_cov_243.934517_g3148_i0	K00922	Development and regeneration	Axon guidance	PIK3CA_B_D	phosphatidylinositol-4,5-bisphosphate 3-kinase catalytic subunit alpha/beta/delta [EC:2.7.1.153]	560.98	0.0395755	ns	-0.475969	0.00313292
NODE_30934_length_1137_cov_102.011278_g22812_i0	K06820	Development and regeneration	Axon guidance	PLXNA	plexin A	79.5113	-1.50085	1.42e-11	-1.55009	4.98e-13
NODE_40568_length_761_cov_14.047965_g30245_i0	K04392	Development and regeneration	Axon guidance	RAC1	Ras-related C3 botulinum toxin substrate 1	7.22532	-0.0783711	ns	-2.16435	7.81e-05
NODE_9279_length_2596_cov_102.439556_g6929_i0	K06753	Development and regeneration	Axon guidance	ROBO1	roundabout, axon guidance receptor 1	162.786	0.651149	0.000150032	0.627657	0.000170404
NODE_1610_length_4739_cov_97.978354_g1187_i0	K04967	Development and regeneration	Axon guidance	TRPC4	transient receptor potential cation channel subfamilyC member	264.82	0.838231	0.00010739	1.88962	1.11e-19
NODE_36694_length_901_cov_9181.826087_g13202_i1	K07521	Development and regeneration	Axon guidance	UNC5	netrin receptor unc-5	3313.55	3.33292	2.5e-13	3.47705	1.11e-14
NODE_250_length_7600_cov_140.565298_g189_i0	K04851	Development and regeneration	Axon regeneration	CACNA1D	CAV1.3; voltage-dependent calcium channel L typealpha-1D	637.785	0.306402	ns	0.817076	4.7e-08
NODE_264_length_7534_cov_509.120091_g200_i0	K04851	Development and regeneration	Axon regeneration	CACNA1D	CAV1.3; voltage-dependent calcium channel L typealpha-1D	2397.9	0.295904	ns	0.442951	0.00216897
NODE_3456_length_3757_cov_80.172910_g2556_i0	K04851	Development and regeneration	Axon regeneration	CACNA1D	CAV1.3; voltage-dependent calcium channel L typealpha-1D	170.495	0.294398	ns	0.679136	0.000214641
NODE_9144_length_2610_cov_272.997635_g6825_i0	K01593	Development and regeneration	Axon regeneration	DDC	TDC; aromatic-L-amino-acid/L-tryptophan decarboxylase [EC:4.1.1.28 4.1.1.105]	440.89	-0.43853	ns	-1.28549	8.68e-14
NODE_9345_length_2587_cov_58.438345_g6983_i0	K04459	Development and regeneration	Axon regeneration	DUSP	MKP; dual specificity MAP kinase phosphatase[EC:3.1.3.16 3.1.3.48]	80.281	1.06035	0.000301719	1.29525	6.62e-06
NODE_18215_length_1834_cov_19.470187_g13747_i0	K10693	Development and regeneration	Axon regeneration	MYCBP2	PAM; RCR-type E3 ubiquitin transferase [EC:2.3.2.33]	17.8534	6.67272	2.58e-07	5.09848	2.19e-05
NODE_7999_length_2765_cov_3531.251114_g5930_i0	K02599	Development and regeneration	Axon regeneration	NOTCH1	Notch 1	5416.78	0.857692	6.3e-06	-0.023523	ns
NODE_4218_length_3509_cov_243.934517_g3148_i0	K00922	Development and regeneration	Axon regeneration	PIK3CA_B_D	phosphatidylinositol-4,5-bisphosphate 3-kinase catalytic subunit alpha/beta/delta [EC:2.7.1.153]	560.98	0.0395755	ns	-0.475969	0.00313292
NODE_13597_length_2164_cov_554.271640_g10296_i0	K04345	Development and regeneration	Axon regeneration	PKA	protein kinase A [EC:2.7.11.11]	761.512	0.407076	ns	0.717817	0.000381543
NODE_4355_length_3469_cov_169.658716_g3247_i0	K07198	Development and regeneration	Axon regeneration	PRKAA	AMPK; 5'-AMP-activated protein kinase, catalytic alphasubunit [EC:2.7.11.11]	347.081	0.348671	ns	0.990202	3.28e-08
NODE_6782_length_2954_cov_43.004512_g5017_i0	K07198	Development and regeneration	Axon regeneration	PRKAA	AMPK; 5'-AMP-activated protein kinase, catalytic alphasubunit [EC:2.7.11.11]	81.8791	0.556968	ns	1.12309	1.11e-06
NODE_7835_length_2787_cov_130.817244_g1410_i1	K01110	Development and regeneration	Axon regeneration	PTEN	phosphatidylinositol-3,4,5-trisphosphate 3-phosphatase and dual-specificity protein phosphatasePTEN [EC:3.1.3.16	223.915	0.0576365	ns	0.694212	1.15e-06
NODE_40568_length_761_cov_14.047965_g30245_i0	K04392	Development and regeneration	Axon regeneration	RAC1	Ras-related C3 botulinum toxin substrate 1	7.22532	-0.0783711	ns	-2.16435	7.81e-05
NODE_1271_length_5056_cov_200.206301_g935_i0	K02359	Development and regeneration	Dorso-ventral axis formation	EGH	beta-1,4-mannosyltransferase [EC:2.4.1.-]	597.795	0.897664	0.000368402	0.99543	5.33e-05
NODE_7999_length_2765_cov_3531.251114_g5930_i0	K02599	Development and regeneration	Dorso-ventral axis formation	NOTCH1	Notch 1	5416.78	0.857692	6.3e-06	-0.023523	ns
NODE_912_length_5472_cov_188.825894_g679_i0	K06493	Development and regeneration	Osteoclast differentiation	ITGB3	CD61; integrin beta 3	711.127	0.0609181	ns	-0.956985	1.39e-10
NODE_4218_length_3509_cov_243.934517_g3148_i0	K00922	Development and regeneration	Osteoclast differentiation	PIK3CA_B_D	phosphatidylinositol-4,5-bisphosphate 3-kinase catalytic subunit alpha/beta/delta [EC:2.7.1.153]	560.98	0.0395755	ns	-0.475969	0.00313292
NODE_40568_length_761_cov_14.047965_g30245_i0	K04392	Development and regeneration	Osteoclast differentiation	RAC1	Ras-related C3 botulinum toxin substrate 1	7.22532	-0.0783711	ns	-2.16435	7.81e-05
NODE_30603_length_1153_cov_259.887037_g10628_i1	K18138	Drug resistance - antimicrobial	beta-Lactam resistance	acrB	mexB, adeJ, smeE, mtrD, cmeB; multidrugefflux pump	171.621	0.334805	ns	0.868892	8.06e-07
NODE_39945_length_782_cov_6.107193_g29706_i0	K05366	Drug resistance - antimicrobial	beta-Lactam resistance	mrcA	penicillin-binding protein 1A [EC:2.4.1.129 3.4.16.4]	2.52059	-0.0589213	ns	-3.38301	0.00333618
NODE_33583_length_1026_cov_12.772298_g24733_i0	K12340	Drug resistance - antimicrobial	beta-Lactam resistance	tolC	bepC, cyaE, raxC, sapF, rsaF, hasF;outer membrane	10.2571	0.237798	ns	1.82779	0.00098653
NODE_30603_length_1153_cov_259.887037_g10628_i1	K18138	Drug resistance - antimicrobial	Cationic antimicrobial peptide (CAMP) resistance	acrB	mexB, adeJ, smeE, mtrD, cmeB; multidrugefflux pump	171.621	0.334805	ns	0.868892	8.06e-07
NODE_39652_length_793_cov_7.683333_g29455_i0	K03673	Drug resistance - antimicrobial	Cationic antimicrobial peptide (CAMP) resistance	dsbA	protein dithiol oxidoreductase (disulfide-forming) [EC:1.8.4.15]	4.54599	-0.529947	ns	-3.07995	0.000166026
NODE_22586_length_1564_cov_340.932260_g16875_i0	K03767	Drug resistance - antimicrobial	Cationic antimicrobial peptide (CAMP) resistance	PPIA	peptidyl-prolyl cis-trans isomerase A (cyclophilin A)[EC:5.2.1.8]	344.173	0.0120147	ns	-0.85426	1.69e-08
NODE_33583_length_1026_cov_12.772298_g24733_i0	K12340	Drug resistance - antimicrobial	Cationic antimicrobial peptide (CAMP) resistance	tolC	bepC, cyaE, raxC, sapF, rsaF, hasF;outer membrane	10.2571	0.237798	ns	1.82779	0.00098653
NODE_39181_length_809_cov_47.437500_g29058_i0	K02563	Drug resistance - antimicrobial	Vancomycin resistance	murG	UDP-N-acetylglucosamine--N-acetylmuramyl-(pentapeptide) pyrophosphoryl-undecaprenol N-acetylglucosamine transferase [EC:2.4.1.227]	24.5332	-0.761116	0.00483413	-0.897303	0.00086213
NODE_1424_length_4899_cov_148.369872_g1052_i0	K05665	Drug resistance - antineoplastic	Antifolate resistance	ABCC1	ATP-binding cassette, subfamily C (CFTR/MRP), member1 [EC:7.6.2.3]	433.783	1.20298	3.71e-05	-0.174639	ns
NODE_25229_length_1420_cov_160.844840_g18745_i0	K05673	Drug resistance - antineoplastic	Antifolate resistance	ABCC4	ATP-binding cassette, subfamily C (CFTR/MRP), member4	123.396	1.376	7.32e-07	1.63549	1.4e-09
NODE_13421_length_2180_cov_106.812055_g7898_i1	K05681	Drug resistance - antineoplastic	Antifolate resistance	ABCG2	CD338; ATP-binding cassette, subfamily G (WHITE),member 2	120.072	1.63056	3.2e-08	1.33909	2.11e-06
NODE_24207_length_1473_cov_43.039286_g18045_i0	K13649	Drug resistance - antineoplastic	Antifolate resistance	FOLR	folate receptor	46.5506	-1.3923	6.63e-05	-1.14843	0.000296245
NODE_26169_length_1370_cov_329.087124_g19400_i0	K13649	Drug resistance - antineoplastic	Antifolate resistance	FOLR	folate receptor	288.789	-0.217279	ns	-0.715281	7.9e-08
NODE_26452_length_1357_cov_8.313084_g19582_i0	K01930	Drug resistance - antineoplastic	Antifolate resistance	FPGS	folylpolyglutamate synthase [EC:6.3.2.17]	9.51974	-2.25128	ns	-2.03428	0.0040725
NODE_12183_length_2287_cov_182.862692_g9216_i0	K01307	Drug resistance - antineoplastic	Antifolate resistance	GGH	gamma-glutamyl hydrolase [EC:3.4.19.9]	321.879	-0.544022	ns	-4.57981	0
NODE_12863_length_2226_cov_66.788203_g9748_i0	K00602	Drug resistance - antineoplastic	Antifolate resistance	purH	phosphoribosylaminoimidazolecarboxamide formyltransferase / IMP cyclohydrolase [EC:2.1.2.33.5.4.10]	89.8003	-4.47857	0	0.272399	ns
NODE_28634_length_1248_cov_1164.195745_g21132_i0	K03259	Drug resistance - antineoplastic	EGFR tyrosine kinase inhibitor resistance	EIF4E	translation initiation factor 4E	848.611	-0.554286	8.99e-05	0.1524	ns
NODE_4218_length_3509_cov_243.934517_g3148_i0	K00922	Drug resistance - antineoplastic	EGFR tyrosine kinase inhibitor resistance	PIK3CA_B_D	phosphatidylinositol-4,5-bisphosphate 3-kinase catalytic subunit alpha/beta/delta [EC:2.7.1.153]	560.98	0.0395755	ns	-0.475969	0.00313292
NODE_7835_length_2787_cov_130.817244_g1410_i1	K01110	Drug resistance - antineoplastic	EGFR tyrosine kinase inhibitor resistance	PTEN	phosphatidylinositol-3,4,5-trisphosphate 3-phosphatase and dual-specificity protein phosphatasePTEN [EC:3.1.3.16	223.915	0.0576365	ns	0.694212	1.15e-06
NODE_30889_length_1139_cov_36657.229831_g5240_i19	K02991	Drug resistance - antineoplastic	EGFR tyrosine kinase inhibitor resistance	RP-S6e	RPS6; small subunit ribosomal protein S6e	17422	0.195141	ns	0.503068	6.06e-05
NODE_7079_length_2905_cov_24407.767655_g5240_i0	K02991	Drug resistance - antineoplastic	EGFR tyrosine kinase inhibitor resistance	RP-S6e	RPS6; small subunit ribosomal protein S6e	24484.1	0.10407	ns	0.356507	0.000611156
NODE_7999_length_2765_cov_3531.251114_g5930_i0	K02599	Drug resistance - antineoplastic	Endocrine resistance	NOTCH1	Notch 1	5416.78	0.857692	6.3e-06	-0.023523	ns
NODE_4218_length_3509_cov_243.934517_g3148_i0	K00922	Drug resistance - antineoplastic	Endocrine resistance	PIK3CA_B_D	phosphatidylinositol-4,5-bisphosphate 3-kinase catalytic subunit alpha/beta/delta [EC:2.7.1.153]	560.98	0.0395755	ns	-0.475969	0.00313292
NODE_13597_length_2164_cov_554.271640_g10296_i0	K04345	Drug resistance - antineoplastic	Endocrine resistance	PKA	protein kinase A [EC:2.7.11.11]	761.512	0.407076	ns	0.717817	0.000381543
NODE_34388_length_992_cov_24.919478_g25322_i0	K04728	Drug resistance - antineoplastic	Platinum drug resistance	ATM	TEL1; serine-protein kinase ATM [EC:2.7.11.1]	10.3271	-0.532995	ns	-1.07343	0.00426285
NODE_3138_length_3885_cov_84.038825_g2319_i0	K17686	Drug resistance - antineoplastic	Platinum drug resistance	copA	ctpA, ATP7; P-type Cu+ transporter [EC:7.2.2.8]	254.651	-1.40421	0.00108952	-3.92936	8.1e-17
NODE_42293_length_707_cov_21.559937_g31767_i0	K17686	Drug resistance - antineoplastic	Platinum drug resistance	copA	ctpA, ATP7; P-type Cu+ transporter [EC:7.2.2.8]	7.64997	0.857153	ns	1.60173	0.00403418
NODE_11454_length_2358_cov_49.666521_g8637_i0	K00799	Drug resistance - antineoplastic	Platinum drug resistance	GST	gst; glutathione S-transferase [EC:2.5.1.18]	74.1045	0.875988	0.00105905	0.593764	ns
NODE_18842_length_1791_cov_65.706054_g14205_i0	K00799	Drug resistance - antineoplastic	Platinum drug resistance	GST	gst; glutathione S-transferase [EC:2.5.1.18]	81.4365	-1.10759	0.000113798	-3.41885	0
NODE_19911_length_1724_cov_62.963053_g12585_i1	K00799	Drug resistance - antineoplastic	Platinum drug resistance	GST	gst; glutathione S-transferase [EC:2.5.1.18]	62.0619	0.751626	0.000831053	0.961113	1.25e-05
NODE_23200_length_1530_cov_86.671929_g17319_i0	K00799	Drug resistance - antineoplastic	Platinum drug resistance	GST	gst; glutathione S-transferase [EC:2.5.1.18]	76.4515	-0.0280483	ns	0.729211	0.00381967
NODE_23524_length_1512_cov_4.465601_g17557_i0	K00799	Drug resistance - antineoplastic	Platinum drug resistance	GST	gst; glutathione S-transferase [EC:2.5.1.18]	4.29098	-1.55783	ns	-2.52589	0.000419824
NODE_29892_length_1189_cov_336.213262_g22045_i0	K00799	Drug resistance - antineoplastic	Platinum drug resistance	GST	gst; glutathione S-transferase [EC:2.5.1.18]	176.168	1.58522	3.53e-14	1.29156	3.88e-10
NODE_31505_length_1114_cov_6.362152_g23233_i0	K00799	Drug resistance - antineoplastic	Platinum drug resistance	GST	gst; glutathione S-transferase [EC:2.5.1.18]	3.68755	0.191698	ns	3.6936	0.000202824
NODE_33046_length_1048_cov_13.997949_g24326_i0	K00799	Drug resistance - antineoplastic	Platinum drug resistance	GST	gst; glutathione S-transferase [EC:2.5.1.18]	12.0617	-0.888406	ns	-8.95497	0.000152992
NODE_34541_length_986_cov_57.323111_g25421_i0	K00799	Drug resistance - antineoplastic	Platinum drug resistance	GST	gst; glutathione S-transferase [EC:2.5.1.18]	34.3354	-0.475436	ns	-0.793965	0.000657799
NODE_4432_length_3449_cov_134.111671_g3308_i0	K00799	Drug resistance - antineoplastic	Platinum drug resistance	GST	gst; glutathione S-transferase [EC:2.5.1.18]	299.414	-0.551387	0.000190015	-0.964412	1.66e-12
NODE_4878_length_3343_cov_61.353517_g2993_i1	K08735	Drug resistance - antineoplastic	Platinum drug resistance	MSH2	DNA mismatch repair protein MSH2	140.419	-0.676863	0.00263084	-1.33027	1.3e-08
NODE_14393_length_2098_cov_7.232099_g10923_i0	K08737	Drug resistance - antineoplastic	Platinum drug resistance	MSH6	DNA mismatch repair protein MSH6	10.3532	-1.05442	ns	-2.91033	2.31e-06
NODE_20140_length_1710_cov_43.454490_g15153_i0	K08737	Drug resistance - antineoplastic	Platinum drug resistance	MSH6	DNA mismatch repair protein MSH6	46.0851	-0.166377	ns	-0.733521	0.000316873
NODE_7030_length_2914_cov_104.072862_g5205_i0	K08737	Drug resistance - antineoplastic	Platinum drug resistance	MSH6	DNA mismatch repair protein MSH6	186.511	-0.0521972	ns	-0.530717	0.00053026
NODE_4218_length_3509_cov_243.934517_g3148_i0	K00922	Drug resistance - antineoplastic	Platinum drug resistance	PIK3CA_B_D	phosphatidylinositol-4,5-bisphosphate 3-kinase catalytic subunit alpha/beta/delta [EC:2.7.1.153]	560.98	0.0395755	ns	-0.475969	0.00313292
NODE_1330_length_4990_cov_57.187513_g921_i1	K03509	Drug resistance - antineoplastic	Platinum drug resistance	POLH	DNA polymerase eta [EC:2.7.7.7]	91.3093	-1.53064	9.02e-05	-2.1161	6.5e-08
NODE_711_length_5871_cov_210.267506_g506_i1	K03509	Drug resistance - antineoplastic	Platinum drug resistance	POLH	DNA polymerase eta [EC:2.7.7.7]	278.095	0.495187	ns	0.544682	0.00235323
NODE_22393_length_1576_cov_11293.514305_g14953_i1	K01623	Energy metabolism	Carbon fixation (Photosynthetic)	ALDO	fructose-bisphosphate aldolase, class I [EC:4.1.2.13]	12862.7	-0.695214	0.00144094	-4.45972	0
NODE_42888_length_690_cov_8118.431118_g14953_i3	K01623	Energy metabolism	Carbon fixation (Photosynthetic)	ALDO	fructose-bisphosphate aldolase, class I [EC:4.1.2.13]	2.23941	-1.82571	ns	-6.13452	0.00171243
NODE_19010_length_1779_cov_249.548652_g14337_i0	K03841	Energy metabolism	Carbon fixation (Photosynthetic)	FBP	fbp; fructose-1,6-bisphosphatase I [EC:3.1.3.11]	353.827	-2.04283	5.56e-06	-1.28254	0.0010867
NODE_22677_length_1559_cov_89.878197_g16947_i0	K03841	Energy metabolism	Carbon fixation (Photosynthetic)	FBP	fbp; fructose-1,6-bisphosphatase I [EC:3.1.3.11]	92.7551	-1.34796	7.66e-06	-3.10808	0
NODE_12263_length_2278_cov_18872.669841_g9271_i0	K05298	Energy metabolism	Carbon fixation (Photosynthetic)	GAPA	glyceraldehyde-3-phosphate dehydrogenase (NADP+) (phosphorylating) [EC:1.2.1.13]	23630.7	-0.678343	0.00042547	-5.71889	0
NODE_24511_length_1458_cov_17720.927798_g16648_i5	K05298	Energy metabolism	Carbon fixation (Photosynthetic)	GAPA	glyceraldehyde-3-phosphate dehydrogenase (NADP+) (phosphorylating) [EC:1.2.1.13]	9672.24	-0.698623	0.000635529	-6.14619	0
NODE_29950_length_1186_cov_14063.509434_g9271_i7	K05298	Energy metabolism	Carbon fixation (Photosynthetic)	GAPA	glyceraldehyde-3-phosphate dehydrogenase (NADP+) (phosphorylating) [EC:1.2.1.13]	781.567	-0.112978	ns	-6.20696	8.26e-14
NODE_37916_length_853_cov_26.521795_g26500_i1	K05298	Energy metabolism	Carbon fixation (Photosynthetic)	GAPA	glyceraldehyde-3-phosphate dehydrogenase (NADP+) (phosphorylating) [EC:1.2.1.13]	20.1141	-0.228107	ns	-1.02177	0.000750314
NODE_43193_length_682_cov_22.183908_g32567_i0	K05298	Energy metabolism	Carbon fixation (Photosynthetic)	GAPA	glyceraldehyde-3-phosphate dehydrogenase (NADP+) (phosphorylating) [EC:1.2.1.13]	14.668	-0.319159	ns	-1.31113	0.000460368
NODE_46924_length_590_cov_22243.870406_g16648_i23	K05298	Energy metabolism	Carbon fixation (Photosynthetic)	GAPA	glyceraldehyde-3-phosphate dehydrogenase (NADP+) (phosphorylating) [EC:1.2.1.13]	58.4176	0.00770424	ns	-10.836	4.21e-05
NODE_16557_length_1939_cov_1883.123794_g12516_i0	K00134	Energy metabolism	Carbon fixation (Photosynthetic)	GAPDH	gapA; glyceraldehyde 3-phosphate dehydrogenase (phosphorylating) [EC:1.2.1.12]	70.3885	-0.0176163	ns	9.40021	3.49e-14
NODE_32600_length_1067_cov_5476.261569_g23999_i0	K00134	Energy metabolism	Carbon fixation (Photosynthetic)	GAPDH	gapA; glyceraldehyde 3-phosphate dehydrogenase (phosphorylating) [EC:1.2.1.12]	2605.14	0.412373	ns	9.01647	0
NODE_34902_length_972_cov_4383.077864_g12516_i1	K00134	Energy metabolism	Carbon fixation (Photosynthetic)	GAPDH	gapA; glyceraldehyde 3-phosphate dehydrogenase (phosphorylating) [EC:1.2.1.12]	1426.39	0.158408	ns	8.72515	1.79e-132
NODE_38621_length_829_cov_4478.000000_g12516_i3	K00134	Energy metabolism	Carbon fixation (Photosynthetic)	GAPDH	gapA; glyceraldehyde 3-phosphate dehydrogenase (phosphorylating) [EC:1.2.1.12]	390.663	0.730304	ns	14.2445	5.56e-07
NODE_18309_length_1828_cov_43.476923_g13811_i0	K02446	Energy metabolism	Carbon fixation (Photosynthetic)	glpX	fructose-1,6-bisphosphatase II [EC:3.1.3.11]	70.4363	-3.47937	5.7e-12	-6.25288	0
NODE_1251_length_5078_cov_369.438162_g776_i1	K00814	Energy metabolism	Carbon fixation (Photosynthetic)	GPT	ALT; alanine transaminase [EC:2.6.1.2]	487.788	-1.15777	4.49e-06	-0.788869	0.000760228
NODE_37228_length_880_cov_28.478315_g27485_i0	K00814	Energy metabolism	Carbon fixation (Photosynthetic)	GPT	ALT; alanine transaminase [EC:2.6.1.2]	9.27458	0.414081	ns	1.56151	0.00124934
NODE_18281_length_1829_cov_93.587130_g13796_i0	K00029	Energy metabolism	Carbon fixation (Photosynthetic)	maeB	maeB; malate dehydrogenase (oxaloacetate-decarboxylating)(NADP+) [EC:1.1.1.40]	110.944	-0.220612	ns	-0.753465	0.000131719
NODE_13778_length_2148_cov_1129.629398_g10439_i0	K00051	Energy metabolism	Carbon fixation (Photosynthetic)	malate	malate dehydrogenase (NADP+) [EC:1.1.1.82]	1471.1	0.589004	0.00322084	0.700684	0.00044305
NODE_11384_length_2365_cov_235.645724_g8578_i0	K00025	Energy metabolism	Carbon fixation (Photosynthetic)	MDH1	malate dehydrogenase [EC:1.1.1.37]	364.895	-1.9927	9.42e-12	-0.958232	0.000318946
NODE_24169_length_1475_cov_57.949358_g18020_i0	K00026	Energy metabolism	Carbon fixation (Photosynthetic)	MDH2	malate dehydrogenase [EC:1.1.1.37]	44.1468	-1.93653	0.000443067	3.94265	9.93e-29
NODE_21500_length_1628_cov_49.704180_g16117_i0	K01610	Energy metabolism	Carbon fixation (Photosynthetic)	pckA	pckA; phosphoenolpyruvate carboxykinase (ATP) [EC:4.1.1.49]	55.3602	-2.13353	1.01e-09	-1.21385	8.52e-05
NODE_14293_length_2105_cov_7149.239665_g10844_i0	K00927	Energy metabolism	Carbon fixation (Photosynthetic)	PGK	pgk; phosphoglycerate kinase [EC:2.7.2.3]	11536.1	-0.784707	0.000524364	-7.8846	0
NODE_33700_length_1020_cov_20.131996_g24824_i0	K00927	Energy metabolism	Carbon fixation (Photosynthetic)	PGK	pgk; phosphoglycerate kinase [EC:2.7.2.3]	15.5341	0.461396	ns	1.10089	0.00475498
NODE_41789_length_723_cov_13.581538_g31323_i0	K01595	Energy metabolism	Carbon fixation (Photosynthetic)	ppc	phosphoenolpyruvate carboxylase [EC:4.1.1.31]	4.70687	0.155463	ns	7.03738	0.00041791
NODE_30666_length_1150_cov_69405.402971_g22625_i0	K01602	Energy metabolism	Carbon fixation (Photosynthetic)	rbcS	cbbS; ribulose-bisphosphate carboxylase small chain [EC:4.1.1.39]	36994.1	-0.102494	ns	-3.69685	0
NODE_40392_length_767_cov_93147.142651_g30091_i0	K01602	Energy metabolism	Carbon fixation (Photosynthetic)	rbcS	cbbS; ribulose-bisphosphate carboxylase small chain [EC:4.1.1.39]	23710	-0.296403	ns	-3.80134	0
NODE_4766_length_3364_cov_17317.070495_g3550_i0	K01602	Energy metabolism	Carbon fixation (Photosynthetic)	rbcS	cbbS; ribulose-bisphosphate carboxylase small chain [EC:4.1.1.39]	23045.5	-0.905998	2.19e-06	-4.43204	0
NODE_48277_length_561_cov_71579.854508_g37283_i0	K01602	Energy metabolism	Carbon fixation (Photosynthetic)	rbcS	cbbS; ribulose-bisphosphate carboxylase small chain [EC:4.1.1.39]	12896.8	-0.843307	5.13e-06	-4.55897	0
NODE_74505_length_288_cov_3.851163_g63116_i0	K01602	Energy metabolism	Carbon fixation (Photosynthetic)	rbcS	cbbS; ribulose-bisphosphate carboxylase small chain [EC:4.1.1.39]	1954.54	0.0214814	ns	-4.6256	0
NODE_22908_length_1546_cov_113.679566_g15785_i2	K01807	Energy metabolism	Carbon fixation (Photosynthetic)	rpiA	ribose 5-phosphate isomerase A [EC:5.3.1.6]	135.71	-0.772126	0.000471049	-0.99739	4.29e-06
NODE_27067_length_1327_cov_84.668262_g19993_i0	K01807	Energy metabolism	Carbon fixation (Photosynthetic)	rpiA	ribose 5-phosphate isomerase A [EC:5.3.1.6]	66.2019	-3.24034	3.6e-07	1.24665	ns
NODE_27221_length_1319_cov_1615.333868_g20102_i0	K01807	Energy metabolism	Carbon fixation (Photosynthetic)	rpiA	ribose 5-phosphate isomerase A [EC:5.3.1.6]	1124.7	-0.930734	0.00202523	-5.76372	0
NODE_29033_length_1229_cov_140.063149_g21414_i0	K01807	Energy metabolism	Carbon fixation (Photosynthetic)	rpiA	ribose 5-phosphate isomerase A [EC:5.3.1.6]	124.207	-0.290341	ns	-1.17788	2.92e-07
NODE_30782_length_1144_cov_1879.272642_g20102_i2	K01807	Energy metabolism	Carbon fixation (Photosynthetic)	rpiA	ribose 5-phosphate isomerase A [EC:5.3.1.6]	326.425	-1.29081	ns	-6.41192	2.58e-11
NODE_15050_length_2047_cov_3860.209220_g11408_i0	K01100	Energy metabolism	Carbon fixation (Photosynthetic)	SBP	sedoheptulose-bisphosphatase [EC:3.1.3.37]	5384.9	-0.586913	0.000257429	-3.16273	0
NODE_1568_length_4768_cov_3884.706922_g1158_i0	K01100	Energy metabolism	Carbon fixation (Photosynthetic)	SBP	sedoheptulose-bisphosphatase [EC:3.1.3.37]	269.269	-2.37138	9.18e-14	-7.99369	0
NODE_4146_length_3529_cov_5356.237269_g1158_i1	K01100	Energy metabolism	Carbon fixation (Photosynthetic)	SBP	sedoheptulose-bisphosphatase [EC:3.1.3.37]	14171.7	-0.637868	ns	-6.36585	0
NODE_5444_length_3208_cov_5268.093780_g1158_i2	K01100	Energy metabolism	Carbon fixation (Photosynthetic)	SBP	sedoheptulose-bisphosphatase [EC:3.1.3.37]	196.343	-0.702318	ns	-13.4258	2.76e-06
NODE_21042_length_1656_cov_10593.138977_g7173_i1	K00615	Energy metabolism	Carbon fixation (Photosynthetic)	tktA	tktA, tktB; transketolase [EC:2.2.1.1]	11670.1	-0.128059	ns	-2.44855	0
NODE_15508_length_2013_cov_134.690722_g11738_i0	K01803	Energy metabolism	Carbon fixation (Photosynthetic)	TPI	tpiA; triosephosphate isomerase (TIM) [EC:5.3.1.1]	182.033	-0.965823	3e-06	-1.5752	7.52e-15
NODE_14949_length_2055_cov_71.815338_g10674_i1	K00626	Energy metabolism	Carbon fixation (Prokaryotes)	ACAT	atoB; acetyl-CoA C-acetyltransferase [EC:2.3.1.9]	85.6163	0.51539	ns	2.02503	0.000169612
NODE_15199_length_2037_cov_38.567210_g11516_i0	K00626	Energy metabolism	Carbon fixation (Prokaryotes)	ACAT	atoB; acetyl-CoA C-acetyltransferase [EC:2.3.1.9]	43.1613	0.811207	ns	3.17297	1.84e-10
NODE_8426_length_2704_cov_102.231851_g6267_i0	K01962	Energy metabolism	Carbon fixation (Prokaryotes)	accA	acetyl-CoA carboxylase carboxyl transferase subunit alpha[EC:6.4.1.2 2.1.3.15]	141.337	1.64658	3.57e-06	2.22424	2.27e-10
NODE_40016_length_779_cov_630.933428_g29768_i0	K01682	Energy metabolism	Carbon fixation (Prokaryotes)	acnB	aconitate hydratase 2 / 2-methylisocitrate dehydratase[EC:4.2.1.3 4.2.1.99]	374.271	0.0196571	ns	1.73141	4.79e-55
NODE_6406_length_3019_cov_46.907332_g4747_i0	K01681	Energy metabolism	Carbon fixation (Prokaryotes)	ACO	acnA; aconitate hydratase [EC:4.2.1.3]	84.9429	0.155259	ns	1.07125	1.9e-08
NODE_14493_length_2090_cov_10.243431_g10997_i0	K01895	Energy metabolism	Carbon fixation (Prokaryotes)	ACSS1_2	acs; acetyl-CoA synthetase [EC:6.2.1.1]	31.6687	0.167574	ns	-1.70998	0.00290219
NODE_58191_length_413_cov_9.167647_g46952_i0	K01895	Energy metabolism	Carbon fixation (Prokaryotes)	ACSS1_2	acs; acetyl-CoA synthetase [EC:6.2.1.1]	3.17502	0.143737	ns	-2.81341	0.00264404
NODE_17652_length_1869_cov_22.924276_g13318_i0	K01679	Energy metabolism	Carbon fixation (Prokaryotes)	fumC	fumC, FH; fumarate hydratase, class II[EC:4.2.1.2]	23.5606	-3.2974	6.74e-07	1.78674	2.97e-06
NODE_1305_length_5014_cov_369.277272_g962_i0	K00031	Energy metabolism	Carbon fixation (Prokaryotes)	IDH1	IDH2, icd; isocitrate dehydrogenase [EC:1.1.1.42]	1345.88	-2.50618	0.000819024	-0.149664	ns
NODE_27940_length_1282_cov_67.313482_g20642_i0	K01847	Energy metabolism	Carbon fixation (Prokaryotes)	MUT	methylmalonyl-CoA mutase [EC:5.4.99.2]	58.9461	-1.57205	0.00475853	-1.14053	ns
NODE_29435_length_1211_cov_33.578207_g21710_i0	K01847	Energy metabolism	Carbon fixation (Prokaryotes)	MUT	methylmalonyl-CoA mutase [EC:5.4.99.2]	34.1216	-1.61805	0.00475251	-0.858432	ns
NODE_13949_length_2133_cov_410.100485_g10577_i0	K01958	Energy metabolism	Carbon fixation (Prokaryotes)	PC	pyc; pyruvate carboxylase [EC:6.4.1.1]	563.566	-1.48982	6.81e-09	-1.88925	7.62e-14
NODE_41789_length_723_cov_13.581538_g31323_i0	K01595	Energy metabolism	Carbon fixation (Prokaryotes)	ppc	phosphoenolpyruvate carboxylase [EC:4.1.1.31]	4.70687	0.155463	ns	7.03738	0.00041791
NODE_473_length_6576_cov_40.498693_g96_i1	K13788	Energy metabolism	Carbon fixation (Prokaryotes)	pta	phosphate acetyltransferase [EC:2.3.1.8]	209.307	-0.910782	0.00144604	-1.33789	4.37e-06
NODE_14493_length_2090_cov_10.243431_g10997_i0	K01895	Energy metabolism	Methane metabolism	ACSS1_2	acs; acetyl-CoA synthetase [EC:6.2.1.1]	31.6687	0.167574	ns	-1.70998	0.00290219
NODE_58191_length_413_cov_9.167647_g46952_i0	K01895	Energy metabolism	Methane metabolism	ACSS1_2	acs; acetyl-CoA synthetase [EC:6.2.1.1]	3.17502	0.143737	ns	-2.81341	0.00264404
NODE_22393_length_1576_cov_11293.514305_g14953_i1	K01623	Energy metabolism	Methane metabolism	ALDO	fructose-bisphosphate aldolase, class I [EC:4.1.2.13]	12862.7	-0.695214	0.00144094	-4.45972	0
NODE_42888_length_690_cov_8118.431118_g14953_i3	K01623	Energy metabolism	Methane metabolism	ALDO	fructose-bisphosphate aldolase, class I [EC:4.1.2.13]	2.23941	-1.82571	ns	-6.13452	0.00171243
NODE_15246_length_2032_cov_2574.336907_g11554_i0	K01689	Energy metabolism	Methane metabolism	ENO	eno; enolase [EC:4.2.1.11]	3279.05	-1.26051	1.39e-14	-0.47592	0.00436595
NODE_23303_length_1524_cov_36.142660_g17389_i0	K11779	Energy metabolism	Methane metabolism	fbiC	FO synthase [EC:2.5.1.147 4.3.1.32]	29.4073	2.23351	9.1e-08	0.861928	ns
NODE_19010_length_1779_cov_249.548652_g14337_i0	K03841	Energy metabolism	Methane metabolism	FBP	fbp; fructose-1,6-bisphosphatase I [EC:3.1.3.11]	353.827	-2.04283	5.56e-06	-1.28254	0.0010867
NODE_22677_length_1559_cov_89.878197_g16947_i0	K03841	Energy metabolism	Methane metabolism	FBP	fbp; fructose-1,6-bisphosphatase I [EC:3.1.3.11]	92.7551	-1.34796	7.66e-06	-3.10808	0
NODE_13679_length_2156_cov_627.368219_g10362_i0	K00148	Energy metabolism	Methane metabolism	fdhA	glutathione-independent formaldehyde dehydrogenase [EC:1.2.1.46]	1196.36	-1.20468	0.000651315	-1.99366	4.73e-08
NODE_10635_length_2443_cov_30.666245_g7990_i0	K00124	Energy metabolism	Methane metabolism	fdoH	fdsB; formate dehydrogenase iron-sulfur subunit	54.0477	0.0790375	ns	-0.673955	0.00302804
NODE_7302_length_2872_cov_417.493748_g5424_i0	K00121	Energy metabolism	Methane metabolism	frmA	ADH5, adhC; S-(hydroxymethyl)glutathione dehydrogenase / alcoholdehydrogenase [EC:1.1.1.284	721.617	0.523572	0.00293266	0.709544	4.1e-05
NODE_18309_length_1828_cov_43.476923_g13811_i0	K02446	Energy metabolism	Methane metabolism	glpX	fructose-1,6-bisphosphatase II [EC:3.1.3.11]	70.4363	-3.47937	5.7e-12	-6.25288	0
NODE_11383_length_2365_cov_408.172775_g8577_i0	K15633	Energy metabolism	Methane metabolism	gpmI	2,3-bisphosphoglycerate-independent phosphoglycerate mutase [EC:5.4.2.12]	575.28	-1.38271	2.25e-08	-0.827901	0.00033877
NODE_40285_length_771_cov_4.467049_g30001_i0	K22083	Energy metabolism	Methane metabolism	mgsC	methylamine---glutamate N-methyltransferase subunit C [EC:2.1.1.21]	3.03011	0.395691	ns	2.85509	0.00371292
NODE_9919_length_2521_cov_269.179739_g7418_i0	K00850	Energy metabolism	Methane metabolism	pfkA	PFK; 6-phosphofructokinase 1 [EC:2.7.1.11]	373.13	-0.773687	0.000607989	3.63046	7.15e-74
NODE_41789_length_723_cov_13.581538_g31323_i0	K01595	Energy metabolism	Methane metabolism	ppc	phosphoenolpyruvate carboxylase [EC:4.1.1.31]	4.70687	0.155463	ns	7.03738	0.00041791
NODE_473_length_6576_cov_40.498693_g96_i1	K13788	Energy metabolism	Methane metabolism	pta	phosphate acetyltransferase [EC:2.3.1.8]	209.307	-0.910782	0.00144604	-1.33789	4.37e-06
NODE_18977_length_1781_cov_249.502342_g14313_i0	K01079	Energy metabolism	Methane metabolism	serB	PSPH; phosphoserine phosphatase [EC:3.1.3.3]	257.475	0.493002	ns	1.65781	6.4e-08
NODE_11929_length_2310_cov_394.140814_g9001_i0	K00831	Energy metabolism	Methane metabolism	serC	PSAT1; phosphoserine aminotransferase [EC:2.6.1.52]	443.881	3.47752	9.89e-05	9.37097	8.28e-24
NODE_3046_length_3916_cov_10.975800_g2244_i0	K01948	Energy metabolism	Nitrogen metabolism	CPS1	carbamoyl-phosphate synthase (ammonia) [EC:6.3.4.16]	26.7853	-0.824034	ns	-2.25938	0.000125277
NODE_42725_length_695_cov_8.810289_g32153_i0	K01725	Energy metabolism	Nitrogen metabolism	cynS	cyanate lyase [EC:4.2.1.104]	8.58871	-0.975077	ns	-3.12568	0.00131955
NODE_9690_length_2549_cov_182.983037_g6903_i1	K01455	Energy metabolism	Nitrogen metabolism	E3.5.1.49	formamidase [EC:3.5.1.49]	189.059	3.4079	2.19e-05	4.78925	2.77e-09
NODE_24160_length_1476_cov_7.215253_g18013_i0	K15371	Energy metabolism	Nitrogen metabolism	GDH2	glutamate dehydrogenase [EC:1.4.1.2]	8.33174	0.777095	ns	2.08025	0.00221999
NODE_10730_length_2434_cov_1310.668784_g8059_i0	K01915	Energy metabolism	Nitrogen metabolism	glnA	GLUL; glutamine synthetase [EC:6.3.1.2]	2011.55	-0.350642	ns	0.439422	0.000315067
NODE_3819_length_3633_cov_175.861236_g2841_i0	K00264	Energy metabolism	Nitrogen metabolism	GLT1	glutamate synthase (NADH) [EC:1.4.1.14]	295.219	-0.791694	ns	7.79749	2e-66
NODE_5228_length_3262_cov_165.856068_g3868_i0	K00366	Energy metabolism	Nitrogen metabolism	nirA	ferredoxin-nitrite reductase [EC:1.7.7.1]	431.783	-2.42284	ns	-7.89647	7.47e-11
NODE_5994_length_3094_cov_147.751076_g3868_i1	K00366	Energy metabolism	Nitrogen metabolism	nirA	ferredoxin-nitrite reductase [EC:1.7.7.1]	229.435	-2.41154	ns	-5.72415	3.94e-07
NODE_29932_length_1188_cov_3.046637_g22074_i0	K04561	Energy metabolism	Nitrogen metabolism	norB	nitric oxide reductase subunit B [EC:1.7.2.5]	3.58706	-1.70249	ns	-4.13034	7.08e-05
NODE_2341_length_4241_cov_620.259837_g1712_i0	K02575	Energy metabolism	Nitrogen metabolism	NRT	narK, nrtP, nasA; MFS transporter, NNPfamily, nitrate/nitrite	2266.1	-2.75401	ns	-9.1078	5.82e-16
NODE_24419_length_1463_cov_205.561871_g18186_i0	K02575	Energy metabolism	Nitrogen metabolism	NRT	narK, nrtP, nasA; MFS transporter, NNPfamily, nitrate/nitrite	197.096	-1.02237	ns	-1.29811	0.00116798
NODE_980_length_5399_cov_138.457567_g727_i0	K02126	Energy metabolism	Oxidative phosphorylation	ATPeF0A	MTATP6, ATP6; F-type H+-transporting ATPase subunita	533.043	-0.181876	ns	-0.832972	0.00256409
NODE_32750_length_1061_cov_3559.648785_g23731_i1	K02137	Energy metabolism	Oxidative phosphorylation	ATPeF0O	ATP5O, ATP5; F-type H+-transporting ATPase subunitO	2530.82	-0.445568	ns	-0.52182	0.000786573
NODE_24418_length_1463_cov_282.129496_g9964_i1	K02132	Energy metabolism	Oxidative phosphorylation	ATPeF1A	ATP5A1, ATP1; F-type H+-transporting ATPase subunitalpha	216.903	1.21607	6.43e-05	1.62996	5.94e-08
NODE_13799_length_2146_cov_2629.709117_g10455_i0	K02133	Energy metabolism	Oxidative phosphorylation	ATPeF1B	ATP5B, ATP2; F-type H+-transporting ATPase subunitbeta [EC:7.1.2.2]	3355.07	-0.144407	ns	-0.844262	5.99e-09
NODE_26325_length_1361_cov_15121.939441_g8860_i1	K02109	Energy metabolism	Oxidative phosphorylation	ATPF0B	atpF; F-type H+-transporting ATPase subunit b	14881	-0.351701	ns	-3.08762	0
NODE_22831_length_1550_cov_451.782668_g17067_i0	K02111	Energy metabolism	Oxidative phosphorylation	ATPF1A	atpA; F-type H+/Na+-transporting ATPase subunit alpha[EC:7.1.2.2 7.2.2.1]	376.814	-0.640219	ns	-5.12065	0
NODE_23674_length_1503_cov_200.804196_g17663_i0	K02112	Energy metabolism	Oxidative phosphorylation	ATPF1B	atpD; F-type H+/Na+-transporting ATPase subunit beta[EC:7.1.2.2 7.2.2.1]	248.047	-0.40774	ns	-4.4039	0
NODE_9811_length_2534_cov_1066.713125_g7335_i0	K02112	Energy metabolism	Oxidative phosphorylation	ATPF1B	atpD; F-type H+/Na+-transporting ATPase subunit beta[EC:7.1.2.2 7.2.2.1]	1059.08	-0.223397	ns	-1.52117	4.98e-16
NODE_36338_length_915_cov_34.858670_g26770_i0	K02113	Energy metabolism	Oxidative phosphorylation	ATPF1D	atpH; F-type H+-transporting ATPase subunit delta	20.9062	-0.588673	ns	-0.899913	0.00248242
NODE_29592_length_1203_cov_6253.858407_g16515_i2	K02115	Energy metabolism	Oxidative phosphorylation	ATPF1G	atpG; F-type H+-transporting ATPase subunit gamma	3641.36	-0.602867	0.000795633	-3.44691	0
NODE_39442_length_800_cov_9310.623109_g16515_i4	K02115	Energy metabolism	Oxidative phosphorylation	ATPF1G	atpG; F-type H+-transporting ATPase subunit gamma	1432.69	-0.690841	0.000175504	-3.41116	0
NODE_1176_length_5163_cov_347.213163_g556_i4	K02259	Energy metabolism	Oxidative phosphorylation	COX15	ctaA; heme a synthase [EC:1.17.99.9]	907.011	0.151796	ns	0.826512	6.59e-13
NODE_13118_length_2204_cov_48.870014_g9945_i0	K02259	Energy metabolism	Oxidative phosphorylation	COX15	ctaA; heme a synthase [EC:1.17.99.9]	64.4142	0.649752	0.0029283	0.717795	0.00085181
NODE_36038_length_926_cov_181.281360_g26553_i0	K02261	Energy metabolism	Oxidative phosphorylation	COX2	cytochrome c oxidase subunit 2	104.181	-0.672719	0.000352237	-0.874286	1.63e-06
NODE_858_length_5570_cov_265.255412_g317_i2	K02261	Energy metabolism	Oxidative phosphorylation	COX2	cytochrome c oxidase subunit 2	757.821	0.846859	6.98e-06	1.48318	2.33e-16
NODE_9806_length_2535_cov_37.148660_g6306_i1	K02266	Energy metabolism	Oxidative phosphorylation	COX6A	cytochrome c oxidase subunit 6a	42.6398	-0.882933	0.00138037	-0.107213	ns
NODE_28483_length_1256_cov_539.800507_g21031_i0	K02274	Energy metabolism	Oxidative phosphorylation	coxA	ctaD; cytochrome c oxidase subunit I[EC:7.1.1.9]	382.037	-1.60967	0.000330023	-3.01313	1.11e-10
NODE_491_length_6501_cov_2435.376478_g357_i0	K00412	Energy metabolism	Oxidative phosphorylation	CYTB	petB; ubiquinol-cytochrome c reductase cytochrome bsubunit	11423.3	-0.603582	ns	-1.24165	5.99e-05
NODE_48107_length_565_cov_5.567073_g37117_i0	K03885	Energy metabolism	Oxidative phosphorylation	ndh	NADH:ubiquinone reductase (H+-translocating) [EC:7.1.1.2]	2.5571	-0.165861	ns	-5.64678	0.00257473
NODE_29670_length_1199_cov_753.654529_g19327_i1	K03946	Energy metabolism	Oxidative phosphorylation	NDUFA2	NADH dehydrogenase (ubiquinone) 1 alpha subcomplexsubunit 2	589.538	-0.366356	ns	-0.535858	5.68e-05
NODE_26901_length_1335_cov_878.427100_g19868_i0	K03955	Energy metabolism	Oxidative phosphorylation	NDUFAB1	NADH dehydrogenase (ubiquinone) 1 alpha/beta subcomplex1, acyl-carrier	436.34	-0.480351	0.00278482	-0.510089	0.00116315
NODE_18077_length_1841_cov_903.559389_g13636_i0	K03936	Energy metabolism	Oxidative phosphorylation	NDUFS3	NADH dehydrogenase (ubiquinone) Fe-S protein 3[EC:7.1.1.2]	1012.12	0.0832398	ns	0.471117	0.000890818
NODE_1730_length_4647_cov_522.381286_g1267_i0	K01535	Energy metabolism	Oxidative phosphorylation	PMA1	PMA2; H+-transporting ATPase [EC:7.1.2.1]	1071.66	0.426821	0.00173851	0.237621	ns
NODE_27238_length_1318_cov_5410.017671_g20117_i0	K01507	Energy metabolism	Oxidative phosphorylation	ppa	inorganic pyrophosphatase [EC:3.6.1.1]	17.8194	-0.596484	ns	-9.4261	7.07e-05
NODE_40165_length_774_cov_11037.091298_g20117_i2	K01507	Energy metabolism	Oxidative phosphorylation	ppa	inorganic pyrophosphatase [EC:3.6.1.1]	5929.41	-0.415284	ns	-6.07635	0
NODE_32896_length_1055_cov_5.729124_g24214_i0	K00937	Energy metabolism	Oxidative phosphorylation	ppk1	polyphosphate kinase [EC:2.7.4.1]	3.53586	3.50337	0.00380497	2.75501	ns
NODE_38899_length_819_cov_21.026810_g28839_i0	K22468	Energy metabolism	Oxidative phosphorylation	ppk2	polyphosphate kinase [EC:2.7.4.34]	8.31749	2.34813	ns	5.8367	1.16e-06
NODE_36865_length_895_cov_955.845499_g27196_i0	K00234	Energy metabolism	Oxidative phosphorylation	SDHA	SDH1; succinate dehydrogenase (ubiquinone) flavoprotein subunit[EC:1.3.5.1]	381.295	-0.167527	ns	1.79481	6.08e-15
NODE_15185_length_2038_cov_167.660560_g11505_i0	K00235	Energy metabolism	Oxidative phosphorylation	SDHB	SDH2; succinate dehydrogenase (ubiquinone) iron-sulfur subunit[EC:1.3.5.1]	189.54	0.537369	0.00281216	0.702898	6.93e-05
NODE_26325_length_1361_cov_15121.939441_g8860_i1	K02109	Energy metabolism	Photosynthesis	ATPF0B	atpF; F-type H+-transporting ATPase subunit b	14881	-0.351701	ns	-3.08762	0
NODE_22831_length_1550_cov_451.782668_g17067_i0	K02111	Energy metabolism	Photosynthesis	ATPF1A	atpA; F-type H+/Na+-transporting ATPase subunit alpha[EC:7.1.2.2 7.2.2.1]	376.814	-0.640219	ns	-5.12065	0
NODE_23674_length_1503_cov_200.804196_g17663_i0	K02112	Energy metabolism	Photosynthesis	ATPF1B	atpD; F-type H+/Na+-transporting ATPase subunit beta[EC:7.1.2.2 7.2.2.1]	248.047	-0.40774	ns	-4.4039	0
NODE_9811_length_2534_cov_1066.713125_g7335_i0	K02112	Energy metabolism	Photosynthesis	ATPF1B	atpD; F-type H+/Na+-transporting ATPase subunit beta[EC:7.1.2.2 7.2.2.1]	1059.08	-0.223397	ns	-1.52117	4.98e-16
NODE_36338_length_915_cov_34.858670_g26770_i0	K02113	Energy metabolism	Photosynthesis	ATPF1D	atpH; F-type H+-transporting ATPase subunit delta	20.9062	-0.588673	ns	-0.899913	0.00248242
NODE_29592_length_1203_cov_6253.858407_g16515_i2	K02115	Energy metabolism	Photosynthesis	ATPF1G	atpG; F-type H+-transporting ATPase subunit gamma	3641.36	-0.602867	0.000795633	-3.44691	0
NODE_39442_length_800_cov_9310.623109_g16515_i4	K02115	Energy metabolism	Photosynthesis	ATPF1G	atpG; F-type H+-transporting ATPase subunit gamma	1432.69	-0.690841	0.000175504	-3.41116	0
NODE_7742_length_2799_cov_5305.446809_g5743_i0	K02636	Energy metabolism	Photosynthesis	petC	cytochrome b6-f complex iron-sulfur subunit [EC:7.1.1.6]	7107.39	-0.896979	8.43e-06	-4.06266	0
NODE_12975_length_2215_cov_7685.640990_g9832_i0	K02638	Energy metabolism	Photosynthesis	petE	plastocyanin	6.98776	-0.711612	ns	-5.88062	1.68e-05
NODE_18553_length_1812_cov_11609.794710_g9832_i1	K02638	Energy metabolism	Photosynthesis	petE	plastocyanin	12654.4	-1.29734	0.000232849	-7.34611	0
NODE_19207_length_1767_cov_260.909681_g13050_i1	K02639	Energy metabolism	Photosynthesis	petF	ferredoxin	306.43	-0.916863	4.53e-05	-1.54453	3.34e-12
NODE_34377_length_992_cov_10255.504897_g25313_i0	K02641	Energy metabolism	Photosynthesis	petH	ferredoxin--NADP+ reductase [EC:1.18.1.2]	7041.4	-0.902496	8.6e-06	-3.59912	0
NODE_1767_length_4620_cov_501.681988_g1294_i0	K02690	Energy metabolism	Photosynthesis	psaB	photosystem I P700 chlorophyll a apoproteinA2	1315.93	-0.314695	ns	-3.69489	0
NODE_16447_length_1947_cov_4240.472785_g7165_i1	K02692	Energy metabolism	Photosynthesis	psaD	photosystem I subunit II	43.4619	-1.22864	ns	-3.76651	7.19e-12
NODE_18721_length_1800_cov_8048.664157_g7165_i2	K02692	Energy metabolism	Photosynthesis	psaD	photosystem I subunit II	12593.9	-1.30317	1.69e-06	-3.72406	0
NODE_39918_length_783_cov_20.030986_g29683_i0	K02692	Energy metabolism	Photosynthesis	psaD	photosystem I subunit II	13.1608	-0.945414	ns	-1.13424	0.00129186
NODE_9583_length_2561_cov_5247.325965_g7165_i0	K02692	Energy metabolism	Photosynthesis	psaD	photosystem I subunit II	36.5239	-0.860668	ns	-4.46059	1.74e-14
NODE_22108_length_1593_cov_4405.894737_g16527_i0	K02694	Energy metabolism	Photosynthesis	psaF	photosystem I subunit III	16.4865	-0.462237	ns	-4.44182	1.21e-08
NODE_29609_length_1202_cov_11503.715678_g16527_i1	K02694	Energy metabolism	Photosynthesis	psaF	photosystem I subunit III	11947.3	-1.35661	2.64e-06	-4.4454	0
NODE_23798_length_1495_cov_5904.875527_g17756_i0	K02695	Energy metabolism	Photosynthesis	psaH	photosystem I subunit VI	54.3107	-1.38636	0.000174971	-5.98812	0
NODE_44526_length_646_cov_17545.542757_g17756_i1	K02695	Energy metabolism	Photosynthesis	psaH	photosystem I subunit VI	6461.58	-1.26692	1.04e-05	-4.71164	0
NODE_45026_length_633_cov_27.469643_g34229_i0	K02695	Energy metabolism	Photosynthesis	psaH	photosystem I subunit VI	13.6867	-0.211939	ns	-0.997345	0.00433592
NODE_35481_length_948_cov_6696.609143_g11407_i4	K02699	Energy metabolism	Photosynthesis	psaL	photosystem I subunit XI	4794.19	-1.33344	1.31e-05	-4.71789	0
NODE_25702_length_1395_cov_6209.201210_g19072_i0	K14332	Energy metabolism	Photosynthesis	psaO	photosystem I subunit PsaO	7860.82	-1.39207	0.000113987	-6.32861	0
NODE_31679_length_1107_cov_1957.685687_g23351_i0	K08902	Energy metabolism	Photosynthesis	psb27	photosystem II Psb27 protein	1612.14	-1.04188	0.000220757	-5.35087	0
NODE_37597_length_865_cov_2635.147727_g25027_i1	K02703	Energy metabolism	Photosynthesis	psbA	photosystem II P680 reaction center D1protein [EC:1.10.3.9]	1301.78	0.0241711	ns	-1.90388	1.14e-08
NODE_12426_length_2264_cov_283.286627_g9396_i0	K02704	Energy metabolism	Photosynthesis	psbB	photosystem II CP47 chlorophyll apoprotein	482.133	-0.612497	ns	-3.77769	0
NODE_19366_length_1758_cov_313.986944_g14573_i0	K02711	Energy metabolism	Photosynthesis	psbJ	photosystem II PsbJ protein	304.453	-0.62583	ns	-4.30816	0
NODE_30869_length_1140_cov_6829.188379_g18250_i4	K02716	Energy metabolism	Photosynthesis	psbO	photosystem II oxygen-evolving enhancer protein 1	5098.9	-1.1441	0.000192822	-4.8637	0
NODE_27512_length_1304_cov_972.426483_g20306_i0	K02717	Energy metabolism	Photosynthesis	psbP	photosystem II oxygen-evolving enhancer protein 2	969.546	-0.637283	ns	-4.9854	0
NODE_28259_length_1266_cov_186.964795_g20862_i0	K02717	Energy metabolism	Photosynthesis	psbP	photosystem II oxygen-evolving enhancer protein 2	138.189	0.0055347	ns	-1.62185	6.46e-09
NODE_29949_length_1186_cov_23740.553459_g22084_i0	K02717	Energy metabolism	Photosynthesis	psbP	photosystem II oxygen-evolving enhancer protein 2	20033.8	-1.49076	1.15e-06	-4.26948	0
NODE_39789_length_787_cov_12148.805322_g22084_i2	K02717	Energy metabolism	Photosynthesis	psbP	photosystem II oxygen-evolving enhancer protein 2	4080.77	-1.6053	2.14e-06	-3.99428	0
NODE_37294_length_877_cov_14750.784826_g27541_i0	K08901	Energy metabolism	Photosynthesis	psbQ	photosystem II oxygen-evolving enhancer protein 3	10701.4	-1.37365	4.99e-05	-5.23611	0
NODE_21487_length_1628_cov_15864.062379_g16111_i0	K03541	Energy metabolism	Photosynthesis	psbR	photosystem II 10kDa protein	42.6673	-0.604567	ns	-3.03723	5.23e-13
NODE_25168_length_1423_cov_17762.014074_g16111_i3	K03541	Energy metabolism	Photosynthesis	psbR	photosystem II 10kDa protein	116.318	-0.681945	ns	-4.25565	0
NODE_27933_length_1282_cov_24306.886683_g16111_i4	K03541	Energy metabolism	Photosynthesis	psbR	photosystem II 10kDa protein	25438.7	-1.22651	6.06e-06	-3.54783	0
NODE_17955_length_1848_cov_205.437746_g13546_i0	K03542	Energy metabolism	Photosynthesis	psbS	photosystem II 22kDa protein	236.922	-0.0525732	ns	-1.24238	1.47e-09
NODE_18760_length_1797_cov_350.366589_g14146_i0	K03542	Energy metabolism	Photosynthesis	psbS	photosystem II 22kDa protein	354.142	1.361	2.59e-08	1.33889	1.89e-08
NODE_33939_length_1010_cov_1224.276414_g24996_i0	K02723	Energy metabolism	Photosynthesis	psbY	photosystem II PsbY protein	1003	-1.04626	0.0003762	-5.88941	0
NODE_26986_length_1331_cov_340.626391_g15217_i1	K08907	Energy metabolism	Photosynthesis -antenna proeins	LHCA1	light-harvesting complex I chlorophyll a/b bindingprotein 1	242.257	0.892498	0.00127486	-2.30712	2.59e-14
NODE_22569_length_1565_cov_5383.385389_g6415_i1	K08908	Energy metabolism	Photosynthesis -antenna proeins	LHCA2	light-harvesting complex I chlorophyll a/b bindingprotein 2	451.236	-0.00919565	ns	-6.49315	2.58e-09
NODE_1599_length_4744_cov_1899.937701_g54_i16	K08910	Energy metabolism	Photosynthesis -antenna proeins	LHCA4	light-harvesting complex I chlorophyll a/b bindingprotein 4	7104.33	-1.59342	2.22e-05	-7.07725	0
NODE_29952_length_1186_cov_7026.569632_g22085_i0	K08910	Energy metabolism	Photosynthesis -antenna proeins	LHCA4	light-harvesting complex I chlorophyll a/b bindingprotein 4	6356.2	-1.49829	3.32e-05	-6.81117	0
NODE_26402_length_1358_cov_7907.209339_g6415_i2	K08911	Energy metabolism	Photosynthesis -antenna proeins	LHCA5	light-harvesting complex I chlorophyll a/b bindingprotein 5	8073.24	-1.241	1.8e-05	-5.46861	0
NODE_40394_length_767_cov_10640.154179_g4553_i9	K08912	Energy metabolism	Photosynthesis -antenna proeins	LHCB1	light-harvesting complex II chlorophyll a/b bindingprotein 1	5875.75	-1.54245	5.5e-06	-5.83865	0
NODE_55124_length_448_cov_19230.597333_g43932_i0	K08913	Energy metabolism	Photosynthesis -antenna proeins	LHCB2	light-harvesting complex II chlorophyll a/b bindingprotein 2	6559.74	-1.77988	1.64e-06	-6.80157	0
NODE_12901_length_2221_cov_45895.299814_g9772_i0	K08914	Energy metabolism	Photosynthesis -antenna proeins	LHCB3	light-harvesting complex II chlorophyll a/b bindingprotein 3	9253.64	-0.970838	0.000356684	-4.22019	0
NODE_18718_length_1800_cov_78732.201506_g14112_i0	K08914	Energy metabolism	Photosynthesis -antenna proeins	LHCB3	light-harvesting complex II chlorophyll a/b bindingprotein 3	13399	-1.24063	6.86e-05	-2.69618	8.65e-18
NODE_25764_length_1392_cov_101461.194845_g19113_i0	K08914	Energy metabolism	Photosynthesis -antenna proeins	LHCB3	light-harvesting complex II chlorophyll a/b bindingprotein 3	8446.32	-1.59556	4.44e-06	-1.87432	3.83e-08
NODE_26127_length_1372_cov_56540.206313_g15054_i2	K08914	Energy metabolism	Photosynthesis -antenna proeins	LHCB3	light-harvesting complex II chlorophyll a/b bindingprotein 3	63829.9	-1.53756	2.9e-06	-5.0174	0
NODE_26734_length_1343_cov_93480.388189_g17661_i1	K08914	Energy metabolism	Photosynthesis -antenna proeins	LHCB3	light-harvesting complex II chlorophyll a/b bindingprotein 3	21244.6	-1.42099	0.000195945	-5.27381	0
NODE_26840_length_1338_cov_106605.433202_g17167_i1	K08914	Energy metabolism	Photosynthesis -antenna proeins	LHCB3	light-harvesting complex II chlorophyll a/b bindingprotein 3	8887	-1.54231	0.000127839	-4.47851	0
NODE_28927_length_1233_cov_72070.506034_g15054_i4	K08914	Energy metabolism	Photosynthesis -antenna proeins	LHCB3	light-harvesting complex II chlorophyll a/b bindingprotein 3	86.9765	-1.51667	0.000298512	-2.86812	9.36e-11
NODE_32901_length_1054_cov_82284.601427_g24219_i0	K08914	Energy metabolism	Photosynthesis -antenna proeins	LHCB3	light-harvesting complex II chlorophyll a/b bindingprotein 3	45089	-1.80555	2.67e-05	-7.44376	0
NODE_35615_length_942_cov_149569.566168_g26228_i0	K08914	Energy metabolism	Photosynthesis -antenna proeins	LHCB3	light-harvesting complex II chlorophyll a/b bindingprotein 3	76842.9	-1.66491	3.24e-05	-5.33026	0
NODE_35956_length_929_cov_110428.700935_g26496_i0	K08914	Energy metabolism	Photosynthesis -antenna proeins	LHCB3	light-harvesting complex II chlorophyll a/b bindingprotein 3	108.465	-1.25119	0.000340375	-3.53063	0
NODE_36085_length_924_cov_132130.534665_g26592_i0	K08914	Energy metabolism	Photosynthesis -antenna proeins	LHCB3	light-harvesting complex II chlorophyll a/b bindingprotein 3	55109	-1.54063	3.27e-05	-5.37681	0
NODE_37378_length_874_cov_162150.340824_g27610_i0	K08914	Energy metabolism	Photosynthesis -antenna proeins	LHCB3	light-harvesting complex II chlorophyll a/b bindingprotein 3	85050.2	-1.48799	1.98e-05	-4.11515	0
NODE_37394_length_873_cov_167633.898750_g27622_i0	K08914	Energy metabolism	Photosynthesis -antenna proeins	LHCB3	light-harvesting complex II chlorophyll a/b bindingprotein 3	47844.4	-1.57958	8.03e-06	-2.7894	4.5e-15
NODE_15736_length_1995_cov_9362.854839_g8975_i1	K08915	Energy metabolism	Photosynthesis -antenna proeins	LHCB4	light-harvesting complex II chlorophyll a/b bindingprotein 4	15767.2	-1.09827	6.15e-05	-2.96453	0
NODE_20005_length_1718_cov_37843.260182_g15054_i0	K08915	Energy metabolism	Photosynthesis -antenna proeins	LHCB4	light-harvesting complex II chlorophyll a/b bindingprotein 4	126.74	-1.25772	0.00438419	-5.63471	0
NODE_23796_length_1495_cov_84970.566104_g17755_i0	K08915	Energy metabolism	Photosynthesis -antenna proeins	LHCB4	light-harvesting complex II chlorophyll a/b bindingprotein 4	16821.8	-1.54947	8.8e-05	-5.03832	0
NODE_26382_length_1359_cov_7155.728616_g19539_i0	K08915	Energy metabolism	Photosynthesis -antenna proeins	LHCB4	light-harvesting complex II chlorophyll a/b bindingprotein 4	127.721	-1.07732	0.00141052	-4.51563	0
NODE_34323_length_994_cov_10124.165038_g19539_i1	K08915	Energy metabolism	Photosynthesis -antenna proeins	LHCB4	light-harvesting complex II chlorophyll a/b bindingprotein 4	22.8243	-2.00515	0.00166457	-4.33363	3.72e-09
NODE_36396_length_913_cov_308.913095_g26515_i1	K08915	Energy metabolism	Photosynthesis -antenna proeins	LHCB4	light-harvesting complex II chlorophyll a/b bindingprotein 4	229.712	-0.2078	ns	-0.802398	0.00224794
NODE_39556_length_796_cov_16401.358230_g19539_i2	K08915	Energy metabolism	Photosynthesis -antenna proeins	LHCB4	light-harvesting complex II chlorophyll a/b bindingprotein 4	9982.07	-1.2072	1e-05	-4.96459	0
NODE_44523_length_646_cov_148468.048866_g33774_i0	K08915	Energy metabolism	Photosynthesis -antenna proeins	LHCB4	light-harvesting complex II chlorophyll a/b bindingprotein 4	2109.76	-1.20463	ns	-7.50358	0
NODE_48082_length_565_cov_108345.148374_g37094_i0	K08915	Energy metabolism	Photosynthesis -antenna proeins	LHCB4	light-harvesting complex II chlorophyll a/b bindingprotein 4	131.908	-1.32431	0.000218849	-3.59127	0
NODE_59039_length_404_cov_16898.791541_g47794_i0	K08915	Energy metabolism	Photosynthesis -antenna proeins	LHCB4	light-harvesting complex II chlorophyll a/b bindingprotein 4	4414.42	-1.46605	1.19e-06	-4.82916	0
NODE_59681_length_398_cov_74129.270769_g48422_i0	K08915	Energy metabolism	Photosynthesis -antenna proeins	LHCB4	light-harvesting complex II chlorophyll a/b bindingprotein 4	110.477	-1.78977	0.000278141	-7.25113	0
NODE_74233_length_298_cov_80873.777778_g62848_i0	K08915	Energy metabolism	Photosynthesis -antenna proeins	LHCB4	light-harvesting complex II chlorophyll a/b bindingprotein 4	171.168	-1.61786	4.88e-05	-5.08931	0
NODE_33642_length_1023_cov_26.789474_g24775_i0	K08916	Energy metabolism	Photosynthesis -antenna proeins	LHCB5	light-harvesting complex II chlorophyll a/b bindingprotein 5	23.1352	-0.174423	ns	-1.01622	0.000934074
NODE_32080_length_1090_cov_4233.599803_g18798_i5	K08917	Energy metabolism	Photosynthesis -antenna proeins	LHCB6	light-harvesting complex II chlorophyll a/b bindingprotein 6	3364.06	-1.6478	1.57e-05	-4.18231	0
NODE_33276_length_1038_cov_2934.300518_g22085_i1	K14172	Energy metabolism	Photosynthesis -antenna proeins	LHCB7	light-harvesting complex II chlorophyll a/b bindingprotein 7	21.0256	-0.954036	ns	-9.89494	6.19e-05
NODE_16237_length_1961_cov_13.118114_g12284_i0	K00640	Energy metabolism	Sulfur metabolism	cysE	serine O-acetyltransferase [EC:2.3.1.30]	19.9313	0.27573	ns	1.11326	0.00460325
NODE_17376_length_1887_cov_148.022602_g13117_i0	K00640	Energy metabolism	Sulfur metabolism	cysE	serine O-acetyltransferase [EC:2.3.1.30]	198.055	-0.671831	0.000512983	-2.20602	0
NODE_17864_length_1854_cov_726.547445_g13477_i0	K00640	Energy metabolism	Sulfur metabolism	cysE	serine O-acetyltransferase [EC:2.3.1.30]	785.228	0.628234	0.00221561	0.348015	ns
NODE_20911_length_1664_cov_299.461974_g348_i1	K00640	Energy metabolism	Sulfur metabolism	cysE	serine O-acetyltransferase [EC:2.3.1.30]	248.46	0.911145	9.68e-05	1.18411	2.35e-07
NODE_12686_length_2240_cov_3781.714813_g9603_i0	K00390	Energy metabolism	Sulfur metabolism	cysH	phosphoadenosine phosphosulfate reductase [EC:1.8.4.8 1.8.4.10]	5019.64	0.114801	ns	-1.53342	0
NODE_46684_length_595_cov_769.712644_g35779_i0	K01738	Energy metabolism	Sulfur metabolism	cysK	cysteine synthase [EC:2.5.1.47]	28.3472	1.35364	0.000289385	0.371582	ns
NODE_8756_length_2662_cov_419.994206_g6516_i0	K01738	Energy metabolism	Sulfur metabolism	cysK	cysteine synthase [EC:2.5.1.47]	697.935	-1.55692	1.57e-07	-1.82036	4.45e-10
NODE_73580_length_303_cov_31.217391_g62196_i0	K01082	Energy metabolism	Sulfur metabolism	cysQ	MET22, BPNT1; 3'(2'), 5'-bisphosphate nucleotidase [EC:3.1.3.7]	4.06295	2.42242	ns	2.90984	0.00208049
NODE_7712_length_2804_cov_57.494691_g5718_i0	K01082	Energy metabolism	Sulfur metabolism	cysQ	MET22, BPNT1; 3'(2'), 5'-bisphosphate nucleotidase [EC:3.1.3.7]	106.1	-0.152565	ns	-0.691953	2.69e-05
NODE_35851_length_933_cov_196.051163_g16141_i1	K17725	Energy metabolism	Sulfur metabolism	ETHE1	sulfur dioxygenase [EC:1.13.11.18]	61.456	0.820828	0.000312741	0.979253	9.2e-06
NODE_17568_length_1874_cov_105.573015_g13254_i0	K22966	Energy metabolism	Sulfur metabolism	HINT4	sulfate adenylyltransferase (ADP) / adenylylsulfatase [EC:2.7.7.53.6.2.1]	109.847	0.816711	0.000299313	0.566515	ns
NODE_21029_length_1657_cov_159.131313_g15782_i0	K17069	Energy metabolism	Sulfur metabolism	MET17	O-acetylhomoserine/O-acetylserine sulfhydrylase [EC:2.5.1.49 2.5.1.47]	177.628	-4.25402	4.62e-06	-0.294118	ns
NODE_16849_length_1921_cov_209.657468_g1624_i1	K03119	Energy metabolism	Sulfur metabolism	tauD	taurine dioxygenase [EC:1.14.11.17]	232.4	0.790488	0.00178807	0.830165	0.000800961
NODE_18629_length_1807_cov_293.952134_g14042_i0	K03119	Energy metabolism	Sulfur metabolism	tauD	taurine dioxygenase [EC:1.14.11.17]	308.126	0.0708988	ns	1.04799	2.13e-07
NODE_19194_length_1768_cov_85.592920_g14461_i0	K03119	Energy metabolism	Sulfur metabolism	tauD	taurine dioxygenase [EC:1.14.11.17]	82.9546	1.08018	0.00102728	2.78093	7.15e-16
NODE_34222_length_999_cov_14.166307_g25198_i0	K03119	Energy metabolism	Sulfur metabolism	tauD	taurine dioxygenase [EC:1.14.11.17]	8.99591	-0.442204	ns	4.55798	1.68e-09
NODE_250_length_7600_cov_140.565298_g189_i0	K04851	Environmental adapation	Circadian entrainments	CACNA1D	CAV1.3; voltage-dependent calcium channel L typealpha-1D	637.785	0.306402	ns	0.817076	4.7e-08
NODE_264_length_7534_cov_509.120091_g200_i0	K04851	Environmental adapation	Circadian entrainments	CACNA1D	CAV1.3; voltage-dependent calcium channel L typealpha-1D	2397.9	0.295904	ns	0.442951	0.00216897
NODE_3456_length_3757_cov_80.172910_g2556_i0	K04851	Environmental adapation	Circadian entrainments	CACNA1D	CAV1.3; voltage-dependent calcium channel L typealpha-1D	170.495	0.294398	ns	0.679136	0.000214641
NODE_4982_length_3321_cov_13.358682_g3689_i0	K04855	Environmental adapation	Circadian entrainments	CACNA1H	CAV3.2; voltage-dependent calcium channel T typealpha-1H	29.9699	2.00042	0.000120939	2.83489	5.15e-08
NODE_3621_length_3703_cov_54.871350_g2693_i0	K04856	Environmental adapation	Circadian entrainments	CACNA1I	CAV3.3; voltage-dependent calcium channel T typealpha-1I	130.277	0.465827	ns	0.63139	9.94e-05
NODE_11482_length_2354_cov_519.016659_g8659_i0	K02183	Environmental adapation	Circadian entrainments	CALM	calmodulin	698.837	0.786307	8.89e-07	1.04183	8.59e-12
NODE_12327_length_2273_cov_259.677273_g9316_i0	K02183	Environmental adapation	Circadian entrainments	CALM	calmodulin	363.692	0.215959	ns	0.504227	0.000791183
NODE_12403_length_2266_cov_197.149111_g4923_i1	K02183	Environmental adapation	Circadian entrainments	CALM	calmodulin	270.479	0.250359	ns	0.466836	0.00257118
NODE_23532_length_1511_cov_188.555633_g17562_i0	K02183	Environmental adapation	Circadian entrainments	CALM	calmodulin	177.456	0.474655	0.00307875	0.75236	6.25e-07
NODE_24452_length_1461_cov_114.077089_g18209_i0	K02183	Environmental adapation	Circadian entrainments	CALM	calmodulin	120.476	-1.94978	5.82e-16	-1.08523	1.51e-06
NODE_24580_length_1454_cov_978.458364_g18292_i0	K02183	Environmental adapation	Circadian entrainments	CALM	calmodulin	721.622	0.274509	ns	0.81738	4.92e-08
NODE_27074_length_1327_cov_26.083732_g19998_i0	K02183	Environmental adapation	Circadian entrainments	CALM	calmodulin	19.0864	0.11475	ns	1.44888	0.000209132
NODE_36608_length_905_cov_3833.850962_g24458_i1	K02183	Environmental adapation	Circadian entrainments	CALM	calmodulin	2217.97	-0.820995	0.00100011	-1.96639	2.86e-14
NODE_4116_length_3538_cov_37.526696_g3069_i0	K02183	Environmental adapation	Circadian entrainments	CALM	calmodulin	88.7567	-1.45223	0.000155227	-0.437652	ns
NODE_8362_length_2714_cov_70.741386_g6218_i0	K02183	Environmental adapation	Circadian entrainments	CALM	calmodulin	128.155	0.818508	0.00011047	0.690396	0.000671643
NODE_23365_length_1520_cov_34.907395_g17438_i0	K04515	Environmental adapation	Circadian entrainments	CAMK2	calcium/calmodulin-dependent protein kinase (CaM kinase) II[EC:2.7.11.17]	31.3953	0.0220262	ns	2.19128	8.65e-05
NODE_42135_length_712_cov_10.663537_g31635_i0	K05209	Environmental adapation	Circadian entrainments	GRIN2A	glutamate receptor ionotropic, NMDA 2A	4.43453	-3.85937	4.37e-05	-0.658149	ns
NODE_13597_length_2164_cov_554.271640_g10296_i0	K04345	Environmental adapation	Circadian entrainments	PKA	protein kinase A [EC:2.7.11.11]	761.512	0.407076	ns	0.717817	0.000381543
NODE_11866_length_2317_cov_70.771836_g8958_i0	K07376	Environmental adapation	Circadian entrainments	PRKG1	cGMP-dependent protein kinase 1 [EC:2.7.11.12]	101.207	0.314595	ns	0.970727	5.3e-09
NODE_2412_length_4201_cov_65.377180_g1766_i0	K07376	Environmental adapation	Circadian entrainments	PRKG1	cGMP-dependent protein kinase 1 [EC:2.7.11.12]	171.408	0.27967	ns	0.694227	0.000204299
NODE_8109_length_2750_cov_23.407546_g6024_i0	K07376	Environmental adapation	Circadian entrainments	PRKG1	cGMP-dependent protein kinase 1 [EC:2.7.11.12]	39.4257	0.231544	ns	2.09876	2.14e-05
NODE_4355_length_3469_cov_169.658716_g3247_i0	K07198	Environmental adapation	Circadian rhythm	PRKAA	AMPK; 5'-AMP-activated protein kinase, catalytic alphasubunit [EC:2.7.11.11]	347.081	0.348671	ns	0.990202	3.28e-08
NODE_6782_length_2954_cov_43.004512_g5017_i0	K07198	Environmental adapation	Circadian rhythm	PRKAA	AMPK; 5'-AMP-activated protein kinase, catalytic alphasubunit [EC:2.7.11.11]	81.8791	0.556968	ns	1.12309	1.11e-06
NODE_13752_length_2150_cov_808.766972_g10416_i0	K12127	Environmental adapation	Circadian rhythm - plant	TOC1	APRR1; pseudo-response regulator 1	1334.92	-0.980489	0.000146791	-2.89607	0
NODE_3630_length_3700_cov_398.832093_g1638_i1	K12127	Environmental adapation	Circadian rhythm - plant	TOC1	APRR1; pseudo-response regulator 1	805.994	-0.115563	ns	2.785	3.42e-40
NODE_4435_length_3448_cov_46.584000_g3310_i0	K12115	Environmental adapation	Circadian rhythm - plant	ZTL	clock-associated PAS protein ZTL	77.5524	-0.134943	ns	7.01342	2.36e-35
NODE_11482_length_2354_cov_519.016659_g8659_i0	K02183	Environmental adapation	Plant-pathogen interaction	CALM	calmodulin	698.837	0.786307	8.89e-07	1.04183	8.59e-12
NODE_12327_length_2273_cov_259.677273_g9316_i0	K02183	Environmental adapation	Plant-pathogen interaction	CALM	calmodulin	363.692	0.215959	ns	0.504227	0.000791183
NODE_12403_length_2266_cov_197.149111_g4923_i1	K02183	Environmental adapation	Plant-pathogen interaction	CALM	calmodulin	270.479	0.250359	ns	0.466836	0.00257118
NODE_23532_length_1511_cov_188.555633_g17562_i0	K02183	Environmental adapation	Plant-pathogen interaction	CALM	calmodulin	177.456	0.474655	0.00307875	0.75236	6.25e-07
NODE_24452_length_1461_cov_114.077089_g18209_i0	K02183	Environmental adapation	Plant-pathogen interaction	CALM	calmodulin	120.476	-1.94978	5.82e-16	-1.08523	1.51e-06
NODE_24580_length_1454_cov_978.458364_g18292_i0	K02183	Environmental adapation	Plant-pathogen interaction	CALM	calmodulin	721.622	0.274509	ns	0.81738	4.92e-08
NODE_27074_length_1327_cov_26.083732_g19998_i0	K02183	Environmental adapation	Plant-pathogen interaction	CALM	calmodulin	19.0864	0.11475	ns	1.44888	0.000209132
NODE_36608_length_905_cov_3833.850962_g24458_i1	K02183	Environmental adapation	Plant-pathogen interaction	CALM	calmodulin	2217.97	-0.820995	0.00100011	-1.96639	2.86e-14
NODE_4116_length_3538_cov_37.526696_g3069_i0	K02183	Environmental adapation	Plant-pathogen interaction	CALM	calmodulin	88.7567	-1.45223	0.000155227	-0.437652	ns
NODE_8362_length_2714_cov_70.741386_g6218_i0	K02183	Environmental adapation	Plant-pathogen interaction	CALM	calmodulin	128.155	0.818508	0.00011047	0.690396	0.000671643
NODE_22164_length_1589_cov_11.203826_g16566_i0	K13448	Environmental adapation	Plant-pathogen interaction	CML	calcium-binding protein CML	9.51301	0.318848	ns	1.44074	0.00475322
NODE_39273_length_806_cov_10.365621_g29135_i0	K13448	Environmental adapation	Plant-pathogen interaction	CML	calcium-binding protein CML	4.25888	1.34616	ns	2.81081	0.0011986
NODE_4438_length_3447_cov_46.790456_g3312_i0	K13448	Environmental adapation	Plant-pathogen interaction	CML	calcium-binding protein CML	96.2982	1.1109	0.000104732	-0.573458	ns
NODE_9785_length_2537_cov_41.446023_g7315_i0	K13448	Environmental adapation	Plant-pathogen interaction	CML	calcium-binding protein CML	80.3599	-1.41851	8.19e-05	-1.60661	4.22e-06
NODE_8192_length_2738_cov_185.161726_g6086_i0	K05391	Environmental adapation	Plant-pathogen interaction	CNGC	cyclic nucleotide gated channel, plant	316.365	-0.105855	ns	0.51436	0.000110628
NODE_12575_length_2251_cov_117.286961_g9512_i0	K13412	Environmental adapation	Plant-pathogen interaction	CPK	calcium-dependent protein kinase [EC:2.7.11.1]	117.641	1.4174	0.000113049	1.75981	1.13e-06
NODE_12833_length_2227_cov_154.410399_g9722_i0	K13412	Environmental adapation	Plant-pathogen interaction	CPK	calcium-dependent protein kinase [EC:2.7.11.1]	219.621	-0.665526	5.38e-05	-1.8821	0
NODE_1653_length_4699_cov_151.856680_g1216_i0	K13412	Environmental adapation	Plant-pathogen interaction	CPK	calcium-dependent protein kinase [EC:2.7.11.1]	423.921	0.210559	ns	-0.641539	0.00191444
NODE_1704_length_4667_cov_64.205703_g1251_i0	K13412	Environmental adapation	Plant-pathogen interaction	CPK	calcium-dependent protein kinase [EC:2.7.11.1]	211.958	-0.312707	ns	-0.759456	3.88e-06
NODE_2624_length_4092_cov_224.342871_g657_i1	K13412	Environmental adapation	Plant-pathogen interaction	CPK	calcium-dependent protein kinase [EC:2.7.11.1]	239.801	1.07644	9.29e-06	1.13478	1.44e-06
NODE_3172_length_3866_cov_171.436594_g2340_i0	K13412	Environmental adapation	Plant-pathogen interaction	CPK	calcium-dependent protein kinase [EC:2.7.11.1]	394.427	0.292309	ns	0.464315	0.000649831
NODE_33810_length_1016_cov_24.603393_g24896_i0	K13412	Environmental adapation	Plant-pathogen interaction	CPK	calcium-dependent protein kinase [EC:2.7.11.1]	27.2067	-1.97812	3.81e-07	-2.17438	7.12e-09
NODE_4017_length_3566_cov_91.608932_g2996_i0	K13412	Environmental adapation	Plant-pathogen interaction	CPK	calcium-dependent protein kinase [EC:2.7.11.1]	201.478	0.18814	ns	0.740805	1.04e-07
NODE_8725_length_2666_cov_487.623216_g657_i3	K13412	Environmental adapation	Plant-pathogen interaction	CPK	calcium-dependent protein kinase [EC:2.7.11.1]	627.734	0.486216	0.00193113	0.672514	7.29e-06
NODE_880_length_5527_cov_110.283278_g657_i0	K13412	Environmental adapation	Plant-pathogen interaction	CPK	calcium-dependent protein kinase [EC:2.7.11.1]	313.017	-2.73797	1.94e-05	-4.78936	3.4e-13
NODE_934_length_5447_cov_467.392817_g692_i0	K13412	Environmental adapation	Plant-pathogen interaction	CPK	calcium-dependent protein kinase [EC:2.7.11.1]	1353.37	0.434864	ns	0.987763	1.19e-07
NODE_23527_length_1511_cov_827.136996_g17559_i0	K01373	Environmental adapation	Plant-pathogen interaction	CTSF	cathepsin F [EC:3.4.22.41]	663.936	2.46928	3.84e-20	2.43437	2.09e-20
NODE_17654_length_1869_cov_14.723274_g13320_i0	K00864	Environmental adapation	Plant-pathogen interaction	glpK	GK; glycerol kinase [EC:2.7.1.30]	21.714	-4.02595	1.14e-05	-1.32182	ns
NODE_9340_length_2588_cov_14.458449_g6978_i0	K00864	Environmental adapation	Plant-pathogen interaction	glpK	GK; glycerol kinase [EC:2.7.1.30]	37.2161	0.912908	ns	2.64872	2.03e-07
NODE_8985_length_2630_cov_3397.212358_g6706_i0	K04079	Environmental adapation	Plant-pathogen interaction	HSP90A	htpG; molecular chaperone HtpG	5777.28	-0.558011	0.0008106	0.240694	ns
NODE_33583_length_1026_cov_12.772298_g24733_i0	K12340	Environmental adapation	Plant-pathogen interaction	tolC	bepC, cyaE, raxC, sapF, rsaF, hasF;outer membrane	10.2571	0.237798	ns	1.82779	0.00098653
NODE_14096_length_2121_cov_2492.323242_g7262_i2	K01897	Environmental adapation	Thermogenesis	ACSL	fadD; long-chain acyl-CoA synthetase [EC:6.2.1.3]	1004.23	0.329143	ns	-0.439228	0.00494973
NODE_2686_length_4062_cov_267.892204_g1975_i0	K01897	Environmental adapation	Thermogenesis	ACSL	fadD; long-chain acyl-CoA synthetase [EC:6.2.1.3]	661.248	0.271686	ns	0.630404	4.17e-06
NODE_33205_length_1041_cov_1006.594008_g4614_i2	K01897	Environmental adapation	Thermogenesis	ACSL	fadD; long-chain acyl-CoA synthetase [EC:6.2.1.3]	592.529	-0.142096	ns	-2.22608	8.75e-15
NODE_6203_length_3050_cov_499.544844_g4614_i0	K01897	Environmental adapation	Thermogenesis	ACSL	fadD; long-chain acyl-CoA synthetase [EC:6.2.1.3]	700.027	-0.361951	ns	-2.8539	0
NODE_20599_length_1684_cov_81.409063_g3722_i1	K11653	Environmental adapation	Thermogenesis	ARID1	AT-rich interactive domain-containing protein 1	94.3173	-0.909136	0.000456666	-1.48943	1.55e-08
NODE_39126_length_811_cov_38.535230_g29010_i0	K11653	Environmental adapation	Thermogenesis	ARID1	AT-rich interactive domain-containing protein 1	18.109	-0.0473111	ns	1.69712	9.78e-07
NODE_980_length_5399_cov_138.457567_g727_i0	K02126	Environmental adapation	Thermogenesis	ATPeF0A	MTATP6, ATP6; F-type H+-transporting ATPase subunita	533.043	-0.181876	ns	-0.832972	0.00256409
NODE_32750_length_1061_cov_3559.648785_g23731_i1	K02137	Environmental adapation	Thermogenesis	ATPeF0O	ATP5O, ATP5; F-type H+-transporting ATPase subunitO	2530.82	-0.445568	ns	-0.52182	0.000786573
NODE_24418_length_1463_cov_282.129496_g9964_i1	K02132	Environmental adapation	Thermogenesis	ATPeF1A	ATP5A1, ATP1; F-type H+-transporting ATPase subunitalpha	216.903	1.21607	6.43e-05	1.62996	5.94e-08
NODE_13799_length_2146_cov_2629.709117_g10455_i0	K02133	Environmental adapation	Thermogenesis	ATPeF1B	ATP5B, ATP2; F-type H+-transporting ATPase subunitbeta [EC:7.1.2.2]	3355.07	-0.144407	ns	-0.844262	5.99e-09
NODE_9714_length_2547_cov_144.092563_g818_i2	K22198	Environmental adapation	Thermogenesis	BAF45B_C	DPF1_3; BRG1-associated factor 45B/C	224.332	0.0276157	ns	0.50796	0.00403896
NODE_1176_length_5163_cov_347.213163_g556_i4	K02259	Environmental adapation	Thermogenesis	COX15	ctaA; heme a synthase [EC:1.17.99.9]	907.011	0.151796	ns	0.826512	6.59e-13
NODE_13118_length_2204_cov_48.870014_g9945_i0	K02259	Environmental adapation	Thermogenesis	COX15	ctaA; heme a synthase [EC:1.17.99.9]	64.4142	0.649752	0.0029283	0.717795	0.00085181
NODE_36038_length_926_cov_181.281360_g26553_i0	K02261	Environmental adapation	Thermogenesis	COX2	cytochrome c oxidase subunit 2	104.181	-0.672719	0.000352237	-0.874286	1.63e-06
NODE_858_length_5570_cov_265.255412_g317_i2	K02261	Environmental adapation	Thermogenesis	COX2	cytochrome c oxidase subunit 2	757.821	0.846859	6.98e-06	1.48318	2.33e-16
NODE_9806_length_2535_cov_37.148660_g6306_i1	K02266	Environmental adapation	Thermogenesis	COX6A	cytochrome c oxidase subunit 6a	42.6398	-0.882933	0.00138037	-0.107213	ns
NODE_11522_length_2350_cov_498.042161_g8692_i0	K08766	Environmental adapation	Thermogenesis	CPT2	carnitine O-palmitoyltransferase 2 [EC:2.3.1.21]	972.985	-1.95226	5.51e-05	-6.05748	0
NODE_491_length_6501_cov_2435.376478_g357_i0	K00412	Environmental adapation	Thermogenesis	CYTB	petB; ubiquinol-cytochrome c reductase cytochrome bsubunit	11423.3	-0.603582	ns	-1.24165	5.99e-05
NODE_19559_length_1745_cov_261.940789_g14716_i0	K01054	Environmental adapation	Thermogenesis	MGLL	acylglycerol lipase [EC:3.1.1.23]	287.398	-1.31529	0.000170484	1.10702	0.000539611
NODE_29670_length_1199_cov_753.654529_g19327_i1	K03946	Environmental adapation	Thermogenesis	NDUFA2	NADH dehydrogenase (ubiquinone) 1 alpha subcomplexsubunit 2	589.538	-0.366356	ns	-0.535858	5.68e-05
NODE_26901_length_1335_cov_878.427100_g19868_i0	K03955	Environmental adapation	Thermogenesis	NDUFAB1	NADH dehydrogenase (ubiquinone) 1 alpha/beta subcomplex1, acyl-carrier	436.34	-0.480351	0.00278482	-0.510089	0.00116315
NODE_25231_length_1420_cov_105.064588_g13832_i1	K09008	Environmental adapation	Thermogenesis	NDUFAF3	NADH dehydrogenase [ubiquinone] 1 alpha subcomplexassembly factor	86.4777	0.29139	ns	0.639776	0.00161473
NODE_18077_length_1841_cov_903.559389_g13636_i0	K03936	Environmental adapation	Thermogenesis	NDUFS3	NADH dehydrogenase (ubiquinone) Fe-S protein 3[EC:7.1.1.2]	1012.12	0.0832398	ns	0.471117	0.000890818
NODE_13597_length_2164_cov_554.271640_g10296_i0	K04345	Environmental adapation	Thermogenesis	PKA	protein kinase A [EC:2.7.11.11]	761.512	0.407076	ns	0.717817	0.000381543
NODE_16867_length_1920_cov_154.414727_g522_i1	K16816	Environmental adapation	Thermogenesis	PNPLA2	ATGL; patatin-like phospholipase domain-containing protein 2[EC:3.1.1.3]	173.215	0.829249	2.41e-05	-1.12315	1.75e-08
NODE_4355_length_3469_cov_169.658716_g3247_i0	K07198	Environmental adapation	Thermogenesis	PRKAA	AMPK; 5'-AMP-activated protein kinase, catalytic alphasubunit [EC:2.7.11.11]	347.081	0.348671	ns	0.990202	3.28e-08
NODE_6782_length_2954_cov_43.004512_g5017_i0	K07198	Environmental adapation	Thermogenesis	PRKAA	AMPK; 5'-AMP-activated protein kinase, catalytic alphasubunit [EC:2.7.11.11]	81.8791	0.556968	ns	1.12309	1.11e-06
NODE_11866_length_2317_cov_70.771836_g8958_i0	K07376	Environmental adapation	Thermogenesis	PRKG1	cGMP-dependent protein kinase 1 [EC:2.7.11.12]	101.207	0.314595	ns	0.970727	5.3e-09
NODE_2412_length_4201_cov_65.377180_g1766_i0	K07376	Environmental adapation	Thermogenesis	PRKG1	cGMP-dependent protein kinase 1 [EC:2.7.11.12]	171.408	0.27967	ns	0.694227	0.000204299
NODE_8109_length_2750_cov_23.407546_g6024_i0	K07376	Environmental adapation	Thermogenesis	PRKG1	cGMP-dependent protein kinase 1 [EC:2.7.11.12]	39.4257	0.231544	ns	2.09876	2.14e-05
NODE_14422_length_2095_cov_129.356578_g10944_i0	K07204	Environmental adapation	Thermogenesis	RAPTOR	regulatory associated protein of mTOR	172.652	0.170688	ns	0.580369	0.000172641
NODE_30889_length_1139_cov_36657.229831_g5240_i19	K02991	Environmental adapation	Thermogenesis	RP-S6e	RPS6; small subunit ribosomal protein S6e	17422	0.195141	ns	0.503068	6.06e-05
NODE_7079_length_2905_cov_24407.767655_g5240_i0	K02991	Environmental adapation	Thermogenesis	RP-S6e	RPS6; small subunit ribosomal protein S6e	24484.1	0.10407	ns	0.356507	0.000611156
NODE_36865_length_895_cov_955.845499_g27196_i0	K00234	Environmental adapation	Thermogenesis	SDHA	SDH1; succinate dehydrogenase (ubiquinone) flavoprotein subunit[EC:1.3.5.1]	381.295	-0.167527	ns	1.79481	6.08e-15
NODE_15185_length_2038_cov_167.660560_g11505_i0	K00235	Environmental adapation	Thermogenesis	SDHB	SDH2; succinate dehydrogenase (ubiquinone) iron-sulfur subunit[EC:1.3.5.1]	189.54	0.537369	0.00281216	0.702898	6.93e-05
NODE_16831_length_1922_cov_110.845863_g12718_i0	K15109	Environmental adapation	Thermogenesis	SLC25A20_29	CACT, CACL, CRC1; solute carrier family25 (mitochondrial	120.664	-1.1026	1.46e-07	0.325887	ns
NODE_27187_length_1321_cov_27.554487_g20079_i0	K11647	Environmental adapation	Thermogenesis	SMARCA2_4	SWI/SNF-related matrix-associated actin-dependent regulator of chromatinsubfamily A	24.7272	-0.389992	ns	-0.790614	0.00259256
NODE_36357_length_914_cov_800.235434_g26786_i0	K11599	Folding, sorting and degradation	Proteasome	POMP	UMP1; proteasome maturation protein	453.589	-0.53661	0.00300523	-0.62009	0.000506687
NODE_28366_length_1261_cov_681.547138_g16173_i1	K02732	Folding, sorting and degradation	Proteasome	PSMB1	20S proteasome subunit beta 6 [EC:3.4.25.1]	545.571	-0.565105	0.00323954	-0.415301	ns
NODE_26902_length_1335_cov_833.083201_g19869_i0	K02736	Folding, sorting and degradation	Proteasome	PSMB4	20S proteasome subunit beta 7 [EC:3.4.25.1]	597.851	-0.554422	0.00387954	-0.118737	ns
NODE_27094_length_1326_cov_330.484437_g13814_i1	K03036	Folding, sorting and degradation	Proteasome	PSMD11	RPN6; 26S proteasome regulatory subunit N6	27.9621	-0.804283	ns	-2.22523	1.41e-06
NODE_5661_length_3157_cov_335.648508_g2424_i1	K03035	Folding, sorting and degradation	Proteasome	PSMD12	RPN5; 26S proteasome regulatory subunit N5	85.315	0.907383	0.000912248	0.693663	ns
NODE_34741_length_979_cov_9.324503_g25571_i0	K09490	Folding, sorting and degradation	Protein export	HSPA5	BIP; endoplasmic reticulum chaperone BiP [EC:3.6.4.10]	7.54362	-0.115657	ns	-1.38793	0.00169895
NODE_29399_length_1212_cov_616.518876_g21685_i0	K13280	Folding, sorting and degradation	Protein export	SEC11	sipW; signal peptidase I [EC:3.4.21.89]	446.138	-0.355533	ns	-0.496023	0.000389029
NODE_7300_length_2872_cov_1872.989639_g5422_i0	K10956	Folding, sorting and degradation	Protein export	SEC61A	protein transport protein SEC61 subunit alpha	2975.02	-0.583285	0.00150799	-0.507421	0.00450555
NODE_1278_length_5051_cov_566.704500_g550_i3	K09481	Folding, sorting and degradation	Protein export	SEC61B	SBH2; protein transport protein SEC61 subunitbeta	2061.96	-0.601618	0.0018704	-0.45464	ns
NODE_21092_length_1653_cov_17.544304_g15828_i0	K03070	Folding, sorting and degradation	Protein export	secA	preprotein translocase subunit SecA [EC:7.4.2.8]	19.5106	-0.525426	ns	-1.94944	0.00141451
NODE_24615_length_1453_cov_5.711594_g18317_i0	K03070	Folding, sorting and degradation	Protein export	secA	preprotein translocase subunit SecA [EC:7.4.2.8]	4.20402	-0.439834	ns	-2.60836	0.000712135
NODE_4742_length_3370_cov_325.325144_g3533_i0	K03070	Folding, sorting and degradation	Protein export	secA	preprotein translocase subunit SecA [EC:7.4.2.8]	737.35	-0.874069	6.34e-06	-1.60288	7.79e-18
NODE_31124_length_1129_cov_446.804924_g22956_i0	K12946	Folding, sorting and degradation	Protein export	SPCS1	signal peptidase complex subunit 1 [EC:3.4.-.-]	311.405	-0.460808	ns	-0.681104	2.61e-05
NODE_26437_length_1357_cov_408.225857_g19574_i0	K12947	Folding, sorting and degradation	Protein export	SPCS2	SPC2; signal peptidase complex subunit 2[EC:3.4.-.-]	374.446	-0.594194	0.00106847	-0.894153	4.72e-07
NODE_28004_length_1279_cov_413.258706_g20686_i0	K03105	Folding, sorting and degradation	Protein export	SRP19	signal recognition particle subunit SRP19	324.496	-0.521558	0.000157876	-0.0979453	ns
NODE_12212_length_2284_cov_315.093171_g8490_i1	K03106	Folding, sorting and degradation	Protein export	SRP54	ffh; signal recognition particle subunit SRP54[EC:3.6.5.4]	519.037	-0.980509	0.00104256	-4.01996	0
NODE_18725_length_1800_cov_272.254777_g14116_i0	K03106	Folding, sorting and degradation	Protein export	SRP54	ffh; signal recognition particle subunit SRP54[EC:3.6.5.4]	314.226	-0.611223	0.000132013	-0.447483	0.00441779
NODE_41069_length_745_cov_15.322917_g30681_i0	K03210	Folding, sorting and degradation	Protein export	yajC	preprotein translocase subunit YajC	9.68577	1.04823	ns	1.83637	0.00123636
NODE_17176_length_1900_cov_118.151615_g12990_i0	K03217	Folding, sorting and degradation	Protein export	yidC	spoIIIJ, OXA1, ccfA; YidC/Oxa1 family membraneprotein insertase	136.291	-1.3818	8.92e-08	-0.00527697	ns
NODE_25190_length_1423_cov_5.227407_g18721_i0	K03217	Folding, sorting and degradation	Protein export	yidC	spoIIIJ, OXA1, ccfA; YidC/Oxa1 family membraneprotein insertase	4.57125	-0.300413	ns	-2.35216	0.000340125
NODE_24391_length_1464_cov_309.308411_g18169_i0	K11863	Folding, sorting and degradation	Protein processing in endoplasmic reticulum	ATXN3	MJD; Ataxin-3 [EC:3.4.22.-]	271.97	0.546427	0.00191177	0.855011	5.43e-07
NODE_5851_length_3118_cov_21909.808210_g4340_i0	K08057	Folding, sorting and degradation	Protein processing in endoplasmic reticulum	CALR	calreticulin	567.873	0.681782	0.002551	0.253188	ns
NODE_7468_length_2844_cov_24009.969686_g4340_i1	K08057	Folding, sorting and degradation	Protein processing in endoplasmic reticulum	CALR	calreticulin	172.793	-0.433069	ns	-1.03032	0.00155785
NODE_28471_length_1257_cov_701.597128_g8844_i1	K13989	Folding, sorting and degradation	Protein processing in endoplasmic reticulum	DERL2_3	Derlin-2/3	474.904	0.650319	8.09e-05	0.633253	8.17e-05
NODE_362_length_7159_cov_29.421253_g86_i1	K09503	Folding, sorting and degradation	Protein processing in endoplasmic reticulum	DNAJA2	DnaJ homolog subfamily A member 2	33.9631	-0.56699	ns	-1.2653	0.00348173
NODE_848_length_5586_cov_1566.492835_g636_i0	K09503	Folding, sorting and degradation	Protein processing in endoplasmic reticulum	DNAJA2	DnaJ homolog subfamily A member 2	7077.07	-5.08422	0	-6.72953	0
NODE_13487_length_2174_cov_158.006188_g10207_i0	K09523	Folding, sorting and degradation	Protein processing in endoplasmic reticulum	DNAJC3	DnaJ homolog subfamily C member 3	216.266	0.103128	ns	-0.87691	1.7e-07
NODE_850_length_5584_cov_20.739249_g638_i0	K08852	Folding, sorting and degradation	Protein processing in endoplasmic reticulum	ERN1	serine/threonine-protein kinase/endoribonuclease IRE1 [EC:2.7.11.1 3.1.26.-]	61.0051	1.19407	0.000822444	4.56163	1.3e-38
NODE_10625_length_2443_cov_845.494937_g6089_i1	K13993	Folding, sorting and degradation	Protein processing in endoplasmic reticulum	HSP20	HSP20 family protein	1114.09	2.16877	2.84e-14	1.17977	1.3e-05
NODE_24389_length_1464_cov_1369.466571_g18167_i0	K13993	Folding, sorting and degradation	Protein processing in endoplasmic reticulum	HSP20	HSP20 family protein	899.863	1.31544	6.09e-05	1.20603	0.000102272
NODE_8985_length_2630_cov_3397.212358_g6706_i0	K04079	Folding, sorting and degradation	Protein processing in endoplasmic reticulum	HSP90A	htpG; molecular chaperone HtpG	5777.28	-0.558011	0.0008106	0.240694	ns
NODE_12644_length_2244_cov_4826.928604_g9566_i0	K03283	Folding, sorting and degradation	Protein processing in endoplasmic reticulum	HSPA1s	heat shock 70kDa protein 1/2/6/8	6523.97	0.157096	ns	0.65654	0.000242061
NODE_17962_length_1848_cov_128.518873_g13551_i0	K03283	Folding, sorting and degradation	Protein processing in endoplasmic reticulum	HSPA1s	heat shock 70kDa protein 1/2/6/8	155.473	-0.500241	ns	-1.05954	1.11e-05
NODE_9079_length_2618_cov_934.955992_g6779_i0	K03283	Folding, sorting and degradation	Protein processing in endoplasmic reticulum	HSPA1s	heat shock 70kDa protein 1/2/6/8	1287.68	0.133448	ns	1.4658	1.57e-05
NODE_34741_length_979_cov_9.324503_g25571_i0	K09490	Folding, sorting and degradation	Protein processing in endoplasmic reticulum	HSPA5	BIP; endoplasmic reticulum chaperone BiP [EC:3.6.4.10]	7.54362	-0.115657	ns	-1.38793	0.00169895
NODE_11203_length_2384_cov_145.427521_g8426_i0	K09562	Folding, sorting and degradation	Protein processing in endoplasmic reticulum	HSPBP1	FES1; hsp70-interacting protein	160.922	1.50654	4.22e-08	0.846672	0.000795805
NODE_291_length_7334_cov_549.240738_g218_i0	K11718	Folding, sorting and degradation	Protein processing in endoplasmic reticulum	HUGT	UDP-glucose:glycoprotein glucosyltransferase [EC:2.4.1.-]	617.494	-0.411559	ns	-0.493892	0.00138468
NODE_10385_length_2467_cov_148.687970_g7786_i0	K09486	Folding, sorting and degradation	Protein processing in endoplasmic reticulum	HYOU1	hypoxia up-regulated 1	221.11	-0.415014	ns	-0.777774	5.92e-05
NODE_6670_length_2971_cov_260.103865_g4257_i1	K23741	Folding, sorting and degradation	Protein processing in endoplasmic reticulum	MAN1B	MNS3; endoplasmic reticulum Man9GlcNAc2 1,2-alpha-mannosidase [EC:3.2.1.209]	177.375	0.583075	0.00144859	0.861636	1.22e-06
NODE_11018_length_2402_cov_106.558609_g3221_i1	K12666	Folding, sorting and degradation	Protein processing in endoplasmic reticulum	OST1	RPN1; oligosaccharyltransferase complex subunit alpha (ribophorinI)	144.466	0.815603	0.00116922	-0.28022	ns
NODE_16951_length_1914_cov_542.826181_g12808_i0	K09584	Folding, sorting and degradation	Protein processing in endoplasmic reticulum	PDIA6	TXNDC7; protein disulfide-isomerase A6 [EC:5.3.4.1]	556.082	0.685254	4.85e-07	1.39373	2.76e-31
NODE_24201_length_1473_cov_727.095714_g18043_i0	K09584	Folding, sorting and degradation	Protein processing in endoplasmic reticulum	PDIA6	TXNDC7; protein disulfide-isomerase A6 [EC:5.3.4.1]	739.113	-0.748514	0.000323612	-0.893668	1.14e-05
NODE_27986_length_1280_cov_385.195526_g20675_i0	K09584	Folding, sorting and degradation	Protein processing in endoplasmic reticulum	PDIA6	TXNDC7; protein disulfide-isomerase A6 [EC:5.3.4.1]	310.475	-0.172849	ns	-0.579173	8.4e-05
NODE_5525_length_3189_cov_197.748395_g4097_i0	K09584	Folding, sorting and degradation	Protein processing in endoplasmic reticulum	PDIA6	TXNDC7; protein disulfide-isomerase A6 [EC:5.3.4.1]	438.712	-1.3553	1.34e-06	-0.361899	ns
NODE_6278_length_3039_cov_200.118341_g4663_i0	K14018	Folding, sorting and degradation	Protein processing in endoplasmic reticulum	PLAA	DOA1, UFD3; phospholipase A-2-activating protein	133.143	-0.149426	ns	-0.939174	0.00022007
NODE_6538_length_2995_cov_404.334702_g4847_i0	K14006	Folding, sorting and degradation	Protein processing in endoplasmic reticulum	SEC23	protein transport protein SEC23	740.243	-0.568671	0.00264902	-0.350592	ns
NODE_5602_length_3173_cov_38.110968_g4156_i0	K14007	Folding, sorting and degradation	Protein processing in endoplasmic reticulum	SEC24	protein transport protein SEC24	73.9176	0.442997	ns	1.18319	2.92e-08
NODE_7300_length_2872_cov_1872.989639_g5422_i0	K10956	Folding, sorting and degradation	Protein processing in endoplasmic reticulum	SEC61A	protein transport protein SEC61 subunit alpha	2975.02	-0.583285	0.00150799	-0.507421	0.00450555
NODE_1278_length_5051_cov_566.704500_g550_i3	K09481	Folding, sorting and degradation	Protein processing in endoplasmic reticulum	SEC61B	SBH2; protein transport protein SEC61 subunitbeta	2061.96	-0.601618	0.0018704	-0.45464	ns
NODE_17328_length_1889_cov_1151.325991_g13097_i0	K14025	Folding, sorting and degradation	Protein processing in endoplasmic reticulum	SELS	VIMP; selenoprotein S	1274.11	0.744504	3.64e-07	0.779997	4.28e-08
NODE_10323_length_2474_cov_505.690546_g7735_i0	K13984	Folding, sorting and degradation	Protein processing in endoplasmic reticulum	TXNDC5	ERP46; thioredoxin domain-containing protein 5	774.334	-0.158591	ns	-0.566594	0.000223218
NODE_5348_length_3233_cov_215.771835_g3960_i0	K04523	Folding, sorting and degradation	Protein processing in endoplasmic reticulum	UBQLN	DSK2; ubiquilin	351.381	0.106499	ns	-0.641019	1.69e-05
NODE_30920_length_1138_cov_3.929577_g22808_i0	K13525	Folding, sorting and degradation	Protein processing in endoplasmic reticulum	VCP	CDC48; transitional endoplasmic reticulum ATPase	3.95422	-0.301932	ns	-2.04812	0.00338987
NODE_21419_length_1633_cov_198.659615_g16058_i0	K12608	Folding, sorting and degradation	RNA degradation	CAF16	CCR4-NOT complex subunit CAF16	158.568	2.78248	4.16e-10	0.210815	ns
NODE_7126_length_2898_cov_218.151504_g5285_i0	K12580	Folding, sorting and degradation	RNA degradation	CNOT3	NOT3; CCR4-NOT transcription complex subunit 3	399.642	-0.561833	0.000982305	-0.288799	ns
NODE_18517_length_1815_cov_110.963261_g13966_i0	K12603	Folding, sorting and degradation	RNA degradation	CNOT6	CCR4; CCR4-NOT transcription complex subunit 6[EC:3.1.13.4]	114.067	1.14967	6.95e-06	1.12427	4.7e-06
NODE_16939_length_1915_cov_548.600434_g12797_i0	K12581	Folding, sorting and degradation	RNA degradation	CNOT7_8	CAF1, POP2; CCR4-NOT transcription complex subunit44385	640.514	-0.480193	0.000968622	-0.509196	0.00031739
NODE_2677_length_4065_cov_1742.763527_g1969_i0	K14442	Folding, sorting and degradation	RNA degradation	DHX36	RHAU; ATP-dependent RNA helicase DHX36 [EC:3.6.4.13]	3922.24	0.842328	1.26e-10	0.847162	5.77e-11
NODE_3387_length_3786_cov_30.294102_g2501_i0	K12585	Folding, sorting and degradation	RNA degradation	DIS3	RRP44; exosome complex exonuclease DIS3/RRP44 [EC:3.1.13.-]	75.7404	-0.578031	0.0028892	-0.602907	0.00139563
NODE_15246_length_2032_cov_2574.336907_g11554_i0	K01689	Folding, sorting and degradation	RNA degradation	ENO	eno; enolase [EC:4.2.1.11]	3279.05	-1.26051	1.39e-14	-0.47592	0.00436595
NODE_11173_length_2387_cov_77.534572_g8407_i0	K04077	Folding, sorting and degradation	RNA degradation	groEL	HSPD1; chaperonin GroEL	105.912	0.620626	ns	1.59748	1.19e-11
NODE_30336_length_1166_cov_262.556267_g22378_i0	K12622	Folding, sorting and degradation	RNA degradation	LSM3	U6 snRNA-associated Sm-like protein LSm3	202.666	-0.738514	0.000187509	-0.990748	3.02e-07
NODE_29955_length_1186_cov_491.444744_g22088_i0	K12623	Folding, sorting and degradation	RNA degradation	LSM4	U6 snRNA-associated Sm-like protein LSm4	387.593	-0.507082	0.000106318	-0.782392	4.15e-11
NODE_26699_length_1345_cov_309.710692_g19739_i0	K12624	Folding, sorting and degradation	RNA degradation	LSM5	U6 snRNA-associated Sm-like protein LSm5	239.233	-0.238652	ns	-0.723527	9.43e-06
NODE_17973_length_1848_cov_8.752676_g13560_i0	K12598	Folding, sorting and degradation	RNA degradation	MTR4	SKIV2L2; ATP-dependent RNA helicase DOB1 [EC:3.6.4.13]	8.53622	0.473095	ns	2.48476	3.17e-05
NODE_4211_length_3511_cov_82.599186_g3141_i0	K12572	Folding, sorting and degradation	RNA degradation	PAN3	PAB-dependent poly(A)-specific ribonuclease subunit 3	159.515	0.375699	ns	0.671091	0.000469773
NODE_11379_length_2366_cov_83.791539_g8574_i0	K03514	Folding, sorting and degradation	RNA degradation	PAPD5_7	TRF4; non-canonical poly(A) RNA polymerase PAPD5/7[EC:2.7.7.19]	114.048	1.37622	1.42e-05	2.33153	1.28e-13
NODE_9073_length_2619_cov_54.499607_g6773_i0	K03514	Folding, sorting and degradation	RNA degradation	PAPD5_7	TRF4; non-canonical poly(A) RNA polymerase PAPD5/7[EC:2.7.7.19]	96.4024	-0.718086	0.00084497	-0.557299	ns
NODE_50208_length_523_cov_19.131111_g39153_i0	K01148	Folding, sorting and degradation	RNA degradation	PARN	PNLDC1; poly(A)-specific ribonuclease [EC:3.1.13.4]	4.78841	-0.353714	ns	-2.38721	0.00220824
NODE_20216_length_1705_cov_191.840686_g2210_i1	K12617	Folding, sorting and degradation	RNA degradation	PATL1	PAT1; DNA topoisomerase 2-associated protein PAT1	202.035	-0.222382	ns	-0.706524	1.93e-05
NODE_9919_length_2521_cov_269.179739_g7418_i0	K00850	Folding, sorting and degradation	RNA degradation	pfkA	PFK; 6-phosphofructokinase 1 [EC:2.7.1.11]	373.13	-0.773687	0.000607989	3.63046	7.15e-74
NODE_8031_length_2760_cov_155.574991_g5960_i0	K00962	Folding, sorting and degradation	RNA degradation	pnp	PNPT1; polyribonucleotide nucleotidyltransferase [EC:2.7.7.8]	244.963	0.664045	5.95e-06	0.840387	1.31e-09
NODE_32896_length_1055_cov_5.729124_g24214_i0	K00937	Folding, sorting and degradation	RNA degradation	ppk1	polyphosphate kinase [EC:2.7.4.1]	3.53586	3.50337	0.00380497	2.75501	ns
NODE_38899_length_819_cov_21.026810_g28839_i0	K22468	Folding, sorting and degradation	RNA degradation	ppk2	polyphosphate kinase [EC:2.7.4.34]	8.31749	2.34813	ns	5.8367	1.16e-06
NODE_31004_length_1135_cov_4.793785_g22872_i0	K03654	Folding, sorting and degradation	RNA degradation	recQ	ATP-dependent DNA helicase RecQ [EC:3.6.4.12]	3.8706	-0.307853	ns	-2.87329	0.00027118
NODE_28846_length_1238_cov_59.630901_g21283_i0	K03679	Folding, sorting and degradation	RNA degradation	RRP4	EXOSC2; exosome complex component RRP4	49.9038	-0.760007	0.000920704	-0.848013	0.000150406
NODE_530_length_6372_cov_47.146055_g389_i0	K03348	Folding, sorting and degradation	SNARE interactions in vesicular transport	APC1	ANAPC1; anaphase-promoting complex subunit 1	197.517	-0.278708	ns	-0.532591	0.00180904
NODE_8366_length_2713_cov_75.833333_g6027_i1	K03350	Folding, sorting and degradation	SNARE interactions in vesicular transport	APC3	CDC27; anaphase-promoting complex subunit 3	108.343	-0.231285	ns	-0.672458	0.00254405
NODE_31979_length_1095_cov_57.817025_g23545_i0	K03352	Folding, sorting and degradation	SNARE interactions in vesicular transport	APC5	ANAPC5; anaphase-promoting complex subunit 5	40.5906	0.695157	0.00313767	0.241176	ns
NODE_14229_length_2111_cov_82.159470_g10792_i0	K03355	Folding, sorting and degradation	SNARE interactions in vesicular transport	APC8	CDC23; anaphase-promoting complex subunit 8	113.315	-0.290428	ns	-0.533681	0.00350793
NODE_5645_length_3160_cov_212.656625_g4189_i0	K16061	Folding, sorting and degradation	SNARE interactions in vesicular transport	BIRC7_8	baculoviral IAP repeat-containing protein 44385	430.788	0.546224	0.000297312	1.16172	7.18e-18
NODE_1311_length_5008_cov_248.841337_g506_i2	K10140	Folding, sorting and degradation	SNARE interactions in vesicular transport	DDB2	DNA damage-binding protein 2	336.99	-1.22467	0.00135195	-0.947512	0.00498772
NODE_2592_length_4104_cov_260.021087_g506_i3	K10140	Folding, sorting and degradation	SNARE interactions in vesicular transport	DDB2	DNA damage-binding protein 2	251.317	1.66547	2.81e-07	1.51783	1.07e-06
NODE_682_length_5930_cov_207.889363_g506_i0	K10140	Folding, sorting and degradation	SNARE interactions in vesicular transport	DDB2	DNA damage-binding protein 2	362.361	1.22821	3.68e-06	1.51005	5.74e-09
NODE_26215_length_1368_cov_20.134363_g19438_i0	K10594	Folding, sorting and degradation	SNARE interactions in vesicular transport	HERC1	E3 ubiquitin-protein ligase HERC1 [EC:2.3.2.26]	14.9941	-1.392	5.05e-05	-0.991993	0.000660908
NODE_25871_length_1386_cov_749.199543_g16836_i1	K07868	Folding, sorting and degradation	SNARE interactions in vesicular transport	RHOBTB1_2	Rho-related BTB domain-containing protein 44198	729.707	-2.3254	0.00192787	-3.6411	2.67e-06
NODE_18840_length_1791_cov_116.196158_g5188_i4	K08489	Folding, sorting and degradation	SNARE interactions in vesicular transport	STX16	syntaxin 16	113.857	-0.870219	2.09e-06	-1.18651	1.98e-11
NODE_24538_length_1457_cov_45.141618_g18267_i0	K03178	Folding, sorting and degradation	SNARE interactions in vesicular transport	UBE1	UBA1; ubiquitin-activating enzyme E1 [EC:6.2.1.45]	32.9303	0.0575295	ns	0.749559	0.00473211
NODE_35079_length_965_cov_22.709641_g25820_i0	K10573	Folding, sorting and degradation	SNARE interactions in vesicular transport	UBE2A	UBC2, RAD6A; ubiquitin-conjugating enzyme E2 A[EC:2.3.2.23]	9.36267	1.60682	ns	3.88757	1.16e-07
NODE_17638_length_1869_cov_818.819042_g13305_i0	K20217	Folding, sorting and degradation	SNARE interactions in vesicular transport	UBE2E	ubiquitin-conjugating enzyme E2 E [EC:2.3.2.23]	843.59	0.250981	ns	0.599555	1.09e-05
NODE_26279_length_1364_cov_303.778466_g6665_i1	K10576	Folding, sorting and degradation	SNARE interactions in vesicular transport	UBE2H	UBC8; ubiquitin-conjugating enzyme E2 H [EC:2.3.2.23]	200.687	0.19698	ns	0.963751	5.91e-05
NODE_22821_length_1551_cov_56.376184_g17057_i0	K10577	Folding, sorting and degradation	SNARE interactions in vesicular transport	UBE2I	UBC9; ubiquitin-conjugating enzyme E2 I	58.0133	-0.618988	ns	-2.78567	0
NODE_29217_length_1221_cov_201.472997_g21545_i0	K10688	Folding, sorting and degradation	SNARE interactions in vesicular transport	UBE2W	UBC16; ubiquitin-conjugating enzyme E2 W [EC:2.3.2.25]	133.951	0.653505	0.00185149	-0.646739	0.00193303
NODE_3781_length_3646_cov_254.592219_g2815_i0	K10587	Folding, sorting and degradation	SNARE interactions in vesicular transport	UBE3A	E6AP; ubiquitin-protein ligase E3 A [EC:2.3.2.26]	555.791	0.286795	ns	0.499013	0.00106276
NODE_16375_length_1953_cov_27.414894_g12383_i0	K10589	Folding, sorting and degradation	SNARE interactions in vesicular transport	UBE3C	ubiquitin-protein ligase E3 C [EC:2.3.2.26]	33.2064	0.671858	ns	0.902157	0.000578883
NODE_12220_length_2284_cov_49.939394_g9243_i0	K03871	Folding, sorting and degradation	SNARE interactions in vesicular transport	VHL	von Hippel-Lindau disease tumor supressor	95.0284	-0.804873	0.00424969	-6.4648	0
NODE_13754_length_2150_cov_400.874819_g9576_i1	K04487	Folding, sorting and degradation	Sulfur relay system	iscS	NFS1; cysteine desulfurase [EC:2.8.1.7]	541.88	-0.458343	5.35e-05	0.0260878	ns
NODE_9623_length_2557_cov_29.415056_g5815_i2	K03639	Folding, sorting and degradation	Sulfur relay system	moaA	CNX2; GTP 3',8-cyclase [EC:4.1.99.22]	65.5847	0.558737	ns	2.01746	1.5e-07
NODE_3911_length_3600_cov_392.550893_g887_i6	K21232	Folding, sorting and degradation	Sulfur relay system	MOCS2A	CNXG; molybdopterin synthase sulfur carrier subunit	692.773	0.808795	6.93e-06	0.771898	1.01e-05
NODE_26189_length_1369_cov_161.932099_g19416_i0	K03635	Folding, sorting and degradation	Sulfur relay system	MOCS2B	moaE; molybdopterin synthase catalytic subunit [EC:2.8.1.12]	150.99	-1.14223	0.000542279	-1.66759	6.2e-07
NODE_45035_length_633_cov_7.308929_g34238_i0	K03635	Folding, sorting and degradation	Sulfur relay system	MOCS2B	moaE; molybdopterin synthase catalytic subunit [EC:2.8.1.12]	3.6083	2.44527	0.00315599	1.65275	ns
NODE_7534_length_2830_cov_707.010519_g3385_i1	K11996	Folding, sorting and degradation	Sulfur relay system	MOCS3	UBA4; adenylyltransferase and sulfurtransferase [EC:2.7.7.80 2.8.1.11]	1321.25	-0.352983	ns	-0.490244	0.000168047
NODE_31107_length_1130_cov_65.911069_g3535_i1	K03831	Folding, sorting and degradation	Sulfur relay system	mogA	molybdopterin adenylyltransferase [EC:2.7.7.75]	25.143	-0.855139	0.00386082	-1.98207	5.45e-09
NODE_14666_length_2077_cov_183.417166_g11134_i0	K21028	Folding, sorting and degradation	Sulfur relay system	ynjE	molybdopterin synthase sulfurtransferase [EC:2.8.1.11]	212.958	0.782602	0.000116842	0.538585	ns
NODE_12103_length_2295_cov_284.168317_g9147_i0	K02514	Glycan biosynthesis and metabolism	Glycosaminoglycan biosynthesis - heparan sulfate/heparin	HS6ST1	heparan sulfate 6-O-sulfotransferase HS6ST1 [EC:2.8.2.-]	516.399	-1.70528	5.3e-05	-4.85102	0
NODE_22296_length_1581_cov_87.451592_g6112_i3	K02514	Glycan biosynthesis and metabolism	Glycosaminoglycan biosynthesis - heparan sulfate/heparin	HS6ST1	heparan sulfate 6-O-sulfotransferase HS6ST1 [EC:2.8.2.-]	90.7752	-0.518133	ns	-0.827317	0.000498533
NODE_11315_length_2372_cov_399.635059_g8518_i0	K00780	Glycan biosynthesis and metabolism	Glycosaminoglycan biosynthesis - keratan sulfate	SIAT4A	beta-galactoside alpha-2,3-sialyltransferase (sialyltransferase 4A) [EC:2.4.99.4]	537.467	2.22108	1.08e-59	1.96508	1.91e-47
NODE_12234_length_2282_cov_58.513354_g9253_i0	K00780	Glycan biosynthesis and metabolism	Glycosaminoglycan biosynthesis - keratan sulfate	SIAT4A	beta-galactoside alpha-2,3-sialyltransferase (sialyltransferase 4A) [EC:2.4.99.4]	86.3318	0.134553	ns	-0.503898	0.00395658
NODE_12612_length_2248_cov_349.781609_g6253_i1	K00780	Glycan biosynthesis and metabolism	Glycosaminoglycan biosynthesis - keratan sulfate	SIAT4A	beta-galactoside alpha-2,3-sialyltransferase (sialyltransferase 4A) [EC:2.4.99.4]	488.034	-0.18786	ns	-0.620279	5.96e-07
NODE_15618_length_2005_cov_308.921843_g11817_i0	K00780	Glycan biosynthesis and metabolism	Glycosaminoglycan biosynthesis - keratan sulfate	SIAT4A	beta-galactoside alpha-2,3-sialyltransferase (sialyltransferase 4A) [EC:2.4.99.4]	393.841	-0.361159	ns	-0.546412	6.35e-05
NODE_20134_length_1710_cov_214.137447_g15148_i0	K00780	Glycan biosynthesis and metabolism	Glycosaminoglycan biosynthesis - keratan sulfate	SIAT4A	beta-galactoside alpha-2,3-sialyltransferase (sialyltransferase 4A) [EC:2.4.99.4]	243.534	0.093757	ns	-0.748271	7.2e-08
NODE_2570_length_4114_cov_275.730760_g1886_i0	K00780	Glycan biosynthesis and metabolism	Glycosaminoglycan biosynthesis - keratan sulfate	SIAT4A	beta-galactoside alpha-2,3-sialyltransferase (sialyltransferase 4A) [EC:2.4.99.4]	608.275	0.491027	0.000642663	0.477414	0.00072837
NODE_30999_length_1135_cov_44.319209_g19371_i1	K00780	Glycan biosynthesis and metabolism	Glycosaminoglycan biosynthesis - keratan sulfate	SIAT4A	beta-galactoside alpha-2,3-sialyltransferase (sialyltransferase 4A) [EC:2.4.99.4]	31.9728	-1.9608	0.00059398	-0.818305	ns
NODE_3733_length_3666_cov_144.342332_g2776_i0	K00780	Glycan biosynthesis and metabolism	Glycosaminoglycan biosynthesis - keratan sulfate	SIAT4A	beta-galactoside alpha-2,3-sialyltransferase (sialyltransferase 4A) [EC:2.4.99.4]	326.962	0.694221	2.85e-05	0.11388	ns
NODE_8287_length_2725_cov_205.718703_g6165_i0	K00780	Glycan biosynthesis and metabolism	Glycosaminoglycan biosynthesis - keratan sulfate	SIAT4A	beta-galactoside alpha-2,3-sialyltransferase (sialyltransferase 4A) [EC:2.4.99.4]	322.487	0.833787	3.62e-08	0.880096	1.87e-09
NODE_20136_length_1710_cov_82.795968_g15149_i0	K03368	Glycan biosynthesis and metabolism	Glycosaminoglycan biosynthesis - keratan sulfate	SIAT4B	beta-galactoside alpha-2,3-sialyltransferase (sialyltransferase 4B) [EC:2.4.99.4]	89.9747	0.986199	2.03e-05	0.193578	ns
NODE_14485_length_2090_cov_50.616262_g10991_i0	K08105	Glycan biosynthesis and metabolism	Glycosaminoglycan biosynthesis -chondroitin sulfate/dermatan	D4ST1	dermatan 4-sulfotransferase 1 [EC:2.8.2.35]	75.8463	-0.179763	ns	-1.38935	2.8e-09
NODE_4681_length_3386_cov_15.882886_g3486_i0	K01135	Glycan biosynthesis and metabolism	Glycosaminoglycan degradation	ARSB	arylsulfatase B [EC:3.1.6.12]	25.606	0.232975	ns	3.86027	1.57e-06
NODE_10831_length_2422_cov_122.170285_g8139_i0	K12373	Glycan biosynthesis and metabolism	Glycosaminoglycan degradation	HEXA_B	hexosaminidase [EC:3.2.1.52]	196.021	-1.5743	8.87e-05	-0.736483	ns
NODE_39996_length_780_cov_28.489392_g29752_i0	K12373	Glycan biosynthesis and metabolism	Glycosaminoglycan degradation	HEXA_B	hexosaminidase [EC:3.2.1.52]	14.3409	-0.762326	ns	-1.07037	0.00134764
NODE_9621_length_2557_cov_58.059581_g7191_i0	K07964	Glycan biosynthesis and metabolism	Glycosaminoglycan degradation	HPSE	heparanase [EC:3.2.1.166]	76.3537	0.254179	ns	2.83134	0.00229248
NODE_10831_length_2422_cov_122.170285_g8139_i0	K12373	Glycan biosynthesis and metabolism	Glycosphingolipid biosynthesis - ganglio series	HEXA_B	hexosaminidase [EC:3.2.1.52]	196.021	-1.5743	8.87e-05	-0.736483	ns
NODE_39996_length_780_cov_28.489392_g29752_i0	K12373	Glycan biosynthesis and metabolism	Glycosphingolipid biosynthesis - ganglio series	HEXA_B	hexosaminidase [EC:3.2.1.52]	14.3409	-0.762326	ns	-1.07037	0.00134764
NODE_11315_length_2372_cov_399.635059_g8518_i0	K00780	Glycan biosynthesis and metabolism	Glycosphingolipid biosynthesis - ganglio series	SIAT4A	beta-galactoside alpha-2,3-sialyltransferase (sialyltransferase 4A) [EC:2.4.99.4]	537.467	2.22108	1.08e-59	1.96508	1.91e-47
NODE_12234_length_2282_cov_58.513354_g9253_i0	K00780	Glycan biosynthesis and metabolism	Glycosphingolipid biosynthesis - ganglio series	SIAT4A	beta-galactoside alpha-2,3-sialyltransferase (sialyltransferase 4A) [EC:2.4.99.4]	86.3318	0.134553	ns	-0.503898	0.00395658
NODE_12612_length_2248_cov_349.781609_g6253_i1	K00780	Glycan biosynthesis and metabolism	Glycosphingolipid biosynthesis - ganglio series	SIAT4A	beta-galactoside alpha-2,3-sialyltransferase (sialyltransferase 4A) [EC:2.4.99.4]	488.034	-0.18786	ns	-0.620279	5.96e-07
NODE_15618_length_2005_cov_308.921843_g11817_i0	K00780	Glycan biosynthesis and metabolism	Glycosphingolipid biosynthesis - ganglio series	SIAT4A	beta-galactoside alpha-2,3-sialyltransferase (sialyltransferase 4A) [EC:2.4.99.4]	393.841	-0.361159	ns	-0.546412	6.35e-05
NODE_20134_length_1710_cov_214.137447_g15148_i0	K00780	Glycan biosynthesis and metabolism	Glycosphingolipid biosynthesis - ganglio series	SIAT4A	beta-galactoside alpha-2,3-sialyltransferase (sialyltransferase 4A) [EC:2.4.99.4]	243.534	0.093757	ns	-0.748271	7.2e-08
NODE_2570_length_4114_cov_275.730760_g1886_i0	K00780	Glycan biosynthesis and metabolism	Glycosphingolipid biosynthesis - ganglio series	SIAT4A	beta-galactoside alpha-2,3-sialyltransferase (sialyltransferase 4A) [EC:2.4.99.4]	608.275	0.491027	0.000642663	0.477414	0.00072837
NODE_30999_length_1135_cov_44.319209_g19371_i1	K00780	Glycan biosynthesis and metabolism	Glycosphingolipid biosynthesis - ganglio series	SIAT4A	beta-galactoside alpha-2,3-sialyltransferase (sialyltransferase 4A) [EC:2.4.99.4]	31.9728	-1.9608	0.00059398	-0.818305	ns
NODE_3733_length_3666_cov_144.342332_g2776_i0	K00780	Glycan biosynthesis and metabolism	Glycosphingolipid biosynthesis - ganglio series	SIAT4A	beta-galactoside alpha-2,3-sialyltransferase (sialyltransferase 4A) [EC:2.4.99.4]	326.962	0.694221	2.85e-05	0.11388	ns
NODE_8287_length_2725_cov_205.718703_g6165_i0	K00780	Glycan biosynthesis and metabolism	Glycosphingolipid biosynthesis - ganglio series	SIAT4A	beta-galactoside alpha-2,3-sialyltransferase (sialyltransferase 4A) [EC:2.4.99.4]	322.487	0.833787	3.62e-08	0.880096	1.87e-09
NODE_20136_length_1710_cov_82.795968_g15149_i0	K03368	Glycan biosynthesis and metabolism	Glycosphingolipid biosynthesis - ganglio series	SIAT4B	beta-galactoside alpha-2,3-sialyltransferase (sialyltransferase 4B) [EC:2.4.99.4]	89.9747	0.986199	2.03e-05	0.193578	ns
NODE_10554_length_2450_cov_26.878839_g7925_i0	K07407	Glycan biosynthesis and metabolism	Glycosphingolipid biosynthesis - globo and isoglobo series	galA	galA, rafA; alpha-galactosidase [EC:3.2.1.22]	61.7729	0.476081	ns	1.20651	0.00175798
NODE_11524_length_2350_cov_212.349144_g3084_i1	K07407	Glycan biosynthesis and metabolism	Glycosphingolipid biosynthesis - globo and isoglobo series	galA	galA, rafA; alpha-galactosidase [EC:3.2.1.22]	280.912	0.680992	1.04e-05	0.544002	0.000382431
NODE_3657_length_3690_cov_165.258502_g367_i1	K07407	Glycan biosynthesis and metabolism	Glycosphingolipid biosynthesis - globo and isoglobo series	galA	galA, rafA; alpha-galactosidase [EC:3.2.1.22]	465.311	-0.421063	ns	-1.42542	1.6e-08
NODE_6323_length_3033_cov_413.218919_g4688_i0	K07407	Glycan biosynthesis and metabolism	Glycosphingolipid biosynthesis - globo and isoglobo series	galA	galA, rafA; alpha-galactosidase [EC:3.2.1.22]	810.135	-0.0950177	ns	-0.495169	0.000199537
NODE_10831_length_2422_cov_122.170285_g8139_i0	K12373	Glycan biosynthesis and metabolism	Glycosphingolipid biosynthesis - globo and isoglobo series	HEXA_B	hexosaminidase [EC:3.2.1.52]	196.021	-1.5743	8.87e-05	-0.736483	ns
NODE_39996_length_780_cov_28.489392_g29752_i0	K12373	Glycan biosynthesis and metabolism	Glycosphingolipid biosynthesis - globo and isoglobo series	HEXA_B	hexosaminidase [EC:3.2.1.52]	14.3409	-0.762326	ns	-1.07037	0.00134764
NODE_11315_length_2372_cov_399.635059_g8518_i0	K00780	Glycan biosynthesis and metabolism	Glycosphingolipid biosynthesis - globo and isoglobo series	SIAT4A	beta-galactoside alpha-2,3-sialyltransferase (sialyltransferase 4A) [EC:2.4.99.4]	537.467	2.22108	1.08e-59	1.96508	1.91e-47
NODE_12234_length_2282_cov_58.513354_g9253_i0	K00780	Glycan biosynthesis and metabolism	Glycosphingolipid biosynthesis - globo and isoglobo series	SIAT4A	beta-galactoside alpha-2,3-sialyltransferase (sialyltransferase 4A) [EC:2.4.99.4]	86.3318	0.134553	ns	-0.503898	0.00395658
NODE_12612_length_2248_cov_349.781609_g6253_i1	K00780	Glycan biosynthesis and metabolism	Glycosphingolipid biosynthesis - globo and isoglobo series	SIAT4A	beta-galactoside alpha-2,3-sialyltransferase (sialyltransferase 4A) [EC:2.4.99.4]	488.034	-0.18786	ns	-0.620279	5.96e-07
NODE_15618_length_2005_cov_308.921843_g11817_i0	K00780	Glycan biosynthesis and metabolism	Glycosphingolipid biosynthesis - globo and isoglobo series	SIAT4A	beta-galactoside alpha-2,3-sialyltransferase (sialyltransferase 4A) [EC:2.4.99.4]	393.841	-0.361159	ns	-0.546412	6.35e-05
NODE_20134_length_1710_cov_214.137447_g15148_i0	K00780	Glycan biosynthesis and metabolism	Glycosphingolipid biosynthesis - globo and isoglobo series	SIAT4A	beta-galactoside alpha-2,3-sialyltransferase (sialyltransferase 4A) [EC:2.4.99.4]	243.534	0.093757	ns	-0.748271	7.2e-08
NODE_2570_length_4114_cov_275.730760_g1886_i0	K00780	Glycan biosynthesis and metabolism	Glycosphingolipid biosynthesis - globo and isoglobo series	SIAT4A	beta-galactoside alpha-2,3-sialyltransferase (sialyltransferase 4A) [EC:2.4.99.4]	608.275	0.491027	0.000642663	0.477414	0.00072837
NODE_30999_length_1135_cov_44.319209_g19371_i1	K00780	Glycan biosynthesis and metabolism	Glycosphingolipid biosynthesis - globo and isoglobo series	SIAT4A	beta-galactoside alpha-2,3-sialyltransferase (sialyltransferase 4A) [EC:2.4.99.4]	31.9728	-1.9608	0.00059398	-0.818305	ns
NODE_3733_length_3666_cov_144.342332_g2776_i0	K00780	Glycan biosynthesis and metabolism	Glycosphingolipid biosynthesis - globo and isoglobo series	SIAT4A	beta-galactoside alpha-2,3-sialyltransferase (sialyltransferase 4A) [EC:2.4.99.4]	326.962	0.694221	2.85e-05	0.11388	ns
NODE_8287_length_2725_cov_205.718703_g6165_i0	K00780	Glycan biosynthesis and metabolism	Glycosphingolipid biosynthesis - globo and isoglobo series	SIAT4A	beta-galactoside alpha-2,3-sialyltransferase (sialyltransferase 4A) [EC:2.4.99.4]	322.487	0.833787	3.62e-08	0.880096	1.87e-09
NODE_20136_length_1710_cov_82.795968_g15149_i0	K03368	Glycan biosynthesis and metabolism	Glycosphingolipid biosynthesis - globo and isoglobo series	SIAT4B	beta-galactoside alpha-2,3-sialyltransferase (sialyltransferase 4B) [EC:2.4.99.4]	89.9747	0.986199	2.03e-05	0.193578	ns
NODE_3663_length_3687_cov_101.785833_g2721_i0	K03857	Glycan biosynthesis and metabolism	Glycosylphosphatidylinositol (GPI)-anchor biosynthesis	PIGA	GPI3; phosphatidylinositol N-acetylglucosaminyltransferase subunit A [EC:2.4.1.198]	257.712	-0.943417	0.000138815	-2.21706	0
NODE_3760_length_3656_cov_316.799330_g2795_i0	K05286	Glycan biosynthesis and metabolism	Glycosylphosphatidylinositol (GPI)-anchor biosynthesis	PIGB	GPI mannosyltransferase 3 [EC:2.4.1.-]	718.75	0.418203	0.0044276	0.328856	ns
NODE_10398_length_2465_cov_122.392140_g7796_i0	K05291	Glycan biosynthesis and metabolism	Glycosylphosphatidylinositol (GPI)-anchor biosynthesis	PIGS	GPI-anchor transamidase subunit S	197.517	-0.171768	ns	-0.741656	5.38e-06
NODE_6665_length_2973_cov_58.083448_g4931_i0	K05292	Glycan biosynthesis and metabolism	Glycosylphosphatidylinositol (GPI)-anchor biosynthesis	PIGT	GPI-anchor transamidase subunit T	126.035	-3.27515	0.000112677	-2.13508	0.00327465
NODE_23693_length_1502_cov_61.427572_g17679_i0	K07541	Glycan biosynthesis and metabolism	Glycosylphosphatidylinositol (GPI)-anchor biosynthesis	PIGX	GPI mannosyltransferase 1 subunit X	60.4613	-0.416541	ns	-0.619782	0.000832459
NODE_19547_length_1746_cov_303.500299_g14706_i0	K06041	Glycan biosynthesis and metabolism	Lipopolysaccharide biosynthesis	kdsD	kpsF; arabinose-5-phosphate isomerase [EC:5.3.1.13]	350.872	-0.742071	0.00232697	-0.729997	0.00202064
NODE_1898_length_4529_cov_124.328770_g1384_i0	K02535	Glycan biosynthesis and metabolism	Lipopolysaccharide biosynthesis	lpxC	UDP-3-O-[3-hydroxymyristoyl] N-acetylglucosamine deacetylase [EC:3.5.1.108]	339.827	0.0233633	ns	0.474579	0.00320855
NODE_9155_length_2609_cov_85.841088_g6833_i0	K00912	Glycan biosynthesis and metabolism	Lipopolysaccharide biosynthesis	lpxK	tetraacyldisaccharide 4'-kinase [EC:2.7.1.130]	144.525	-0.739889	0.000174705	-1.03361	8.48e-08
NODE_11315_length_2372_cov_399.635059_g8518_i0	K00780	Glycan biosynthesis and metabolism	Mucin type O-glycan biosynthesis	SIAT4A	beta-galactoside alpha-2,3-sialyltransferase (sialyltransferase 4A) [EC:2.4.99.4]	537.467	2.22108	1.08e-59	1.96508	1.91e-47
NODE_12234_length_2282_cov_58.513354_g9253_i0	K00780	Glycan biosynthesis and metabolism	Mucin type O-glycan biosynthesis	SIAT4A	beta-galactoside alpha-2,3-sialyltransferase (sialyltransferase 4A) [EC:2.4.99.4]	86.3318	0.134553	ns	-0.503898	0.00395658
NODE_12612_length_2248_cov_349.781609_g6253_i1	K00780	Glycan biosynthesis and metabolism	Mucin type O-glycan biosynthesis	SIAT4A	beta-galactoside alpha-2,3-sialyltransferase (sialyltransferase 4A) [EC:2.4.99.4]	488.034	-0.18786	ns	-0.620279	5.96e-07
NODE_15618_length_2005_cov_308.921843_g11817_i0	K00780	Glycan biosynthesis and metabolism	Mucin type O-glycan biosynthesis	SIAT4A	beta-galactoside alpha-2,3-sialyltransferase (sialyltransferase 4A) [EC:2.4.99.4]	393.841	-0.361159	ns	-0.546412	6.35e-05
NODE_20134_length_1710_cov_214.137447_g15148_i0	K00780	Glycan biosynthesis and metabolism	Mucin type O-glycan biosynthesis	SIAT4A	beta-galactoside alpha-2,3-sialyltransferase (sialyltransferase 4A) [EC:2.4.99.4]	243.534	0.093757	ns	-0.748271	7.2e-08
NODE_2570_length_4114_cov_275.730760_g1886_i0	K00780	Glycan biosynthesis and metabolism	Mucin type O-glycan biosynthesis	SIAT4A	beta-galactoside alpha-2,3-sialyltransferase (sialyltransferase 4A) [EC:2.4.99.4]	608.275	0.491027	0.000642663	0.477414	0.00072837
NODE_30999_length_1135_cov_44.319209_g19371_i1	K00780	Glycan biosynthesis and metabolism	Mucin type O-glycan biosynthesis	SIAT4A	beta-galactoside alpha-2,3-sialyltransferase (sialyltransferase 4A) [EC:2.4.99.4]	31.9728	-1.9608	0.00059398	-0.818305	ns
NODE_3733_length_3666_cov_144.342332_g2776_i0	K00780	Glycan biosynthesis and metabolism	Mucin type O-glycan biosynthesis	SIAT4A	beta-galactoside alpha-2,3-sialyltransferase (sialyltransferase 4A) [EC:2.4.99.4]	326.962	0.694221	2.85e-05	0.11388	ns
NODE_8287_length_2725_cov_205.718703_g6165_i0	K00780	Glycan biosynthesis and metabolism	Mucin type O-glycan biosynthesis	SIAT4A	beta-galactoside alpha-2,3-sialyltransferase (sialyltransferase 4A) [EC:2.4.99.4]	322.487	0.833787	3.62e-08	0.880096	1.87e-09
NODE_20136_length_1710_cov_82.795968_g15149_i0	K03368	Glycan biosynthesis and metabolism	Mucin type O-glycan biosynthesis	SIAT4B	beta-galactoside alpha-2,3-sialyltransferase (sialyltransferase 4B) [EC:2.4.99.4]	89.9747	0.986199	2.03e-05	0.193578	ns
NODE_1899_length_4528_cov_83.153760_g762_i1	K07432	Glycan biosynthesis and metabolism	N-Glyacn biosynthesis	ALG13	beta-1,4-N-acetylglucosaminyltransferase [EC:2.4.1.141]	165.179	-0.584862	0.000390814	-0.199018	ns
NODE_5771_length_3137_cov_93.904373_g635_i1	K07441	Glycan biosynthesis and metabolism	N-Glyacn biosynthesis	ALG14	beta-1,4-N-acetylglucosaminyltransferase [EC:2.4.1.141]	81.8509	-0.942713	ns	-1.71499	0.00122989
NODE_12199_length_2285_cov_192.535714_g7943_i1	K03843	Glycan biosynthesis and metabolism	N-Glyacn biosynthesis	ALG2	alpha-1,3/alpha-1,6-mannosyltransferase [EC:2.4.1.132 2.4.1.257]	239.378	0.483881	0.00481591	0.698903	3.09e-05
NODE_25789_length_1391_cov_474.280728_g4824_i1	K03846	Glycan biosynthesis and metabolism	N-Glyacn biosynthesis	ALG9	alpha-1,2-mannosyltransferase [EC:2.4.1.259 2.4.1.261]	334.755	0.20231	ns	0.651704	0.000326009
NODE_34732_length_979_cov_120.157837_g4669_i2	K00902	Glycan biosynthesis and metabolism	N-Glyacn biosynthesis	DOLK	dolichol kinase [EC:2.7.1.108]	71.5944	-0.1377	ns	-0.901309	6.15e-06
NODE_17103_length_1904_cov_126.311851_g12934_i0	K00721	Glycan biosynthesis and metabolism	N-Glyacn biosynthesis	DPM1	dolichol-phosphate mannosyltransferase [EC:2.4.1.83]	156.49	-0.657081	0.00187991	-0.883166	2.87e-05
NODE_6670_length_2971_cov_260.103865_g4257_i1	K23741	Glycan biosynthesis and metabolism	N-Glyacn biosynthesis	MAN1B	MNS3; endoplasmic reticulum Man9GlcNAc2 1,2-alpha-mannosidase [EC:3.2.1.209]	177.375	0.583075	0.00144859	0.861636	1.22e-06
NODE_17989_length_1847_cov_65.216460_g13569_i0	K01231	Glycan biosynthesis and metabolism	N-Glyacn biosynthesis	MAN2	alpha-mannosidase II [EC:3.2.1.114]	73.1425	0.572895	0.00482501	0.613683	0.00211867
NODE_10372_length_2470_cov_104.838131_g7774_i0	K00726	Glycan biosynthesis and metabolism	N-Glyacn biosynthesis	MGAT1	alpha-1,3-mannosyl-glycoprotein beta-1,2-N-acetylglucosaminyltransferase [EC:2.4.1.101]	159.081	0.0518435	ns	-0.835757	5.44e-08
NODE_11018_length_2402_cov_106.558609_g3221_i1	K12666	Glycan biosynthesis and metabolism	N-Glyacn biosynthesis	OST1	RPN1; oligosaccharyltransferase complex subunit alpha (ribophorinI)	144.466	0.815603	0.00116922	-0.28022	ns
NODE_2050_length_4425_cov_105.647289_g1496_i0	K00778	Glycan biosynthesis and metabolism	N-Glyacn biosynthesis	SIAT1	ST6GAL1; beta-galactoside alpha-2,6-sialyltransferase (sialyltransferase 1) [EC:2.4.99.1]	299.969	-0.196062	ns	-0.586012	4.98e-06
NODE_24586_length_1454_cov_197.014482_g9395_i1	K00778	Glycan biosynthesis and metabolism	N-Glyacn biosynthesis	SIAT1	ST6GAL1; beta-galactoside alpha-2,6-sialyltransferase (sialyltransferase 1) [EC:2.4.99.1]	163.305	-0.223882	ns	-0.551682	0.00149064
NODE_13045_length_2210_cov_93.399626_g9888_i0	K00779	Glycan biosynthesis and metabolism	N-Glyacn biosynthesis	SIAT2	ST6GAL2; beta-galactoside alpha-2,6-sialyltransferase (sialyltransferase 2) [EC:2.4.99.1]	114.611	0.612757	ns	1.5783	1.67e-07
NODE_4486_length_3434_cov_38.019637_g3350_i0	K00779	Glycan biosynthesis and metabolism	N-Glyacn biosynthesis	SIAT2	ST6GAL2; beta-galactoside alpha-2,6-sialyltransferase (sialyltransferase 2) [EC:2.4.99.1]	58.2212	-0.0786684	ns	-0.745844	0.00321536
NODE_6807_length_2948_cov_235.645913_g4542_i1	K00779	Glycan biosynthesis and metabolism	N-Glyacn biosynthesis	SIAT2	ST6GAL2; beta-galactoside alpha-2,6-sialyltransferase (sialyltransferase 2) [EC:2.4.99.1]	469.57	-0.271159	ns	-0.555651	1.9e-05
NODE_21516_length_1627_cov_281.373874_g16126_i0	K01784	Glycan biosynthesis and metabolism	O-Antigene nucleotide sugar biosynthesis	galE	GALE; UDP-glucose 4-epimerase [EC:5.1.3.2]	341.664	-0.855547	0.00110122	-4.95325	0
NODE_9983_length_2515_cov_5.708436_g7469_i0	K04042	Glycan biosynthesis and metabolism	O-Antigene nucleotide sugar biosynthesis	glmU	bifunctional UDP-N-acetylglucosamine pyrophosphorylase / glucosamine-1-phosphate N-acetyltransferase[EC:2.7.7.23 2.3.1.157]	9.09264	-0.509552	ns	-2.64451	2.75e-06
NODE_33816_length_1016_cov_5.966066_g24901_i0	K00067	Glycan biosynthesis and metabolism	O-Antigene nucleotide sugar biosynthesis	rfbD	rmlD; dTDP-4-dehydrorhamnose reductase [EC:1.1.1.133]	8.96744	0.103784	ns	-2.74927	0.000190466
NODE_9774_length_2539_cov_63.473236_g7307_i0	K00012	Glycan biosynthesis and metabolism	O-Antigene nucleotide sugar biosynthesis	UGDH	ugd; UDPglucose 6-dehydrogenase [EC:1.1.1.22]	102.782	-0.410298	ns	-0.486542	0.00473562
NODE_14112_length_2120_cov_535.752320_g10699_i0	K00963	Glycan biosynthesis and metabolism	O-Antigene nucleotide sugar biosynthesis	UGP2	galU, galF; UTP--glucose-1-phosphate uridylyltransferase [EC:2.7.7.9]	782.725	-1.17361	0.00346126	-0.960845	ns
NODE_9369_length_2584_cov_123.571884_g7003_i0	K00963	Glycan biosynthesis and metabolism	O-Antigene nucleotide sugar biosynthesis	UGP2	galU, galF; UTP--glucose-1-phosphate uridylyltransferase [EC:2.7.7.9]	181.4	-0.366404	ns	-0.596437	2.91e-05
NODE_4048_length_3558_cov_16.212052_g3015_i0	K15923	Glycan biosynthesis and metabolism	Other glycan degradation	AXY8	FUC95A, afcA; alpha-L-fucosidase 2 [EC:3.2.1.51]	43.8439	-1.44146	0.00470457	0.534714	ns
NODE_26221_length_1368_cov_7.362162_g19443_i0	K01192	Glycan biosynthesis and metabolism	Other glycan degradation	E3.2.1.25	MANBA, manB; beta-mannosidase [EC:3.2.1.25]	6.83512	-2.64327	0.00046882	-3.24221	2.04e-05
NODE_30743_length_1146_cov_64.457596_g22675_i0	K01227	Glycan biosynthesis and metabolism	Other glycan degradation	ENGASE	mannosyl-glycoprotein endo-beta-N-acetylglucosaminidase [EC:3.2.1.96]	58.6061	-0.992085	0.00181875	-2.11924	9.93e-10
NODE_10831_length_2422_cov_122.170285_g8139_i0	K12373	Glycan biosynthesis and metabolism	Other glycan degradation	HEXA_B	hexosaminidase [EC:3.2.1.52]	196.021	-1.5743	8.87e-05	-0.736483	ns
NODE_39996_length_780_cov_28.489392_g29752_i0	K12373	Glycan biosynthesis and metabolism	Other glycan degradation	HEXA_B	hexosaminidase [EC:3.2.1.52]	14.3409	-0.762326	ns	-1.07037	0.00134764
NODE_20112_length_1712_cov_78.150092_g15129_i0	K13676	Glycan biosynthesis and metabolism	Other types of O-glycan biosynthesis	GXYLT	UDP-D-xylose:beta-D-glucoside alpha-1,3-D-xylosyltransferase [EC:2.4.2.42]	90.6689	-0.712561	0.00119969	-0.383414	ns
NODE_1782_length_4614_cov_29.907730_g1304_i0	K09667	Glycan biosynthesis and metabolism	Other types of O-glycan biosynthesis	OGT	protein O-GlcNAc transferase [EC:2.4.1.255]	77.5247	1.94686	8.75e-08	1.8513	1.46e-07
NODE_14239_length_2110_cov_282.921453_g10800_i0	K13667	Glycan biosynthesis and metabolism	Other types of O-glycan biosynthesis	POGLUT1	RUMI, KTELC1; EGF-domain serine glucosyl/xylosyltransferase [EC:2.4.1.3762.4.2.63]	356.168	0.444125	0.00107582	0.298845	ns
NODE_2245_length_4299_cov_254.093232_g1643_i0	K20783	Glycan biosynthesis and metabolism	Other types of O-glycan biosynthesis	RRA	arabinosyltransferase [EC:2.4.2.-]	660.995	-0.417863	ns	0.73777	1.2e-05
NODE_3083_length_3903_cov_189.662663_g2278_i0	K20783	Glycan biosynthesis and metabolism	Other types of O-glycan biosynthesis	RRA	arabinosyltransferase [EC:2.4.2.-]	468.361	0.00468441	ns	-0.428877	0.00218166
NODE_8628_length_2678_cov_233.664107_g6417_i0	K20781	Glycan biosynthesis and metabolism	Other types of O-glycan biosynthesis	SGT1	peptidyl serine alpha-galactosyltransferase [EC:2.4.1.-]	394.307	0.0795596	ns	-0.505502	0.000449436
NODE_2050_length_4425_cov_105.647289_g1496_i0	K00778	Glycan biosynthesis and metabolism	Other types of O-glycan biosynthesis	SIAT1	ST6GAL1; beta-galactoside alpha-2,6-sialyltransferase (sialyltransferase 1) [EC:2.4.99.1]	299.969	-0.196062	ns	-0.586012	4.98e-06
NODE_24586_length_1454_cov_197.014482_g9395_i1	K00778	Glycan biosynthesis and metabolism	Other types of O-glycan biosynthesis	SIAT1	ST6GAL1; beta-galactoside alpha-2,6-sialyltransferase (sialyltransferase 1) [EC:2.4.99.1]	163.305	-0.223882	ns	-0.551682	0.00149064
NODE_13045_length_2210_cov_93.399626_g9888_i0	K00779	Glycan biosynthesis and metabolism	Other types of O-glycan biosynthesis	SIAT2	ST6GAL2; beta-galactoside alpha-2,6-sialyltransferase (sialyltransferase 2) [EC:2.4.99.1]	114.611	0.612757	ns	1.5783	1.67e-07
NODE_4486_length_3434_cov_38.019637_g3350_i0	K00779	Glycan biosynthesis and metabolism	Other types of O-glycan biosynthesis	SIAT2	ST6GAL2; beta-galactoside alpha-2,6-sialyltransferase (sialyltransferase 2) [EC:2.4.99.1]	58.2212	-0.0786684	ns	-0.745844	0.00321536
NODE_6807_length_2948_cov_235.645913_g4542_i1	K00779	Glycan biosynthesis and metabolism	Other types of O-glycan biosynthesis	SIAT2	ST6GAL2; beta-galactoside alpha-2,6-sialyltransferase (sialyltransferase 2) [EC:2.4.99.1]	469.57	-0.271159	ns	-0.555651	1.9e-05
NODE_5485_length_3199_cov_37.261356_g4063_i0	K20784	Glycan biosynthesis and metabolism	Other types of O-glycan biosynthesis	XEG113	arabinosyltransferase [EC:2.4.2.-]	77.2086	0.292438	ns	1.00161	0.000121698
NODE_9587_length_2561_cov_218.647508_g7168_i0	K20784	Glycan biosynthesis and metabolism	Other types of O-glycan biosynthesis	XEG113	arabinosyltransferase [EC:2.4.2.-]	337.196	-0.172134	ns	-0.626427	1.88e-05
NODE_39945_length_782_cov_6.107193_g29706_i0	K05366	Glycan biosynthesis and metabolism	Peptidoglycan biosynthesis	mrcA	penicillin-binding protein 1A [EC:2.4.1.129 3.4.16.4]	2.52059	-0.0589213	ns	-3.38301	0.00333618
NODE_39181_length_809_cov_47.437500_g29058_i0	K02563	Glycan biosynthesis and metabolism	Peptidoglycan biosynthesis	murG	UDP-N-acetylglucosamine--N-acetylmuramyl-(pentapeptide) pyrophosphoryl-undecaprenol N-acetylglucosamine transferase [EC:2.4.1.227]	24.5332	-0.761116	0.00483413	-0.897303	0.00086213
NODE_1899_length_4528_cov_83.153760_g762_i1	K07432	Glycan biosynthesis and metabolism	Various types of N-glycan biosynthesis	ALG13	beta-1,4-N-acetylglucosaminyltransferase [EC:2.4.1.141]	165.179	-0.584862	0.000390814	-0.199018	ns
NODE_5771_length_3137_cov_93.904373_g635_i1	K07441	Glycan biosynthesis and metabolism	Various types of N-glycan biosynthesis	ALG14	beta-1,4-N-acetylglucosaminyltransferase [EC:2.4.1.141]	81.8509	-0.942713	ns	-1.71499	0.00122989
NODE_12199_length_2285_cov_192.535714_g7943_i1	K03843	Glycan biosynthesis and metabolism	Various types of N-glycan biosynthesis	ALG2	alpha-1,3/alpha-1,6-mannosyltransferase [EC:2.4.1.132 2.4.1.257]	239.378	0.483881	0.00481591	0.698903	3.09e-05
NODE_25789_length_1391_cov_474.280728_g4824_i1	K03846	Glycan biosynthesis and metabolism	Various types of N-glycan biosynthesis	ALG9	alpha-1,2-mannosyltransferase [EC:2.4.1.259 2.4.1.261]	334.755	0.20231	ns	0.651704	0.000326009
NODE_11204_length_2384_cov_103.745565_g8427_i0	K00753	Glycan biosynthesis and metabolism	Various types of N-glycan biosynthesis	E2.4.1.214	glycoprotein 3-alpha-L-fucosyltransferase [EC:2.4.1.214]	99.695	0.322541	ns	0.765584	8.61e-05
NODE_10831_length_2422_cov_122.170285_g8139_i0	K12373	Glycan biosynthesis and metabolism	Various types of N-glycan biosynthesis	HEXA_B	hexosaminidase [EC:3.2.1.52]	196.021	-1.5743	8.87e-05	-0.736483	ns
NODE_39996_length_780_cov_28.489392_g29752_i0	K12373	Glycan biosynthesis and metabolism	Various types of N-glycan biosynthesis	HEXA_B	hexosaminidase [EC:3.2.1.52]	14.3409	-0.762326	ns	-1.07037	0.00134764
NODE_6670_length_2971_cov_260.103865_g4257_i1	K23741	Glycan biosynthesis and metabolism	Various types of N-glycan biosynthesis	MAN1B	MNS3; endoplasmic reticulum Man9GlcNAc2 1,2-alpha-mannosidase [EC:3.2.1.209]	177.375	0.583075	0.00144859	0.861636	1.22e-06
NODE_17989_length_1847_cov_65.216460_g13569_i0	K01231	Glycan biosynthesis and metabolism	Various types of N-glycan biosynthesis	MAN2	alpha-mannosidase II [EC:3.2.1.114]	73.1425	0.572895	0.00482501	0.613683	0.00211867
NODE_10372_length_2470_cov_104.838131_g7774_i0	K00726	Glycan biosynthesis and metabolism	Various types of N-glycan biosynthesis	MGAT1	alpha-1,3-mannosyl-glycoprotein beta-1,2-N-acetylglucosaminyltransferase [EC:2.4.1.101]	159.081	0.0518435	ns	-0.835757	5.44e-08
NODE_11018_length_2402_cov_106.558609_g3221_i1	K12666	Glycan biosynthesis and metabolism	Various types of N-glycan biosynthesis	OST1	RPN1; oligosaccharyltransferase complex subunit alpha (ribophorinI)	144.466	0.815603	0.00116922	-0.28022	ns
NODE_5851_length_3118_cov_21909.808210_g4340_i0	K08057	Immune system	Antigen processing and presentation	CALR	calreticulin	567.873	0.681782	0.002551	0.253188	ns
NODE_7468_length_2844_cov_24009.969686_g4340_i1	K08057	Immune system	Antigen processing and presentation	CALR	calreticulin	172.793	-0.433069	ns	-1.03032	0.00155785
NODE_17482_length_1880_cov_90.719978_g13192_i0	K01363	Immune system	Antigen processing and presentation	CTSB	cathepsin B [EC:3.4.22.1]	99.5579	-0.913397	0.000743351	-1.0745	5.59e-05
NODE_24961_length_1434_cov_318.814107_g18573_i0	K01363	Immune system	Antigen processing and presentation	CTSB	cathepsin B [EC:3.4.22.1]	243.181	-0.330901	ns	1.8666	1.1e-05
NODE_472_length_6584_cov_60.545385_g341_i0	K01363	Immune system	Antigen processing and presentation	CTSB	cathepsin B [EC:3.4.22.1]	246.76	0.385515	ns	0.804672	2.54e-08
NODE_8985_length_2630_cov_3397.212358_g6706_i0	K04079	Immune system	Antigen processing and presentation	HSP90A	htpG; molecular chaperone HtpG	5777.28	-0.558011	0.0008106	0.240694	ns
NODE_12644_length_2244_cov_4826.928604_g9566_i0	K03283	Immune system	Antigen processing and presentation	HSPA1s	heat shock 70kDa protein 1/2/6/8	6523.97	0.157096	ns	0.65654	0.000242061
NODE_17962_length_1848_cov_128.518873_g13551_i0	K03283	Immune system	Antigen processing and presentation	HSPA1s	heat shock 70kDa protein 1/2/6/8	155.473	-0.500241	ns	-1.05954	1.11e-05
NODE_9079_length_2618_cov_934.955992_g6779_i0	K03283	Immune system	Antigen processing and presentation	HSPA1s	heat shock 70kDa protein 1/2/6/8	1287.68	0.133448	ns	1.4658	1.57e-05
NODE_34741_length_979_cov_9.324503_g25571_i0	K09490	Immune system	Antigen processing and presentation	HSPA5	BIP; endoplasmic reticulum chaperone BiP [EC:3.6.4.10]	7.54362	-0.115657	ns	-1.38793	0.00169895
NODE_17468_length_1881_cov_332.010509_g13183_i0	K08064	Immune system	Antigen processing and presentation	NFYA	HAP2; nuclear transcription factor Y, alpha	355.01	0.430224	ns	1.64244	7.43e-15
NODE_4218_length_3509_cov_243.934517_g3148_i0	K00922	Immune system	B cell receptor signaling pathway	PIK3CA_B_D	phosphatidylinositol-4,5-bisphosphate 3-kinase catalytic subunit alpha/beta/delta [EC:2.7.1.153]	560.98	0.0395755	ns	-0.475969	0.00313292
NODE_40568_length_761_cov_14.047965_g30245_i0	K04392	Immune system	B cell receptor signaling pathway	RAC1	Ras-related C3 botulinum toxin substrate 1	7.22532	-0.0783711	ns	-2.16435	7.81e-05
NODE_11482_length_2354_cov_519.016659_g8659_i0	K02183	Immune system	C-type lectin receptor signaling pathway	CALM	calmodulin	698.837	0.786307	8.89e-07	1.04183	8.59e-12
NODE_12327_length_2273_cov_259.677273_g9316_i0	K02183	Immune system	C-type lectin receptor signaling pathway	CALM	calmodulin	363.692	0.215959	ns	0.504227	0.000791183
NODE_12403_length_2266_cov_197.149111_g4923_i1	K02183	Immune system	C-type lectin receptor signaling pathway	CALM	calmodulin	270.479	0.250359	ns	0.466836	0.00257118
NODE_24452_length_1461_cov_114.077089_g18209_i0	K02183	Immune system	C-type lectin receptor signaling pathway	CALM	calmodulin	120.476	-1.94978	5.82e-16	-1.08523	1.51e-06
NODE_24580_length_1454_cov_978.458364_g18292_i0	K02183	Immune system	C-type lectin receptor signaling pathway	CALM	calmodulin	721.622	0.274509	ns	0.81738	4.92e-08
NODE_27074_length_1327_cov_26.083732_g19998_i0	K02183	Immune system	C-type lectin receptor signaling pathway	CALM	calmodulin	19.0864	0.11475	ns	1.44888	0.000209132
NODE_36608_length_905_cov_3833.850962_g24458_i1	K02183	Immune system	C-type lectin receptor signaling pathway	CALM	calmodulin	2217.97	-0.820995	0.00100011	-1.96639	2.86e-14
NODE_4116_length_3538_cov_37.526696_g3069_i0	K02183	Immune system	C-type lectin receptor signaling pathway	CALM	calmodulin	88.7567	-1.45223	0.000155227	-0.437652	ns
NODE_8362_length_2714_cov_70.741386_g6218_i0	K02183	Immune system	C-type lectin receptor signaling pathway	CALM	calmodulin	128.155	0.818508	0.00011047	0.690396	0.000671643
NODE_4218_length_3509_cov_243.934517_g3148_i0	K00922	Immune system	C-type lectin receptor signaling pathway	PIK3CA_B_D	phosphatidylinositol-4,5-bisphosphate 3-kinase catalytic subunit alpha/beta/delta [EC:2.7.1.153]	560.98	0.0395755	ns	-0.475969	0.00313292
NODE_4218_length_3509_cov_243.934517_g3148_i0	K00922	Immune system	Chemokine signaling pathway	PIK3CA_B_D	phosphatidylinositol-4,5-bisphosphate 3-kinase catalytic subunit alpha/beta/delta [EC:2.7.1.153]	560.98	0.0395755	ns	-0.475969	0.00313292
NODE_13597_length_2164_cov_554.271640_g10296_i0	K04345	Immune system	Chemokine signaling pathway	PKA	protein kinase A [EC:2.7.11.11]	761.512	0.407076	ns	0.717817	0.000381543
NODE_40568_length_761_cov_14.047965_g30245_i0	K04392	Immune system	Chemokine signaling pathway	RAC1	Ras-related C3 botulinum toxin substrate 1	7.22532	-0.0783711	ns	-2.16435	7.81e-05
NODE_10119_length_2499_cov_103.176834_g6127_i1	K01343	Immune system	Complement and coagulation cascades	PLAT	tissue plasminogen activator [EC:3.4.21.68]	112.833	0.312108	ns	1.04096	5.97e-05
NODE_8241_length_2731_cov_93.479308_g6127_i0	K01343	Immune system	Complement and coagulation cascades	PLAT	tissue plasminogen activator [EC:3.4.21.68]	19.6642	0.772928	ns	1.45201	0.00143603
NODE_4867_length_3345_cov_152.783619_g3604_i0	K01315	Immune system	Complement and coagulation cascades	PLG	plasminogen [EC:3.4.21.7]	345.397	0.380413	ns	0.410463	0.00456707
NODE_1089_length_5261_cov_40.509445_g803_i0	K03018	Immune system	Cytosolic DNA-sensing pathway	RPC1	POLR3A; DNA-directed RNA polymerase III subunitRPC1 [EC:2.7.7.6]	141.745	-0.55543	0.000349582	-0.00205759	ns
NODE_3865_length_3617_cov_32.551354_g2880_i0	K03021	Immune system	Cytosolic DNA-sensing pathway	RPC2	POLR3B; DNA-directed RNA polymerase III subunitRPC2 [EC:2.7.7.6]	75.5835	-1.11345	2.83e-06	-0.4868	ns
NODE_21048_length_1656_cov_41.022110_g15798_i0	K03026	Immune system	Cytosolic DNA-sensing pathway	RPC4	POLR3D; DNA-directed RNA polymerase III subunitRPC4	42.8512	-0.700201	0.00151981	-0.817897	0.00015184
NODE_4218_length_3509_cov_243.934517_g3148_i0	K00922	Immune system	Fc epsilon RI signaling pathway	PIK3CA_B_D	phosphatidylinositol-4,5-bisphosphate 3-kinase catalytic subunit alpha/beta/delta [EC:2.7.1.153]	560.98	0.0395755	ns	-0.475969	0.00313292
NODE_40568_length_761_cov_14.047965_g30245_i0	K04392	Immune system	Fc epsilon RI signaling pathway	RAC1	Ras-related C3 botulinum toxin substrate 1	7.22532	-0.0783711	ns	-2.16435	7.81e-05
NODE_4218_length_3509_cov_243.934517_g3148_i0	K00922	Immune system	Fc gamma R-mediated phagocytosis	PIK3CA_B_D	phosphatidylinositol-4,5-bisphosphate 3-kinase catalytic subunit alpha/beta/delta [EC:2.7.1.153]	560.98	0.0395755	ns	-0.475969	0.00313292
NODE_11022_length_2402_cov_53.325891_g8292_i0	K00889	Immune system	Fc gamma R-mediated phagocytosis	PIP5K	1-phosphatidylinositol-4-phosphate 5-kinase [EC:2.7.1.68]	74.5711	0.515496	ns	0.825575	0.000483289
NODE_15669_length_2001_cov_127.851141_g11854_i0	K00889	Immune system	Fc gamma R-mediated phagocytosis	PIP5K	1-phosphatidylinositol-4-phosphate 5-kinase [EC:2.7.1.68]	145.142	0.242914	ns	1.00413	8.85e-07
NODE_3057_length_3911_cov_70.830641_g2254_i0	K00889	Immune system	Fc gamma R-mediated phagocytosis	PIP5K	1-phosphatidylinositol-4-phosphate 5-kinase [EC:2.7.1.68]	172.562	0.432867	ns	0.535085	0.00244002
NODE_40568_length_761_cov_14.047965_g30245_i0	K04392	Immune system	Fc gamma R-mediated phagocytosis	RAC1	Ras-related C3 botulinum toxin substrate 1	7.22532	-0.0783711	ns	-2.16435	7.81e-05
NODE_13245_length_2193_cov_22.100943_g10040_i0	K04718	Immune system	Fc gamma R-mediated phagocytosis	SPHK	sphingosine kinase [EC:2.7.1.91]	32.3819	-2.59602	0.000101283	0.0124288	ns
NODE_27362_length_1312_cov_89.978208_g20207_i0	K04718	Immune system	Fc gamma R-mediated phagocytosis	SPHK	sphingosine kinase [EC:2.7.1.91]	80.4738	-0.181779	ns	-1.42607	6.98e-12
NODE_6579_length_2986_cov_140.252317_g4876_i0	K04718	Immune system	Fc gamma R-mediated phagocytosis	SPHK	sphingosine kinase [EC:2.7.1.91]	13.7995	7.41896	0.000260663	7.95103	0.000115186
NODE_7229_length_2884_cov_149.544290_g4876_i1	K04718	Immune system	Fc gamma R-mediated phagocytosis	SPHK	sphingosine kinase [EC:2.7.1.91]	226.361	1.25434	2.1e-09	2.01821	3.74e-24
NODE_18896_length_1786_cov_483.021016_g13307_i1	K05748	Immune system	Fc gamma R-mediated phagocytosis	WASF2	WAS protein family, member 2	529.42	0.0319441	ns	0.427254	0.00204283
NODE_912_length_5472_cov_188.825894_g679_i0	K06493	Immune system	Hematopoietic cell lineage	ITGB3	CD61; integrin beta 3	711.127	0.0609181	ns	-0.956985	1.39e-10
NODE_31979_length_1095_cov_57.817025_g23545_i0	K03352	Immune system	IL-17 signaling pathway	APC5	ANAPC5; anaphase-promoting complex subunit 5	40.5906	0.695157	0.00313767	0.241176	ns
NODE_8985_length_2630_cov_3397.212358_g6706_i0	K04079	Immune system	IL-17 signaling pathway	HSP90A	htpG; molecular chaperone HtpG	5777.28	-0.558011	0.0008106	0.240694	ns
NODE_13640_length_2160_cov_509.685673_g10331_i0	K19603	Immune system	IL-17 signaling pathway	MAPK15	mitogen-activated protein kinase 15 [EC:2.7.11.24]	696.083	-0.0087852	ns	0.585472	0.000796319
NODE_3465_length_3753_cov_371.236685_g2565_i0	K12890	Immune system	IL-17 signaling pathway	SRSF1	SFRS1, ASF, SF2; serine/arginine-rich splicing factor1	944.559	-0.0557756	ns	-0.443039	0.00026324
NODE_5078_length_3297_cov_65.988524_g3758_i0	K09848	Immune system	IL-17 signaling pathway	TRAF4	TNF receptor-associated factor 4	132.646	0.306347	ns	0.537077	0.00132559
NODE_4218_length_3509_cov_243.934517_g3148_i0	K00922	Immune system	Leukocyte transendothelial migration	PIK3CA_B_D	phosphatidylinositol-4,5-bisphosphate 3-kinase catalytic subunit alpha/beta/delta [EC:2.7.1.153]	560.98	0.0395755	ns	-0.475969	0.00313292
NODE_40568_length_761_cov_14.047965_g30245_i0	K04392	Immune system	Leukocyte transendothelial migration	RAC1	Ras-related C3 botulinum toxin substrate 1	7.22532	-0.0783711	ns	-2.16435	7.81e-05
NODE_4218_length_3509_cov_243.934517_g3148_i0	K00922	Immune system	Natural killer cell mediated cytotoxicity	PIK3CA_B_D	phosphatidylinositol-4,5-bisphosphate 3-kinase catalytic subunit alpha/beta/delta [EC:2.7.1.153]	560.98	0.0395755	ns	-0.475969	0.00313292
NODE_40568_length_761_cov_14.047965_g30245_i0	K04392	Immune system	Natural killer cell mediated cytotoxicity	RAC1	Ras-related C3 botulinum toxin substrate 1	7.22532	-0.0783711	ns	-2.16435	7.81e-05
NODE_28814_length_1239_cov_883.311321_g21261_i0	K11252	Immune system	Neutrophil extracellular trap formation	H2B	histone H2B	821.422	0.426153	0.00275356	-0.194768	ns
NODE_63126_length_368_cov_13.498305_g51787_i0	K11253	Immune system	Neutrophil extracellular trap formation	H3	histone H3	6.5265	-0.84135	ns	-1.29454	0.00303857
NODE_11918_length_2312_cov_61.824029_g8582_i1	K11303	Immune system	Neutrophil extracellular trap formation	HAT1	KAT1; histone acetyltransferase 1 [EC:2.3.1.48]	91.303	-0.568811	ns	-1.50509	6.63e-07
NODE_912_length_5472_cov_188.825894_g679_i0	K06493	Immune system	Neutrophil extracellular trap formation	ITGB3	CD61; integrin beta 3	711.127	0.0609181	ns	-0.956985	1.39e-10
NODE_4218_length_3509_cov_243.934517_g3148_i0	K00922	Immune system	Neutrophil extracellular trap formation	PIK3CA_B_D	phosphatidylinositol-4,5-bisphosphate 3-kinase catalytic subunit alpha/beta/delta [EC:2.7.1.153]	560.98	0.0395755	ns	-0.475969	0.00313292
NODE_39936_length_782_cov_453.483780_g29699_i0	K09565	Immune system	Neutrophil extracellular trap formation	PPIF	peptidyl-prolyl isomerase F (cyclophilin D) [EC:5.2.1.8]	216.18	-0.635041	0.000552968	-1.03455	7.19e-09
NODE_40568_length_761_cov_14.047965_g30245_i0	K04392	Immune system	Neutrophil extracellular trap formation	RAC1	Ras-related C3 botulinum toxin substrate 1	7.22532	-0.0783711	ns	-2.16435	7.81e-05
NODE_17587_length_1872_cov_376.122846_g13268_i0	K05863	Immune system	Neutrophil extracellular trap formation	SLC25A4S	ANT; solute carrier family 25 (mitochondrialadenine nucleotide	461.494	-0.484517	0.000610011	-0.865914	1.38e-11
NODE_18295_length_1828_cov_13054.707692_g13806_i0	K05863	Immune system	Neutrophil extracellular trap formation	SLC25A4S	ANT; solute carrier family 25 (mitochondrialadenine nucleotide	14934.8	-0.774414	1.61e-05	-1.0386	1.9e-09
NODE_19236_length_1765_cov_301.121158_g14491_i0	K05863	Immune system	Neutrophil extracellular trap formation	SLC25A4S	ANT; solute carrier family 25 (mitochondrialadenine nucleotide	353.24	-0.120897	ns	-0.62915	5.19e-05
NODE_21068_length_1654_cov_2064.715370_g15811_i0	K15040	Immune system	Neutrophil extracellular trap formation	VDAC2	voltage-dependent anion channel protein 2	2013.81	-1.64784	5.26e-07	-1.87538	4.75e-09
NODE_31971_length_1095_cov_1541.248532_g15811_i3	K15040	Immune system	Neutrophil extracellular trap formation	VDAC2	voltage-dependent anion channel protein 2	369.704	-1.76103	2.01e-06	-1.35043	8.38e-05
NODE_48433_length_558_cov_56.259794_g37436_i0	K04612	Immune system	NOD-like receptor signaling pathway	CASR	calcium-sensing receptor	22.7288	-0.251418	ns	-1.01319	0.00241283
NODE_17482_length_1880_cov_90.719978_g13192_i0	K01363	Immune system	NOD-like receptor signaling pathway	CTSB	cathepsin B [EC:3.4.22.1]	99.5579	-0.913397	0.000743351	-1.0745	5.59e-05
NODE_24961_length_1434_cov_318.814107_g18573_i0	K01363	Immune system	NOD-like receptor signaling pathway	CTSB	cathepsin B [EC:3.4.22.1]	243.181	-0.330901	ns	1.8666	1.1e-05
NODE_472_length_6584_cov_60.545385_g341_i0	K01363	Immune system	NOD-like receptor signaling pathway	CTSB	cathepsin B [EC:3.4.22.1]	246.76	0.385515	ns	0.804672	2.54e-08
NODE_35981_length_928_cov_9617.154386_g23527_i2	K08341	Immune system	NOD-like receptor signaling pathway	GABARAP	ATG8, LC3; GABA(A) receptor-associated protein	5177.34	0.771211	4.76e-05	1.48317	5.17e-16
NODE_8985_length_2630_cov_3397.212358_g6706_i0	K04079	Immune system	NOD-like receptor signaling pathway	HSP90A	htpG; molecular chaperone HtpG	5777.28	-0.558011	0.0008106	0.240694	ns
NODE_21224_length_1644_cov_740.148313_g15928_i0	K03671	Immune system	NOD-like receptor signaling pathway	trxA	thioredoxin 1	756.245	-0.668542	0.000121932	-2.26917	0
NODE_29530_length_1206_cov_134.798764_g21758_i1	K03671	Immune system	NOD-like receptor signaling pathway	trxA	thioredoxin 1	106.486	-0.587521	0.00408148	-0.818921	7.67e-05
NODE_29951_length_1186_cov_7609.141060_g16999_i2	K03671	Immune system	NOD-like receptor signaling pathway	trxA	thioredoxin 1	7505.13	-1.28932	1.49e-05	-3.35206	0
NODE_36909_length_893_cov_534.546341_g15928_i2	K03671	Immune system	NOD-like receptor signaling pathway	trxA	thioredoxin 1	28.1919	-0.294997	ns	-2.43783	3.35e-07
NODE_21068_length_1654_cov_2064.715370_g15811_i0	K15040	Immune system	NOD-like receptor signaling pathway	VDAC2	voltage-dependent anion channel protein 2	2013.81	-1.64784	5.26e-07	-1.87538	4.75e-09
NODE_31971_length_1095_cov_1541.248532_g15811_i3	K15040	Immune system	NOD-like receptor signaling pathway	VDAC2	voltage-dependent anion channel protein 2	369.704	-1.76103	2.01e-06	-1.35043	8.38e-05
NODE_15954_length_1980_cov_225.062926_g12073_i0	K06236	Immune system	Platelet activation	COL1A	collagen type I alpha	262.141	-0.0159457	ns	-0.922608	6.48e-10
NODE_4543_length_3421_cov_20.979689_g3384_i0	K19720	Immune system	Platelet activation	COL3A	collagen type III alpha	40.6685	-0.229396	ns	2.46341	6.96e-19
NODE_912_length_5472_cov_188.825894_g679_i0	K06493	Immune system	Platelet activation	ITGB3	CD61; integrin beta 3	711.127	0.0609181	ns	-0.956985	1.39e-10
NODE_7618_length_2817_cov_241.350948_g4352_i1	K00907	Immune system	Platelet activation	MYLK	myosin-light-chain kinase [EC:2.7.11.18]	342.574	4.45206	8.28e-21	3.88316	2.41e-16
NODE_12707_length_2239_cov_57.597876_g9622_i0	K16056	Immune system	Platelet activation	ORAI1	calcium release-activated calcium channel protein 1	81.8582	-0.447284	ns	-0.797774	2.25e-06
NODE_4218_length_3509_cov_243.934517_g3148_i0	K00922	Immune system	Platelet activation	PIK3CA_B_D	phosphatidylinositol-4,5-bisphosphate 3-kinase catalytic subunit alpha/beta/delta [EC:2.7.1.153]	560.98	0.0395755	ns	-0.475969	0.00313292
NODE_13597_length_2164_cov_554.271640_g10296_i0	K04345	Immune system	Platelet activation	PKA	protein kinase A [EC:2.7.11.11]	761.512	0.407076	ns	0.717817	0.000381543
NODE_11866_length_2317_cov_70.771836_g8958_i0	K07376	Immune system	Platelet activation	PRKG1	cGMP-dependent protein kinase 1 [EC:2.7.11.12]	101.207	0.314595	ns	0.970727	5.3e-09
NODE_8109_length_2750_cov_23.407546_g6024_i0	K07376	Immune system	Platelet activation	PRKG1	cGMP-dependent protein kinase 1 [EC:2.7.11.12]	39.4257	0.231544	ns	2.09876	2.14e-05
NODE_19995_length_1719_cov_55.154921_g15044_i0	K12170	Immune system	RIG-I-like receptor signaling pathway	RNF125	E3 ubiquitin-protein ligase RNF125 [EC:2.3.2.27]	68.4001	0.480666	ns	-1.0355	0.00019363
NODE_4218_length_3509_cov_243.934517_g3148_i0	K00922	Immune system	T cell receptor signaling pathway	PIK3CA_B_D	phosphatidylinositol-4,5-bisphosphate 3-kinase catalytic subunit alpha/beta/delta [EC:2.7.1.153]	560.98	0.0395755	ns	-0.475969	0.00313292
NODE_7999_length_2765_cov_3531.251114_g5930_i0	K02599	Immune system	Th1 and Th2 cell differentiation	NOTCH1	Notch 1	5416.78	0.857692	6.3e-06	-0.023523	ns
NODE_8985_length_2630_cov_3397.212358_g6706_i0	K04079	Immune system	Th17 cell differentiation	HSP90A	htpG; molecular chaperone HtpG	5777.28	-0.558011	0.0008106	0.240694	ns
NODE_12269_length_2278_cov_95.786848_g9277_i0	K10380	Immune system	Toll and lmd signaling pathway	ANK	ankyrin	63.5254	-0.388892	ns	-1.14381	2.45e-07
NODE_16443_length_1948_cov_65.730667_g12433_i0	K10380	Immune system	Toll and lmd signaling pathway	ANK	ankyrin	58.4395	0.828549	0.000424948	0.347154	ns
NODE_17259_length_1895_cov_20.079583_g13045_i0	K10380	Immune system	Toll and lmd signaling pathway	ANK	ankyrin	20.1397	-0.168891	ns	0.768388	0.00337569
NODE_19161_length_1770_cov_103.496170_g14436_i0	K10380	Immune system	Toll and lmd signaling pathway	ANK	ankyrin	93.2579	0.834975	0.000193387	0.900283	3.35e-05
NODE_32994_length_1050_cov_481.917093_g24285_i0	K10380	Immune system	Toll and lmd signaling pathway	ANK	ankyrin	241.503	1.5312	3.34e-11	0.082415	ns
NODE_384_length_7024_cov_48.012372_g270_i0	K10380	Immune system	Toll and lmd signaling pathway	ANK	ankyrin	211.246	0.705058	0.00128195	1.22509	2.45e-08
NODE_7829_length_2788_cov_86.886188_g5805_i0	K10380	Immune system	Toll and lmd signaling pathway	ANK	ankyrin	108.075	0.371547	ns	0.576201	0.00287178
NODE_14597_length_2082_cov_57.913888_g11081_i0	K13411	Immune system	Toll and lmd signaling pathway	DUOX	THOX; dual oxidase [EC:1.6.3.1 1.11.1.-]	65.3041	0.5218	ns	0.693313	0.00145862
NODE_4218_length_3509_cov_243.934517_g3148_i0	K00922	Immune system	Toll-like receptor signaling pathway	PIK3CA_B_D	phosphatidylinositol-4,5-bisphosphate 3-kinase catalytic subunit alpha/beta/delta [EC:2.7.1.153]	560.98	0.0395755	ns	-0.475969	0.00313292
NODE_40568_length_761_cov_14.047965_g30245_i0	K04392	Immune system	Toll-like receptor signaling pathway	RAC1	Ras-related C3 botulinum toxin substrate 1	7.22532	-0.0783711	ns	-2.16435	7.81e-05
NODE_17488_length_1880_cov_54.010515_g13196_i0	K00232	Lipid metabolism	alpha-Linolenic acid metabolism	ACOX1	ACOX1, ACOX3; acyl-CoA oxidase [EC:1.3.3.6]	65.6341	-4.41139	1.61e-13	0.334144	ns
NODE_26759_length_1343_cov_4.989764_g19781_i0	K00232	Lipid metabolism	alpha-Linolenic acid metabolism	ACOX1	ACOX1, ACOX3; acyl-CoA oxidase [EC:1.3.3.6]	4.17561	0.0594996	ns	2.71978	0.00026572
NODE_26512_length_1354_cov_70.555816_g7450_i1	K14674	Lipid metabolism	alpha-Linolenic acid metabolism	TGL4	TAG lipase / steryl ester hydrolase/ phospholipase	49.285	0.790038	ns	4.55484	3.68e-13
NODE_5138_length_3283_cov_107.280062_g3797_i0	K14674	Lipid metabolism	alpha-Linolenic acid metabolism	TGL4	TAG lipase / steryl ester hydrolase/ phospholipase	196.881	1.58944	9.24e-09	2.73398	1.8e-24
NODE_17737_length_1863_cov_80.834078_g13382_i0	K00432	Lipid metabolism	Arachidonic acid metabolism	gpx	btuE, bsaA; glutathione peroxidase [EC:1.11.1.9]	121.198	-2.15562	0.000338641	-1.96386	0.000437404
NODE_10703_length_2437_cov_117.114213_g5602_i1	K04097	Lipid metabolism	Arachidonic acid metabolism	HPGDS	prostaglandin-H2 D-isomerase / glutathione transferase [EC:5.3.99.22.5.1.18]	186.944	-0.0830281	ns	-0.519223	0.00188431
NODE_15690_length_1999_cov_318.622534_g645_i8	K04097	Lipid metabolism	Arachidonic acid metabolism	HPGDS	prostaglandin-H2 D-isomerase / glutathione transferase [EC:5.3.99.22.5.1.18]	235.095	0.206687	ns	0.878361	4.95e-05
NODE_5543_length_3186_cov_59.844523_g54_i24	K04097	Lipid metabolism	Arachidonic acid metabolism	HPGDS	prostaglandin-H2 D-isomerase / glutathione transferase [EC:5.3.99.22.5.1.18]	74.0565	1.23364	1.73e-06	0.19401	ns
NODE_11417_length_2361_cov_108.510490_g8605_i0	K01254	Lipid metabolism	Arachidonic acid metabolism	LTA4H	leukotriene-A4 hydrolase [EC:3.3.2.6]	175.728	-0.727877	4.98e-05	-0.559534	0.00115491
NODE_28581_length_1251_cov_746.416808_g21102_i0	K15717	Lipid metabolism	Arachidonic acid metabolism	PRXL2B	FAM213B; prostamide/prostaglandin F2alpha synthase [EC:1.11.1.20]	763.715	-1.38273	0.000532316	-4.99963	0
NODE_26512_length_1354_cov_70.555816_g7450_i1	K14674	Lipid metabolism	Arachidonic acid metabolism	TGL4	TAG lipase / steryl ester hydrolase/ phospholipase	49.285	0.790038	ns	4.55484	3.68e-13
NODE_5138_length_3283_cov_107.280062_g3797_i0	K14674	Lipid metabolism	Arachidonic acid metabolism	TGL4	TAG lipase / steryl ester hydrolase/ phospholipase	196.881	1.58944	9.24e-09	2.73398	1.8e-24
NODE_17488_length_1880_cov_54.010515_g13196_i0	K00232	Lipid metabolism	Biosynthesis or unsaturated fatty acids	ACOX1	ACOX1, ACOX3; acyl-CoA oxidase [EC:1.3.3.6]	65.6341	-4.41139	1.61e-13	0.334144	ns
NODE_26759_length_1343_cov_4.989764_g19781_i0	K00232	Lipid metabolism	Biosynthesis or unsaturated fatty acids	ACOX1	ACOX1, ACOX3; acyl-CoA oxidase [EC:1.3.3.6]	4.17561	0.0594996	ns	2.71978	0.00026572
NODE_13551_length_2168_cov_1145.652983_g10256_i0	K10246	Lipid metabolism	Biosynthesis or unsaturated fatty acids	ELO3	fatty acid elongase 3 [EC:2.3.1.199]	1621.04	-0.233912	ns	-0.694996	1.14e-07
NODE_20322_length_1698_cov_345.387692_g15273_i0	K03921	Lipid metabolism	Biosynthesis or unsaturated fatty acids	FAB2	SSI2, desA1; acyl-[acyl-carrier-protein] desaturase [EC:1.14.19.2 1.14.19.111.14.19.26]	334.674	-0.589376	0.00154903	-1.02014	2.6e-08
NODE_29346_length_1215_cov_379.169877_g13452_i4	K10703	Lipid metabolism	Biosynthesis or unsaturated fatty acids	HACD	PHS1, PAS2; very-long-chain (3R)-3-hydroxyacyl-CoA dehydratase [EC:4.2.1.134]	284.877	-0.0892159	ns	-1.22816	1.44e-10
NODE_31149_length_1128_cov_1159.800000_g14675_i1	K10703	Lipid metabolism	Biosynthesis or unsaturated fatty acids	HACD	PHS1, PAS2; very-long-chain (3R)-3-hydroxyacyl-CoA dehydratase [EC:4.2.1.134]	837.303	-0.52412	0.00408702	-1.79575	0
NODE_11440_length_2359_cov_101.912948_g8624_i0	K00507	Lipid metabolism	Biosynthesis or unsaturated fatty acids	SCD	desC; stearoyl-CoA desaturase (Delta-9 desaturase) [EC:1.14.19.1]	190.735	-0.168085	ns	-2.8113	0
NODE_1242_length_5087_cov_121.102314_g911_i0	K20495	Lipid metabolism	Cutin, suberine and was biosynthesis	CYP704B1	long-chain fatty acid omega-monooxygenase [EC:1.14.14.80]	119.657	-2.16456	9.91e-06	-4.53046	1.66e-18
NODE_5760_length_3140_cov_91.208347_g911_i3	K20495	Lipid metabolism	Cutin, suberine and was biosynthesis	CYP704B1	long-chain fatty acid omega-monooxygenase [EC:1.14.14.80]	49.4393	5.00387	1.94e-21	3.75711	4.65e-13
NODE_11434_length_2360_cov_16.181898_g8618_i0	K13356	Lipid metabolism	Cutin, suberine and was biosynthesis	FAR	alcohol-forming fatty acyl-CoA reductase [EC:1.2.1.84]	25.4584	-3.41135	0.000844096	0.637244	ns
NODE_27632_length_1299_cov_8.668026_g20397_i0	K13356	Lipid metabolism	Cutin, suberine and was biosynthesis	FAR	alcohol-forming fatty acyl-CoA reductase [EC:1.2.1.84]	6.23072	0.312398	ns	2.68862	2.99e-05
NODE_4170_length_3523_cov_66.681449_g470_i2	K00803	Lipid metabolism	Ether lipid metabolism	AGPS	agpS; alkyldihydroxyacetonephosphate synthase [EC:2.5.1.26]	36.1865	-0.136127	ns	0.943611	0.0014635
NODE_17678_length_1867_cov_90.375697_g13337_i0	K00993	Lipid metabolism	Ether lipid metabolism	EPT1	ethanolaminephosphotransferase [EC:2.7.8.1]	110.87	-0.388113	ns	-0.609809	0.000175893
NODE_20918_length_1664_cov_81.778755_g15702_i0	K13510	Lipid metabolism	Ether lipid metabolism	LPCAT1_2	lysophosphatidylcholine acyltransferase / lyso-PAF acetyltransferase [EC:2.3.1.232.3.1.67]	98.818	-1.82773	0.000249661	-1.42673	0.00126973
NODE_6083_length_3078_cov_86.427953_g4525_i0	K01062	Lipid metabolism	Ether lipid metabolism	PLA2G7	PAFAH; platelet-activating factor acetylhydrolase [EC:3.1.1.47]	146.463	0.794223	0.000260302	1.62126	2.12e-14
NODE_27215_length_1320_cov_6.004010_g20099_i0	K01114	Lipid metabolism	Ether lipid metabolism	plc	phospholipase C [EC:3.1.4.3]	8.97288	0.485604	ns	-1.66529	0.0033123
NODE_26512_length_1354_cov_70.555816_g7450_i1	K14674	Lipid metabolism	Ether lipid metabolism	TGL4	TAG lipase / steryl ester hydrolase/ phospholipase	49.285	0.790038	ns	4.55484	3.68e-13
NODE_5138_length_3283_cov_107.280062_g3797_i0	K14674	Lipid metabolism	Ether lipid metabolism	TGL4	TAG lipase / steryl ester hydrolase/ phospholipase	196.881	1.58944	9.24e-09	2.73398	1.8e-24
NODE_6330_length_3032_cov_82.418723_g215_i1	K11262	Lipid metabolism	Fatty acid biosynthesis	ACACA	acetyl-CoA carboxylase / biotin carboxylase 1[EC:6.4.1.2 6.3.4.14	148.248	1.10569	0.000930158	1.24153	0.000152416
NODE_8426_length_2704_cov_102.231851_g6267_i0	K01962	Lipid metabolism	Fatty acid biosynthesis	accA	acetyl-CoA carboxylase carboxyl transferase subunit alpha[EC:6.4.1.2 2.1.3.15]	141.337	1.64658	3.57e-06	2.22424	2.27e-10
NODE_14096_length_2121_cov_2492.323242_g7262_i2	K01897	Lipid metabolism	Fatty acid biosynthesis	ACSL	fadD; long-chain acyl-CoA synthetase [EC:6.2.1.3]	1004.23	0.329143	ns	-0.439228	0.00494973
NODE_2686_length_4062_cov_267.892204_g1975_i0	K01897	Lipid metabolism	Fatty acid biosynthesis	ACSL	fadD; long-chain acyl-CoA synthetase [EC:6.2.1.3]	661.248	0.271686	ns	0.630404	4.17e-06
NODE_33205_length_1041_cov_1006.594008_g4614_i2	K01897	Lipid metabolism	Fatty acid biosynthesis	ACSL	fadD; long-chain acyl-CoA synthetase [EC:6.2.1.3]	592.529	-0.142096	ns	-2.22608	8.75e-15
NODE_6203_length_3050_cov_499.544844_g4614_i0	K01897	Lipid metabolism	Fatty acid biosynthesis	ACSL	fadD; long-chain acyl-CoA synthetase [EC:6.2.1.3]	700.027	-0.361951	ns	-2.8539	0
NODE_20322_length_1698_cov_345.387692_g15273_i0	K03921	Lipid metabolism	Fatty acid biosynthesis	FAB2	SSI2, desA1; acyl-[acyl-carrier-protein] desaturase [EC:1.14.19.2 1.14.19.111.14.19.26]	334.674	-0.589376	0.00154903	-1.02014	2.6e-08
NODE_31716_length_1106_cov_363.196515_g23379_i0	K00645	Lipid metabolism	Fatty acid biosynthesis	fabD	MCAT, MCT1; [acyl-carrier-protein] S-malonyltransferase [EC:2.3.1.39]	191.218	4.98	2.95e-15	6.58456	9.38e-26
NODE_4551_length_3419_cov_77.752839_g3390_i0	K00645	Lipid metabolism	Fatty acid biosynthesis	fabD	MCAT, MCT1; [acyl-carrier-protein] S-malonyltransferase [EC:2.3.1.39]	180.969	-0.483497	0.00258074	-0.925162	1.28e-09
NODE_11206_length_2383_cov_1145.080952_g8428_i0	K09458	Lipid metabolism	Fatty acid biosynthesis	fabF	OXSM, CEM1; 3-oxoacyl-[acyl-carrier-protein] synthase II [EC:2.3.1.179]	2401.5	-2.07924	0.000305762	-8.14636	0
NODE_23935_length_1487_cov_684.571429_g17847_i0	K00059	Lipid metabolism	Fatty acid biosynthesis	fabG	OAR1; 3-oxoacyl-[acyl-carrier protein] reductase [EC:1.1.1.100]	765.731	-1.23621	0.000753633	-3.11935	1.68e-15
NODE_16263_length_1958_cov_669.554907_g12302_i0	K00208	Lipid metabolism	Fatty acid biosynthesis	fabI	enoyl-[acyl-carrier protein] reductase I [EC:1.3.1.9 1.3.1.10]	1016.84	-0.974272	0.00137416	-3.12383	0
NODE_15025_length_2049_cov_103.551113_g11390_i0	K10782	Lipid metabolism	Fatty acid biosynthesis	FATA	fatty acyl-ACP thioesterase A [EC:3.1.2.14]	160.683	-0.916137	0.000136243	-2.97503	0
NODE_836_length_5610_cov_479.572873_g626_i0	K07512	Lipid metabolism	Fatty acid biosynthesis	MECR	NRBF1; mitochondrial enoyl-[acyl-carrier protein] reductase /trans-2-enoyl-CoA reductase	1674.99	0.0456678	ns	-0.568381	0.000220855
NODE_26901_length_1335_cov_878.427100_g19868_i0	K03955	Lipid metabolism	Fatty acid biosynthesis	NDUFAB1	NADH dehydrogenase (ubiquinone) 1 alpha/beta subcomplex1, acyl-carrier	436.34	-0.480351	0.00278482	-0.510089	0.00116315
NODE_14949_length_2055_cov_71.815338_g10674_i1	K00626	Lipid metabolism	Fatty acid degradation	ACAT	atoB; acetyl-CoA C-acetyltransferase [EC:2.3.1.9]	85.6163	0.51539	ns	2.02503	0.000169612
NODE_15199_length_2037_cov_38.567210_g11516_i0	K00626	Lipid metabolism	Fatty acid degradation	ACAT	atoB; acetyl-CoA C-acetyltransferase [EC:2.3.1.9]	43.1613	0.811207	ns	3.17297	1.84e-10
NODE_17488_length_1880_cov_54.010515_g13196_i0	K00232	Lipid metabolism	Fatty acid degradation	ACOX1	ACOX1, ACOX3; acyl-CoA oxidase [EC:1.3.3.6]	65.6341	-4.41139	1.61e-13	0.334144	ns
NODE_26759_length_1343_cov_4.989764_g19781_i0	K00232	Lipid metabolism	Fatty acid degradation	ACOX1	ACOX1, ACOX3; acyl-CoA oxidase [EC:1.3.3.6]	4.17561	0.0594996	ns	2.71978	0.00026572
NODE_14096_length_2121_cov_2492.323242_g7262_i2	K01897	Lipid metabolism	Fatty acid degradation	ACSL	fadD; long-chain acyl-CoA synthetase [EC:6.2.1.3]	1004.23	0.329143	ns	-0.439228	0.00494973
NODE_2686_length_4062_cov_267.892204_g1975_i0	K01897	Lipid metabolism	Fatty acid degradation	ACSL	fadD; long-chain acyl-CoA synthetase [EC:6.2.1.3]	661.248	0.271686	ns	0.630404	4.17e-06
NODE_33205_length_1041_cov_1006.594008_g4614_i2	K01897	Lipid metabolism	Fatty acid degradation	ACSL	fadD; long-chain acyl-CoA synthetase [EC:6.2.1.3]	592.529	-0.142096	ns	-2.22608	8.75e-15
NODE_6203_length_3050_cov_499.544844_g4614_i0	K01897	Lipid metabolism	Fatty acid degradation	ACSL	fadD; long-chain acyl-CoA synthetase [EC:6.2.1.3]	700.027	-0.361951	ns	-2.8539	0
NODE_29990_length_1185_cov_28.250000_g22114_i0	K00128	Lipid metabolism	Fatty acid degradation	ALDH	aldehyde dehydrogenase (NAD+) [EC:1.2.1.3]	22.037	-3.08129	1.05e-06	0.0446224	ns
NODE_43087_length_685_cov_31.532680_g32470_i0	K00128	Lipid metabolism	Fatty acid degradation	ALDH	aldehyde dehydrogenase (NAD+) [EC:1.2.1.3]	19.1269	3.04166	4.89e-06	-3.26972	0.000642784
NODE_844_length_5591_cov_282.803008_g632_i0	K00496	Lipid metabolism	Fatty acid degradation	alkB1_2	alkM; alkane 1-monooxygenase [EC:1.14.15.3]	285.123	0.379092	ns	1.01187	4.79e-05
NODE_937_length_5444_cov_294.591696_g632_i1	K00496	Lipid metabolism	Fatty acid degradation	alkB1_2	alkM; alkane 1-monooxygenase [EC:1.14.15.3]	702.927	0.045299	ns	0.599918	0.000151122
NODE_11522_length_2350_cov_498.042161_g8692_i0	K08766	Lipid metabolism	Fatty acid degradation	CPT2	carnitine O-palmitoyltransferase 2 [EC:2.3.1.21]	972.985	-1.95226	5.51e-05	-6.05748	0
NODE_1242_length_5087_cov_121.102314_g911_i0	K20495	Lipid metabolism	Fatty acid degradation	CYP704B1	long-chain fatty acid omega-monooxygenase [EC:1.14.14.80]	119.657	-2.16456	9.91e-06	-4.53046	1.66e-18
NODE_5760_length_3140_cov_91.208347_g911_i3	K20495	Lipid metabolism	Fatty acid degradation	CYP704B1	long-chain fatty acid omega-monooxygenase [EC:1.14.14.80]	49.4393	5.00387	1.94e-21	3.75711	4.65e-13
NODE_37355_length_875_cov_37.677057_g27589_i0	K07517	Lipid metabolism	Fatty acid degradation	ECI1_2	Delta3-Delta2-enoyl-CoA isomerase [EC:5.3.3.8]	15.9893	0.440949	ns	1.05969	0.00124645
NODE_43944_length_661_cov_13.295918_g33245_i0	K06445	Lipid metabolism	Fatty acid degradation	fadE	acyl-CoA dehydrogenase [EC:1.3.99.-]	4.65078	0.304238	ns	1.6913	0.00420697
NODE_7302_length_2872_cov_417.493748_g5424_i0	K00121	Lipid metabolism	Fatty acid degradation	frmA	ADH5, adhC; S-(hydroxymethyl)glutathione dehydrogenase / alcoholdehydrogenase [EC:1.1.1.284	721.617	0.523572	0.00293266	0.709544	4.1e-05
NODE_17969_length_1848_cov_24.392113_g13558_i0	K01692	Lipid metabolism	Fatty acid degradation	paaF	echA; enoyl-CoA hydratase [EC:4.2.1.17]	29.3933	-2.38851	0.000325315	0.0783469	ns
NODE_29913_length_1188_cov_144.787444_g22059_i0	K01692	Lipid metabolism	Fatty acid degradation	paaF	echA; enoyl-CoA hydratase [EC:4.2.1.17]	113.037	-0.330229	ns	1.15214	0.00242866
NODE_13551_length_2168_cov_1145.652983_g10256_i0	K10246	Lipid metabolism	Fatty acid elongation	ELO3	fatty acid elongase 3 [EC:2.3.1.199]	1621.04	-0.233912	ns	-0.694996	1.14e-07
NODE_29346_length_1215_cov_379.169877_g13452_i4	K10703	Lipid metabolism	Fatty acid elongation	HACD	PHS1, PAS2; very-long-chain (3R)-3-hydroxyacyl-CoA dehydratase [EC:4.2.1.134]	284.877	-0.0892159	ns	-1.22816	1.44e-10
NODE_31149_length_1128_cov_1159.800000_g14675_i1	K10703	Lipid metabolism	Fatty acid elongation	HACD	PHS1, PAS2; very-long-chain (3R)-3-hydroxyacyl-CoA dehydratase [EC:4.2.1.134]	837.303	-0.52412	0.00408702	-1.79575	0
NODE_836_length_5610_cov_479.572873_g626_i0	K07512	Lipid metabolism	Fatty acid elongation	MECR	NRBF1; mitochondrial enoyl-[acyl-carrier protein] reductase /trans-2-enoyl-CoA reductase	1674.99	0.0456678	ns	-0.568381	0.000220855
NODE_25818_length_1390_cov_10.115414_g19145_i0	K00002	Lipid metabolism	Glycerolipid metabolism	AKR1A1	adh; alcohol dehydrogenase (NADP+) [EC:1.1.1.2]	7.08673	0.734455	ns	4.19249	5.85e-06
NODE_6256_length_3042_cov_93.492085_g4650_i0	K00002	Lipid metabolism	Glycerolipid metabolism	AKR1A1	adh; alcohol dehydrogenase (NADP+) [EC:1.1.1.2]	181.01	-0.465773	0.00432089	-0.576025	0.000298942
NODE_15205_length_2036_cov_233.593479_g11521_i0	K00011	Lipid metabolism	Glycerolipid metabolism	AKR1B	aldehyde reductase [EC:1.1.1.21]	306.136	-0.903077	2.49e-12	-0.409756	0.00305176
NODE_29990_length_1185_cov_28.250000_g22114_i0	K00128	Lipid metabolism	Glycerolipid metabolism	ALDH	aldehyde dehydrogenase (NAD+) [EC:1.2.1.3]	22.037	-3.08129	1.05e-06	0.0446224	ns
NODE_43087_length_685_cov_31.532680_g32470_i0	K00128	Lipid metabolism	Glycerolipid metabolism	ALDH	aldehyde dehydrogenase (NAD+) [EC:1.2.1.3]	19.1269	3.04166	4.89e-06	-3.26972	0.000642784
NODE_1254_length_5074_cov_55.521496_g921_i0	K07029	Lipid metabolism	Glycerolipid metabolism	dagK	diacylglycerol kinase (ATP) [EC:2.7.1.107]	174.222	-0.820438	0.00203193	-0.490696	ns
NODE_6043_length_3085_cov_128.569721_g4494_i0	K11155	Lipid metabolism	Glycerolipid metabolism	DGAT1	diacylglycerol O-acyltransferase 1 [EC:2.3.1.20 2.3.1.75 2.3.1.76]	195.339	2.94393	5.85e-11	1.50331	0.000208571
NODE_9407_length_2580_cov_107.229358_g7037_i0	K11160	Lipid metabolism	Glycerolipid metabolism	DGAT2	diacylglycerol O-acyltransferase 2 [EC:2.3.1.20 2.3.1.75]	159.65	1.15514	5.77e-07	1.6149	4.74e-13
NODE_10554_length_2450_cov_26.878839_g7925_i0	K07407	Lipid metabolism	Glycerolipid metabolism	galA	galA, rafA; alpha-galactosidase [EC:3.2.1.22]	61.7729	0.476081	ns	1.20651	0.00175798
NODE_11524_length_2350_cov_212.349144_g3084_i1	K07407	Lipid metabolism	Glycerolipid metabolism	galA	galA, rafA; alpha-galactosidase [EC:3.2.1.22]	280.912	0.680992	1.04e-05	0.544002	0.000382431
NODE_3657_length_3690_cov_165.258502_g367_i1	K07407	Lipid metabolism	Glycerolipid metabolism	galA	galA, rafA; alpha-galactosidase [EC:3.2.1.22]	465.311	-0.421063	ns	-1.42542	1.6e-08
NODE_6323_length_3033_cov_413.218919_g4688_i0	K07407	Lipid metabolism	Glycerolipid metabolism	galA	galA, rafA; alpha-galactosidase [EC:3.2.1.22]	810.135	-0.0950177	ns	-0.495169	0.000199537
NODE_17654_length_1869_cov_14.723274_g13320_i0	K00864	Lipid metabolism	Glycerolipid metabolism	glpK	GK; glycerol kinase [EC:2.7.1.30]	21.714	-4.02595	1.14e-05	-1.32182	ns
NODE_9340_length_2588_cov_14.458449_g6978_i0	K00864	Lipid metabolism	Glycerolipid metabolism	glpK	GK; glycerol kinase [EC:2.7.1.30]	37.2161	0.912908	ns	2.64872	2.03e-07
NODE_18684_length_1803_cov_139.473410_g14082_i0	K15918	Lipid metabolism	Glycerolipid metabolism	GLYK	D-glycerate 3-kinase [EC:2.7.1.31]	121.862	2.22137	2.96e-09	1.90568	1.32e-07
NODE_14350_length_2100_cov_195.140602_g10889_i0	K13506	Lipid metabolism	Glycerolipid metabolism	GPAT3_4	AGPAT9, AGPAT6; glycerol-3-phosphate O-acyltransferase 44259 [EC:2.3.1.15]	231.672	-0.682484	2.08e-05	-0.398535	ns
NODE_3874_length_3614_cov_101.614516_g2889_i0	K15728	Lipid metabolism	Glycerolipid metabolism	LPIN	phosphatidate phosphatase LPIN [EC:3.1.3.4]	225.974	0.839079	8.55e-10	1.00128	1.42e-14
NODE_9081_length_2618_cov_428.858546_g6780_i0	K03715	Lipid metabolism	Glycerolipid metabolism	MGD	1,2-diacylglycerol 3-beta-galactosyltransferase [EC:2.4.1.46]	809.718	-1.73641	ns	-8.78764	0
NODE_19559_length_1745_cov_261.940789_g14716_i0	K01054	Lipid metabolism	Glycerolipid metabolism	MGLL	acylglycerol lipase [EC:3.1.1.23]	287.398	-1.31529	0.000170484	1.10702	0.000539611
NODE_9232_length_2600_cov_267.413534_g2820_i2	K14457	Lipid metabolism	Glycerolipid metabolism	MOGAT2	MGAT2; 2-acylglycerol O-acyltransferase 2 [EC:2.3.1.22]	343.546	0.0805237	ns	0.492192	0.00142324
NODE_16133_length_1968_cov_65.718734_g12204_i0	K14456	Lipid metabolism	Glycerolipid metabolism	MOGAT3	MGAT3; 2-acylglycerol O-acyltransferase 3 [EC:2.3.1.20 2.3.1.22]	78.8131	0.78414	ns	-1.36727	2.21e-05
NODE_2721_length_4049_cov_113.662223_g2004_i0	K00655	Lipid metabolism	Glycerolipid metabolism	plsC	1-acyl-sn-glycerol-3-phosphate acyltransferase [EC:2.3.1.51]	302.204	-0.670855	ns	-1.8305	1.42e-11
NODE_33669_length_1022_cov_4.566913_g24801_i0	K08591	Lipid metabolism	Glycerolipid metabolism	plsY	acyl phosphate:glycerol-3-phosphate acyltransferase [EC:2.3.1.275]	2.6587	-0.975928	ns	-3.56142	0.00100238
NODE_16867_length_1920_cov_154.414727_g522_i1	K16816	Lipid metabolism	Glycerolipid metabolism	PNPLA2	ATGL; patatin-like phospholipase domain-containing protein 2[EC:3.1.1.3]	173.215	0.829249	2.41e-05	-1.12315	1.75e-08
NODE_35126_length_963_cov_850.320225_g25861_i0	K13534	Lipid metabolism	Glycerolipid metabolism	PNPLA3	patatin-like phospholipase domain-containing protein 3 [EC:3.1.1.32.3.1.-]	407.738	5.31114	2.32e-51	6.29466	7.41e-73
NODE_2805_length_4013_cov_445.863198_g2062_i0	K06119	Lipid metabolism	Glycerolipid metabolism	SQD2	sulfoquinovosyltransferase [EC:2.4.1.-]	1106.9	1.74192	1.95e-42	1.05052	4.55e-15
NODE_39458_length_800_cov_7.269601_g29296_i0	K06119	Lipid metabolism	Glycerolipid metabolism	SQD2	sulfoquinovosyltransferase [EC:2.4.1.-]	5.30567	-0.928595	ns	-1.8403	0.0012756
NODE_26512_length_1354_cov_70.555816_g7450_i1	K14674	Lipid metabolism	Glycerolipid metabolism	TGL4	TAG lipase / steryl ester hydrolase/ phospholipase	49.285	0.790038	ns	4.55484	3.68e-13
NODE_5138_length_3283_cov_107.280062_g3797_i0	K14674	Lipid metabolism	Glycerolipid metabolism	TGL4	TAG lipase / steryl ester hydrolase/ phospholipase	196.881	1.58944	9.24e-09	2.73398	1.8e-24
NODE_10981_length_2405_cov_267.283019_g7471_i1	K01049	Lipid metabolism	Glycerophospholipid metabolism	ACHE	acetylcholinesterase [EC:3.1.1.7]	321.727	2.01784	3.78e-11	1.55524	1.43e-07
NODE_39045_length_814_cov_28.982456_g28943_i0	K01049	Lipid metabolism	Glycerophospholipid metabolism	ACHE	acetylcholinesterase [EC:3.1.1.7]	13.5154	-3.8823	7.26e-06	1.0394	ns
NODE_5825_length_3125_cov_76.273263_g255_i6	K01049	Lipid metabolism	Glycerophospholipid metabolism	ACHE	acetylcholinesterase [EC:3.1.1.7]	110.419	-0.48196	ns	-3.7872	0.000987743
NODE_15506_length_2013_cov_215.239175_g11642_i1	K01517	Lipid metabolism	Glycerophospholipid metabolism	ADPRM	manganese-dependent ADP-ribose/CDP-alcohol diphosphatase [EC:3.6.1.13 3.6.1.16 3.6.1.53]	153.427	1.00289	8.17e-06	0.428788	ns
NODE_29827_length_1192_cov_3296.606792_g21999_i0	K13621	Lipid metabolism	Glycerophospholipid metabolism	BTA1	betaine lipid synthase	2534.97	1.06224	2.01e-15	0.846384	5e-10
NODE_17074_length_1906_cov_148.362793_g12907_i0	K14156	Lipid metabolism	Glycerophospholipid metabolism	CHK	choline/ethanolamine kinase [EC:2.7.1.32 2.7.1.82]	154.861	1.61218	3.49e-07	2.2138	1.21e-12
NODE_10165_length_2494_cov_145.052045_g7612_i0	K13535	Lipid metabolism	Glycerophospholipid metabolism	CLD1	cardiolipin-specific phospholipase [EC:3.1.1.-]	179.785	2.98233	9.23e-15	3.4588	5.85e-20
NODE_15424_length_2019_cov_62.196300_g11683_i0	K08744	Lipid metabolism	Glycerophospholipid metabolism	CRLS	cardiolipin synthase (CMP-forming) [EC:2.7.8.41]	35.3544	-0.0954164	ns	-1.20242	0.00179407
NODE_1254_length_5074_cov_55.521496_g921_i0	K07029	Lipid metabolism	Glycerophospholipid metabolism	dagK	diacylglycerol kinase (ATP) [EC:2.7.1.107]	174.222	-0.820438	0.00203193	-0.490696	ns
NODE_2644_length_4081_cov_237.542914_g1947_i0	K05929	Lipid metabolism	Glycerophospholipid metabolism	E2.1.1.103	NMT; phosphoethanolamine N-methyltransferase [EC:2.1.1.103]	376.079	-0.483251	0.00252153	-0.755524	7.76e-07
NODE_7027_length_2914_cov_348.119324_g1947_i1	K05929	Lipid metabolism	Glycerophospholipid metabolism	E2.1.1.103	NMT; phosphoethanolamine N-methyltransferase [EC:2.1.1.103]	337.45	-0.437118	ns	-0.857838	0.00121631
NODE_15607_length_2006_cov_429.374547_g11808_i0	K00981	Lipid metabolism	Glycerophospholipid metabolism	E2.7.7.41	CDS1, CDS2, cdsA; phosphatidate cytidylyltransferase [EC:2.7.7.41]	566.326	-0.704974	ns	-1.34712	2.3e-06
NODE_17678_length_1867_cov_90.375697_g13337_i0	K00993	Lipid metabolism	Glycerophospholipid metabolism	EPT1	ethanolaminephosphotransferase [EC:2.7.8.1]	110.87	-0.388113	ns	-0.609809	0.000175893
NODE_851_length_5580_cov_285.370982_g186_i7	K01094	Lipid metabolism	Glycerophospholipid metabolism	GEP4	phosphatidylglycerophosphatase GEP4 [EC:3.1.3.27]	481.63	-0.885362	1.61e-05	-1.01684	3.43e-07
NODE_33887_length_1013_cov_15.611702_g24956_i0	K00111	Lipid metabolism	Glycerophospholipid metabolism	glpA	glpD; glycerol-3-phosphate dehydrogenase [EC:1.1.5.3]	8.31178	2.23117	0.000126396	2.86376	6.04e-07
NODE_14350_length_2100_cov_195.140602_g10889_i0	K13506	Lipid metabolism	Glycerophospholipid metabolism	GPAT3_4	AGPAT9, AGPAT6; glycerol-3-phosphate O-acyltransferase 44259 [EC:2.3.1.15]	231.672	-0.682484	2.08e-05	-0.398535	ns
NODE_10744_length_2433_cov_22.917373_g8068_i0	K00006	Lipid metabolism	Glycerophospholipid metabolism	GPD1	glycerol-3-phosphate dehydrogenase (NAD+) [EC:1.1.1.8]	29.8063	-2.10005	0.000286642	-0.395053	ns
NODE_38849_length_821_cov_48.822193_g28802_i0	K00006	Lipid metabolism	Glycerophospholipid metabolism	GPD1	glycerol-3-phosphate dehydrogenase (NAD+) [EC:1.1.1.8]	23.7922	-1.42372	0.00112606	-2.48705	1.38e-07
NODE_41539_length_731_cov_53.837386_g31097_i0	K00006	Lipid metabolism	Glycerophospholipid metabolism	GPD1	glycerol-3-phosphate dehydrogenase (NAD+) [EC:1.1.1.8]	30.3881	-0.63801	ns	-2.10031	2.25e-05
NODE_8854_length_2648_cov_80.707184_g6596_i0	K00006	Lipid metabolism	Glycerophospholipid metabolism	GPD1	glycerol-3-phosphate dehydrogenase (NAD+) [EC:1.1.1.8]	164.867	-0.513312	ns	-8.17751	0
NODE_20918_length_1664_cov_81.778755_g15702_i0	K13510	Lipid metabolism	Glycerophospholipid metabolism	LPCAT1_2	lysophosphatidylcholine acyltransferase / lyso-PAF acetyltransferase [EC:2.3.1.232.3.1.67]	98.818	-1.82773	0.000249661	-1.42673	0.00126973
NODE_3874_length_3614_cov_101.614516_g2889_i0	K15728	Lipid metabolism	Glycerophospholipid metabolism	LPIN	phosphatidate phosphatase LPIN [EC:3.1.3.4]	225.974	0.839079	8.55e-10	1.00128	1.42e-14
NODE_11702_length_2334_cov_144.925697_g8830_i0	K06130	Lipid metabolism	Glycerophospholipid metabolism	LYPLA2	lysophospholipase II [EC:3.1.1.5]	214.99	0.555198	0.00133114	0.251153	ns
NODE_8274_length_2727_cov_60.200829_g6155_i0	K06129	Lipid metabolism	Glycerophospholipid metabolism	LYPLA3	lysophospholipase III [EC:3.1.1.5]	112.398	-1.09138	6.57e-05	-0.95312	0.00020356
NODE_1426_length_4899_cov_68.515334_g1054_i0	K14676	Lipid metabolism	Glycerophospholipid metabolism	NTE	NRE; lysophospholipid hydrolase [EC:3.1.1.5]	196.07	0.651511	0.000727676	1.72138	1.71e-21
NODE_26421_length_1358_cov_34.303502_g19563_i0	K14676	Lipid metabolism	Glycerophospholipid metabolism	NTE	NRE; lysophospholipid hydrolase [EC:3.1.1.5]	25.7827	-0.331944	ns	0.91686	0.00252999
NODE_27265_length_1317_cov_79.014469_g20134_i0	K14676	Lipid metabolism	Glycerophospholipid metabolism	NTE	NRE; lysophospholipid hydrolase [EC:3.1.1.5]	52.2519	-0.00359358	ns	1.20658	2.93e-07
NODE_8420_length_2705_cov_119.032295_g6263_i0	K00968	Lipid metabolism	Glycerophospholipid metabolism	PCYT1	choline-phosphate cytidylyltransferase [EC:2.7.7.15]	197.759	0.53423	0.00122712	0.560295	0.000491595
NODE_24554_length_1456_cov_153.728127_g18274_i0	K00995	Lipid metabolism	Glycerophospholipid metabolism	pgsA	PGS1; CDP-diacylglycerol---glycerol-3-phosphate 3-phosphatidyltransferase [EC:2.7.8.5]	128.257	-0.384121	ns	-0.902509	3.3e-06
NODE_8565_length_2685_cov_35.688744_g6367_i0	K00995	Lipid metabolism	Glycerophospholipid metabolism	pgsA	PGS1; CDP-diacylglycerol---glycerol-3-phosphate 3-phosphatidyltransferase [EC:2.7.8.5]	62.2952	0.621151	0.0046926	0.616294	0.00399761
NODE_9382_length_2583_cov_13.127888_g7016_i0	K00995	Lipid metabolism	Glycerophospholipid metabolism	pgsA	PGS1; CDP-diacylglycerol---glycerol-3-phosphate 3-phosphatidyltransferase [EC:2.7.8.5]	15.7099	0.134049	ns	1.79654	0.00150311
NODE_27215_length_1320_cov_6.004010_g20099_i0	K01114	Lipid metabolism	Glycerophospholipid metabolism	plc	phospholipase C [EC:3.1.4.3]	8.97288	0.485604	ns	-1.66529	0.0033123
NODE_2721_length_4049_cov_113.662223_g2004_i0	K00655	Lipid metabolism	Glycerophospholipid metabolism	plsC	1-acyl-sn-glycerol-3-phosphate acyltransferase [EC:2.3.1.51]	302.204	-0.670855	ns	-1.8305	1.42e-11
NODE_33669_length_1022_cov_4.566913_g24801_i0	K08591	Lipid metabolism	Glycerophospholipid metabolism	plsY	acyl phosphate:glycerol-3-phosphate acyltransferase [EC:2.3.1.275]	2.6587	-0.975928	ns	-3.56142	0.00100238
NODE_7746_length_2799_cov_82.512839_g5747_i0	K01613	Lipid metabolism	Glycerophospholipid metabolism	psd	PISD; phosphatidylserine decarboxylase [EC:4.1.1.65]	106.896	1.58394	3.92e-08	0.729151	0.00403099
NODE_29992_length_1185_cov_10.853417_g22116_i0	K08730	Lipid metabolism	Glycerophospholipid metabolism	PTDSS2	phosphatidylserine synthase 2 [EC:2.7.8.29]	10.1716	-1.38886	0.00321619	-1.11096	ns
NODE_26512_length_1354_cov_70.555816_g7450_i1	K14674	Lipid metabolism	Glycerophospholipid metabolism	TGL4	TAG lipase / steryl ester hydrolase/ phospholipase	49.285	0.790038	ns	4.55484	3.68e-13
NODE_5138_length_3283_cov_107.280062_g3797_i0	K14674	Lipid metabolism	Glycerophospholipid metabolism	TGL4	TAG lipase / steryl ester hydrolase/ phospholipase	196.881	1.58944	9.24e-09	2.73398	1.8e-24
NODE_26512_length_1354_cov_70.555816_g7450_i1	K14674	Lipid metabolism	Linoleic acid metabolism	TGL4	TAG lipase / steryl ester hydrolase/ phospholipase	49.285	0.790038	ns	4.55484	3.68e-13
NODE_5138_length_3283_cov_107.280062_g3797_i0	K14674	Lipid metabolism	Linoleic acid metabolism	TGL4	TAG lipase / steryl ester hydrolase/ phospholipase	196.881	1.58944	9.24e-09	2.73398	1.8e-24
NODE_28509_length_1255_cov_31.241117_g21053_i0	K04711	Lipid metabolism	Sphingolipid	ACER3	YDC1; dihydroceramidase [EC:3.5.1.-]	18.8078	0.820202	ns	3.12384	2.39e-09
NODE_8061_length_2756_cov_127.147969_g5985_i0	K12349	Lipid metabolism	Sphingolipid	ASAH2	neutral ceramidase [EC:3.5.1.23]	242.23	-0.631106	0.000379446	-0.75568	1.05e-05
NODE_10355_length_2471_cov_473.695163_g7761_i0	K24622	Lipid metabolism	Sphingolipid	CERS3	LASS3; very-long-chain ceramide synthase / ultra-long-chainceramide synthase	775.753	-0.445744	ns	-0.695159	7.75e-06
NODE_7764_length_2797_cov_8.420338_g5760_i0	K01130	Lipid metabolism	Sphingolipid	E3.1.6.1	arylsulfatase [EC:3.1.6.1]	10.0438	0.417287	ns	8.38651	0.000102487
NODE_10554_length_2450_cov_26.878839_g7925_i0	K07407	Lipid metabolism	Sphingolipid	galA	galA, rafA; alpha-galactosidase [EC:3.2.1.22]	61.7729	0.476081	ns	1.20651	0.00175798
NODE_11524_length_2350_cov_212.349144_g3084_i1	K07407	Lipid metabolism	Sphingolipid	galA	galA, rafA; alpha-galactosidase [EC:3.2.1.22]	280.912	0.680992	1.04e-05	0.544002	0.000382431
NODE_3657_length_3690_cov_165.258502_g367_i1	K07407	Lipid metabolism	Sphingolipid	galA	galA, rafA; alpha-galactosidase [EC:3.2.1.22]	465.311	-0.421063	ns	-1.42542	1.6e-08
NODE_6323_length_3033_cov_413.218919_g4688_i0	K07407	Lipid metabolism	Sphingolipid	galA	galA, rafA; alpha-galactosidase [EC:3.2.1.22]	810.135	-0.0950177	ns	-0.495169	0.000199537
NODE_24491_length_1459_cov_429.537518_g18235_i0	K04708	Lipid metabolism	Sphingolipid	KDSR	3-dehydrosphinganine reductase [EC:1.1.1.102]	414.894	-0.136234	ns	-0.684577	1.22e-08
NODE_13245_length_2193_cov_22.100943_g10040_i0	K04718	Lipid metabolism	Sphingolipid	SPHK	sphingosine kinase [EC:2.7.1.91]	32.3819	-2.59602	0.000101283	0.0124288	ns
NODE_27362_length_1312_cov_89.978208_g20207_i0	K04718	Lipid metabolism	Sphingolipid	SPHK	sphingosine kinase [EC:2.7.1.91]	80.4738	-0.181779	ns	-1.42607	6.98e-12
NODE_6579_length_2986_cov_140.252317_g4876_i0	K04718	Lipid metabolism	Sphingolipid	SPHK	sphingosine kinase [EC:2.7.1.91]	13.7995	7.41896	0.000260663	7.95103	0.000115186
NODE_7229_length_2884_cov_149.544290_g4876_i1	K04718	Lipid metabolism	Sphingolipid	SPHK	sphingosine kinase [EC:2.7.1.91]	226.361	1.25434	2.1e-09	2.01821	3.74e-24
NODE_17580_length_1873_cov_143.956667_g13263_i0	K08246	Lipid metabolism	Steroid biosynthesis	CPI1	cycloeucalenol cycloisomerase [EC:5.5.1.9]	182.486	-0.176592	ns	-2.28046	0
NODE_3411_length_3777_cov_936.901188_g2520_i0	K05917	Lipid metabolism	Steroid biosynthesis	CYP51	sterol 14alpha-demethylase [EC:1.14.14.154 1.14.15.36]	2234.61	0.404475	ns	-0.743145	7.89e-06
NODE_21073_length_1654_cov_323.577483_g9362_i1	K00213	Lipid metabolism	Steroid biosynthesis	DHCR7	7-dehydrocholesterol reductase [EC:1.3.1.21]	317.602	0.621884	0.00129622	-0.0940974	ns
NODE_6551_length_2992_cov_383.444673_g4854_i0	K00801	Lipid metabolism	Steroid biosynthesis	FDFT1	farnesyl-diphosphate farnesyltransferase [EC:2.5.1.21]	768.214	-0.119698	ns	-1.39631	0
NODE_9354_length_2585_cov_2380.684315_g3159_i2	K07750	Lipid metabolism	Steroid biosynthesis	MESO1	ERG25; methylsterol monooxygenase [EC:1.14.18.9]	3133.19	1.81684	1.53e-12	2.32204	1.43e-20
NODE_4235_length_3504_cov_1822.194404_g3159_i0	K00227	Lipid metabolism	Steroid biosynthesis	SC5DL	ERG3; Delta7-sterol 5-desaturase [EC:1.14.19.20]	558.459	1.48298	4.43e-21	1.92437	5.55e-37
NODE_2834_length_4002_cov_68.674217_g2083_i0	K00559	Lipid metabolism	Steroid biosynthesis	SMT1	ERG6; sterol 24-C-methyltransferase [EC:2.1.1.41]	153.998	0.0652099	ns	0.760554	5.25e-05
NODE_51220_length_506_cov_2229.588915_g19031_i1	K00559	Lipid metabolism	Steroid biosynthesis	SMT1	ERG6; sterol 24-C-methyltransferase [EC:2.1.1.41]	415.662	0.735705	0.000664457	0.317683	ns
NODE_26512_length_1354_cov_70.555816_g7450_i1	K14674	Lipid metabolism	Steroid biosynthesis	TGL4	TAG lipase / steryl ester hydrolase/ phospholipase	49.285	0.790038	ns	4.55484	3.68e-13
NODE_5138_length_3283_cov_107.280062_g3797_i0	K14674	Lipid metabolism	Steroid biosynthesis	TGL4	TAG lipase / steryl ester hydrolase/ phospholipase	196.881	1.58944	9.24e-09	2.73398	1.8e-24
NODE_6122_length_3068_cov_1737.309182_g4553_i0	K12343	Lipid metabolism	Steroid hormone biosynthesis	SRD5A1	3-oxo-5-alpha-steroid 4-dehydrogenase 1 [EC:1.3.1.22]	33.4721	-0.883828	ns	-7.47872	8.72e-12
NODE_6320_length_3033_cov_5251.652365_g4553_i3	K12343	Lipid metabolism	Steroid hormone biosynthesis	SRD5A1	3-oxo-5-alpha-steroid 4-dehydrogenase 1 [EC:1.3.1.22]	13050.1	-1.46607	3.11e-06	-5.73207	0
NODE_19887_length_1725_cov_116.130145_g14967_i0	K05642	Membrane transport	ABC transporters	ABCA2	ATP-binding cassette, subfamily A (ABC1), member2	126.196	0.814504	0.000420787	0.670994	0.00213744
NODE_14270_length_2108_cov_84.780835_g5114_i1	K05643	Membrane transport	ABC transporters	ABCA3	ATP-binding cassette, subfamily A (ABC1), member3	90.3895	-0.29098	ns	-0.710029	0.00120849
NODE_5035_length_3309_cov_26.300989_g3724_i0	K05643	Membrane transport	ABC transporters	ABCA3	ATP-binding cassette, subfamily A (ABC1), member3	51.736	0.592497	ns	1.27599	0.000128912
NODE_648_length_6021_cov_40.326496_g477_i0	K05643	Membrane transport	ABC transporters	ABCA3	ATP-binding cassette, subfamily A (ABC1), member3	139.809	0.980063	5.64e-05	0.98288	2.79e-05
NODE_19942_length_1722_cov_451.331716_g15001_i0	K05658	Membrane transport	ABC transporters	ABCB1	CD243; ATP-binding cassette, subfamily B (MDR/TAP),member 1	403.813	0.941151	1.88e-06	1.4288	6.35e-14
NODE_21458_length_1630_cov_266.385356_g16088_i0	K05658	Membrane transport	ABC transporters	ABCB1	CD243; ATP-binding cassette, subfamily B (MDR/TAP),member 1	230.966	1.16435	7.73e-08	1.86772	1.86e-19
NODE_3620_length_3703_cov_84.828926_g2692_i0	K05658	Membrane transport	ABC transporters	ABCB1	CD243; ATP-binding cassette, subfamily B (MDR/TAP),member 1	217.431	-0.214916	ns	-0.692506	0.000481855
NODE_5315_length_3241_cov_73.836174_g3932_i0	K05662	Membrane transport	ABC transporters	ABCB7	ATM; ATP-binding cassette, subfamily B (MDR/TAP),member 7	155.612	-0.151461	ns	-0.758874	3.57e-05
NODE_1424_length_4899_cov_148.369872_g1052_i0	K05665	Membrane transport	ABC transporters	ABCC1	ATP-binding cassette, subfamily C (CFTR/MRP), member1 [EC:7.6.2.3]	433.783	1.20298	3.71e-05	-0.174639	ns
NODE_25229_length_1420_cov_160.844840_g18745_i0	K05673	Membrane transport	ABC transporters	ABCC4	ATP-binding cassette, subfamily C (CFTR/MRP), member4	123.396	1.376	7.32e-07	1.63549	1.4e-09
NODE_10422_length_2462_cov_353.859355_g7819_i0	K05679	Membrane transport	ABC transporters	ABCG1	ATP-binding cassette, subfamily G (WHITE), member1	309.603	0.725924	7.61e-05	1.0489	2.36e-09
NODE_13421_length_2180_cov_106.812055_g7898_i1	K05681	Membrane transport	ABC transporters	ABCG2	CD338; ATP-binding cassette, subfamily G (WHITE),member 2	120.072	1.63056	3.2e-08	1.33909	2.11e-06
NODE_20307_length_1700_cov_9.773202_g15263_i0	K10232	Membrane transport	ABC transporters	aglE	ggtB; alpha-glucoside transport system substrate-binding protein	17.1234	1.20053	ns	2.74843	1.11e-07
NODE_7984_length_2767_cov_174.031923_g1654_i1	K02471	Membrane transport	ABC transporters	bacA	bclA; vitamin B12/bleomycin/antimicrobial peptide transport systemATP-binding/permease protein	315.227	-0.177622	ns	-0.672891	7.74e-06
NODE_9829_length_2532_cov_379.030500_g7352_i0	K02471	Membrane transport	ABC transporters	bacA	bclA; vitamin B12/bleomycin/antimicrobial peptide transport systemATP-binding/permease protein	573.338	0.328766	ns	0.441232	0.000764752
NODE_6523_length_2998_cov_322.009915_g4837_i0	K07335	Membrane transport	ABC transporters	bmpA	bmpB, tmpC; basic membrane protein Aand related	537.828	0.393486	ns	0.411114	0.00275961
NODE_9827_length_2533_cov_6.044715_g7351_i0	K12372	Membrane transport	ABC transporters	dppF	dipeptide transport system ATP-binding protein	12.5906	-0.484804	ns	-1.88902	0.00256645
NODE_22073_length_1596_cov_51.471438_g16500_i0	K17324	Membrane transport	ABC transporters	glpS	glycerol transport system ATP-binding protein	77.3938	2.04388	0.000169701	5.73436	8.13e-25
NODE_21408_length_1634_cov_80.483664_g16050_i0	K17315	Membrane transport	ABC transporters	gtsA	glcE; glucose/mannose transport system substrate-binding protein	110.448	0.779499	ns	3.78928	3.55e-15
NODE_1433_length_4892_cov_39.188006_g1061_i0	K17322	Membrane transport	ABC transporters	K17322	glpP; glycerol transport system permease protein	181.315	2.24234	2.9e-05	5.68598	1.84e-25
NODE_5440_length_3211_cov_16.561823_g4031_i0	K01996	Membrane transport	ABC transporters	livF	branched-chain amino acid transport system ATP-bindingprotein	38.2914	-0.34736	ns	-1.79731	0.000951657
NODE_50002_length_527_cov_5.781938_g38956_i0	K02073	Membrane transport	ABC transporters	metQ	D-methionine transport system substrate-binding protein	2.06229	-0.554134	ns	-2.96932	0.0049968
NODE_24429_length_1463_cov_18.933813_g18194_i0	K11069	Membrane transport	ABC transporters	potD	spermidine/putrescine transport system substrate-binding protein	18.8202	2.73774	4.97e-06	0.70105	ns
NODE_27628_length_1299_cov_13.380914_g20393_i0	K02002	Membrane transport	ABC transporters	proX	glycine betaine/proline transport system substrate-binding protein	14.5999	0.443565	ns	1.61737	0.000576003
NODE_49368_length_539_cov_31.714592_g28894_i1	K02040	Membrane transport	ABC transporters	pstS	phosphate transport system substrate-binding protein	11.1266	4.6452	1.76e-06	2.99509	0.000593818
NODE_44725_length_641_cov_21.221831_g33956_i0	K10227	Membrane transport	ABC transporters	smoE	mtlE; polyol transport system substrate-binding protein	7.2187	0.115376	ns	2.23658	0.00154596
NODE_29323_length_1216_cov_399.454943_g21626_i0	K13894	Membrane transport	ABC transporters	yejB	microcin C transport system permease protein	445.366	-3.91299	0.000187787	-8.24434	1.95e-13
NODE_1223_length_5107_cov_6.482916_g896_i0	K02454	Membrane transport	Bcterial secretion system	gspE	general secretion pathway protein E [EC:7.4.2.8]	21.1349	-0.841675	ns	-2.3785	9.86e-06
NODE_34702_length_981_cov_4.253304_g25545_i0	K02456	Membrane transport	Bcterial secretion system	gspG	general secretion pathway protein G	3.32259	-0.344983	ns	-2.34656	0.00489388
NODE_31781_length_1104_cov_6.558681_g23415_i0	K11003	Membrane transport	Bcterial secretion system	hlyD	cyaD; membrane fusion protein, hemolysin D	13.0348	0.00471177	ns	-1.91829	0.00150728
NODE_21092_length_1653_cov_17.544304_g15828_i0	K03070	Membrane transport	Bcterial secretion system	secA	preprotein translocase subunit SecA [EC:7.4.2.8]	19.5106	-0.525426	ns	-1.94944	0.00141451
NODE_24615_length_1453_cov_5.711594_g18317_i0	K03070	Membrane transport	Bcterial secretion system	secA	preprotein translocase subunit SecA [EC:7.4.2.8]	4.20402	-0.439834	ns	-2.60836	0.000712135
NODE_4742_length_3370_cov_325.325144_g3533_i0	K03070	Membrane transport	Bcterial secretion system	secA	preprotein translocase subunit SecA [EC:7.4.2.8]	737.35	-0.874069	6.34e-06	-1.60288	7.79e-18
NODE_12212_length_2284_cov_315.093171_g8490_i1	K03106	Membrane transport	Bcterial secretion system	SRP54	ffh; signal recognition particle subunit SRP54[EC:3.6.5.4]	519.037	-0.980509	0.00104256	-4.01996	0
NODE_18725_length_1800_cov_272.254777_g14116_i0	K03106	Membrane transport	Bcterial secretion system	SRP54	ffh; signal recognition particle subunit SRP54[EC:3.6.5.4]	314.226	-0.611223	0.000132013	-0.447483	0.00441779
NODE_33583_length_1026_cov_12.772298_g24733_i0	K12340	Membrane transport	Bcterial secretion system	tolC	bepC, cyaE, raxC, sapF, rsaF, hasF;outer membrane	10.2571	0.237798	ns	1.82779	0.00098653
NODE_1_length_46253_cov_11.423365_g0_i0	K03205	Membrane transport	Bcterial secretion system	virD4	lvhD4; type IV secretion system proteinVirD4 [EC:7.4.2.8]	365.747	-0.747512	ns	-2.23265	3.41e-06
NODE_41069_length_745_cov_15.322917_g30681_i0	K03210	Membrane transport	Bcterial secretion system	yajC	preprotein translocase subunit YajC	9.68577	1.04823	ns	1.83637	0.00123636
NODE_17176_length_1900_cov_118.151615_g12990_i0	K03217	Membrane transport	Bcterial secretion system	yidC	spoIIIJ, OXA1, ccfA; YidC/Oxa1 family membraneprotein insertase	136.291	-1.3818	8.92e-08	-0.00527697	ns
NODE_25190_length_1423_cov_5.227407_g18721_i0	K03217	Membrane transport	Bcterial secretion system	yidC	spoIIIJ, OXA1, ccfA; YidC/Oxa1 family membraneprotein insertase	4.57125	-0.300413	ns	-2.35216	0.000340125
NODE_28358_length_1262_cov_5.442389_g20938_i0	K02806	Membrane transport	Phosphotransferase system	ptsN	nitrogen PTS system EIIA component [EC:2.7.1.-]	4.41971	-0.69726	ns	-3.77932	1.95e-05
NODE_18245_length_1831_cov_355.676337_g13770_i0	K01012	Metabolism of cofactors and vitamins	Biotin metabolism	bioB	biotin synthase [EC:2.8.1.6]	506.474	-2.05099	6.98e-08	-2.95829	6.46e-15
NODE_24100_length_1479_cov_20.230441_g17968_i0	K00652	Metabolism of cofactors and vitamins	Biotin metabolism	bioF	8-amino-7-oxononanoate synthase [EC:2.3.1.47]	18.4029	-1.88814	2.31e-06	-1.43466	4.06e-05
NODE_11206_length_2383_cov_1145.080952_g8428_i0	K09458	Metabolism of cofactors and vitamins	Biotin metabolism	fabF	OXSM, CEM1; 3-oxoacyl-[acyl-carrier-protein] synthase II [EC:2.3.1.179]	2401.5	-2.07924	0.000305762	-8.14636	0
NODE_23935_length_1487_cov_684.571429_g17847_i0	K00059	Metabolism of cofactors and vitamins	Biotin metabolism	fabG	OAR1; 3-oxoacyl-[acyl-carrier protein] reductase [EC:1.1.1.100]	765.731	-1.23621	0.000753633	-3.11935	1.68e-15
NODE_16263_length_1958_cov_669.554907_g12302_i0	K00208	Metabolism of cofactors and vitamins	Biotin metabolism	fabI	enoyl-[acyl-carrier protein] reductase I [EC:1.3.1.9 1.3.1.10]	1016.84	-0.974272	0.00137416	-3.12383	0
NODE_9272_length_2596_cov_595.002774_g6924_i0	K18482	Metabolism of cofactors and vitamins	Folate biosynthesis	ADCL	4-amino-4-deoxychorismate lyase [EC:4.1.3.38]	872.438	1.54063	7.35e-13	1.66492	3.18e-15
NODE_15205_length_2036_cov_233.593479_g11521_i0	K00011	Metabolism of cofactors and vitamins	Folate biosynthesis	AKR1B	aldehyde reductase [EC:1.1.1.21]	306.136	-0.903077	2.49e-12	-0.409756	0.00305176
NODE_385_length_7017_cov_57.577909_g271_i0	K13998	Metabolism of cofactors and vitamins	Folate biosynthesis	DHFR-TS	dihydrofolate reductase / thymidylate synthase [EC:1.5.1.32.1.1.45]	268.668	-0.380383	ns	-0.663941	0.000538435
NODE_11731_length_2332_cov_69.617530_g8851_i0	K13941	Metabolism of cofactors and vitamins	Folate biosynthesis	folKP	2-amino-4-hydroxy-6-hydroxymethyldihydropteridine diphosphokinase / dihydropteroate synthase [EC:2.7.6.32.5.1.15]	100.195	0.85106	3.95e-05	-0.0298961	ns
NODE_26452_length_1357_cov_8.313084_g19582_i0	K01930	Metabolism of cofactors and vitamins	Folate biosynthesis	FPGS	folylpolyglutamate synthase [EC:6.3.2.17]	9.51974	-2.25128	ns	-2.03428	0.0040725
NODE_12183_length_2287_cov_182.862692_g9216_i0	K01307	Metabolism of cofactors and vitamins	Folate biosynthesis	GGH	gamma-glutamyl hydrolase [EC:3.4.19.9]	321.879	-0.544022	ns	-4.57981	0
NODE_25829_length_1389_cov_115.109422_g19152_i0	K15376	Metabolism of cofactors and vitamins	Folate biosynthesis	GPHN	gephyrin [EC:2.10.1.1 2.7.7.75]	92.6801	-0.633198	0.00052558	-0.26546	ns
NODE_4744_length_3370_cov_70.834092_g3535_i0	K15376	Metabolism of cofactors and vitamins	Folate biosynthesis	GPHN	gephyrin [EC:2.10.1.1 2.7.7.75]	136.261	-1.80132	0	-1.35016	1.86e-15
NODE_9623_length_2557_cov_29.415056_g5815_i2	K03639	Metabolism of cofactors and vitamins	Folate biosynthesis	moaA	CNX2; GTP 3',8-cyclase [EC:4.1.99.22]	65.5847	0.558737	ns	2.01746	1.5e-07
NODE_26189_length_1369_cov_161.932099_g19416_i0	K03635	Metabolism of cofactors and vitamins	Folate biosynthesis	MOCS2B	moaE; molybdopterin synthase catalytic subunit [EC:2.8.1.12]	150.99	-1.14223	0.000542279	-1.66759	6.2e-07
NODE_45035_length_633_cov_7.308929_g34238_i0	K03635	Metabolism of cofactors and vitamins	Folate biosynthesis	MOCS2B	moaE; molybdopterin synthase catalytic subunit [EC:2.8.1.12]	3.6083	2.44527	0.00315599	1.65275	ns
NODE_31107_length_1130_cov_65.911069_g3535_i1	K03831	Metabolism of cofactors and vitamins	Folate biosynthesis	mogA	molybdopterin adenylyltransferase [EC:2.7.7.75]	25.143	-0.855139	0.00386082	-1.98207	5.45e-09
NODE_33077_length_1047_cov_6.820329_g24346_i0	K03342	Metabolism of cofactors and vitamins	Folate biosynthesis	pabBC	para-aminobenzoate synthetase / 4-amino-4-deoxychorismate lyase [EC:2.6.1.854.1.3.38]	3.88453	-0.271412	ns	-1.81123	0.00373111
NODE_16834_length_1922_cov_60.766360_g12721_i0	K01113	Metabolism of cofactors and vitamins	Folate biosynthesis	phoD	alkaline phosphatase D [EC:3.1.3.1]	61.8752	1.80667	5.26e-06	1.86726	1.09e-06
NODE_17830_length_1857_cov_14.635650_g13449_i0	K00357	Metabolism of cofactors and vitamins	Folate biosynthesis	QDPR	dihydropteridine reductase [EC:1.5.1.34]	15.7042	0.366124	ns	2.31976	0.00195075
NODE_36970_length_891_cov_19.738386_g27287_i0	K01497	Metabolism of cofactors and vitamins	Folate biosynthesis	ribA	RIB1; GTP cyclohydrolase II [EC:3.5.4.25]	12.0865	0.251263	ns	2.11517	0.000309682
NODE_7843_length_2786_cov_179.225212_g5816_i0	K14652	Metabolism of cofactors and vitamins	Folate biosynthesis	ribBA	3,4-dihydroxy 2-butanone 4-phosphate synthase / GTPcyclohydrolase II	283.37	0.94208	5.8e-05	1.57986	7.41e-12
NODE_16349_length_1954_cov_88.984583_g12368_i0	K01081	Metabolism of cofactors and vitamins	Nicotinate and nicotinamide metabolism	E3.1.3.5	5'-nucleotidase [EC:3.1.3.5]	113.498	0.160779	ns	1.07645	0.00206516
NODE_32699_length_1063_cov_4020.370707_g5929_i7	K00278	Metabolism of cofactors and vitamins	Nicotinate and nicotinamide metabolism	nadB	L-aspartate oxidase [EC:1.4.3.16]	2320.86	0.454624	0.00450616	0.774008	4.26e-07
NODE_18278_length_1829_cov_390.116173_g13700_i1	K01799	Metabolism of cofactors and vitamins	Nicotinate and nicotinamide metabolism	nicE	maiA; maleate isomerase [EC:5.2.1.1]	342.302	4.56558	8.27e-25	5.03681	9.3e-31
NODE_2355_length_4233_cov_2145.209615_g1538_i1	K00323	Metabolism of cofactors and vitamins	Nicotinate and nicotinamide metabolism	NNT	H+-translocating NAD(P) transhydrogenase [EC:1.6.1.2 7.1.1.1]	8199.99	-0.554088	ns	-6.76373	5.64e-10
NODE_18018_length_1845_cov_122.865124_g13591_i0	K12410	Metabolism of cofactors and vitamins	Nicotinate and nicotinamide metabolism	npdA	NAD-dependent deacetylase [EC:2.3.1.286]	135.666	0.786612	1.79e-05	0.502065	0.00457223
NODE_42402_length_704_cov_66.475436_g31859_i0	K12410	Metabolism of cofactors and vitamins	Nicotinate and nicotinamide metabolism	npdA	NAD-dependent deacetylase [EC:2.3.1.286]	23.549	0.564395	ns	0.934395	0.00100115
NODE_14394_length_2097_cov_234.906126_g10924_i0	K00858	Metabolism of cofactors and vitamins	Nicotinate and nicotinamide metabolism	ppnK	NADK; NAD+ kinase [EC:2.7.1.23]	310.585	-0.792649	5.31e-06	-3.05033	0
NODE_36753_length_900_cov_7.215236_g27107_i0	K00858	Metabolism of cofactors and vitamins	Nicotinate and nicotinamide metabolism	ppnK	NADK; NAD+ kinase [EC:2.7.1.23]	5.13786	-1.81863	0.00308325	-5.62487	3.48e-06
NODE_24956_length_1435_cov_4.113069_g18571_i0	K03783	Metabolism of cofactors and vitamins	Nicotinate and nicotinamide metabolism	punA	PNP; purine-nucleoside phosphorylase [EC:2.4.2.1]	4.0394	-2.19916	0.00495322	-2.41273	0.00105699
NODE_11149_length_2389_cov_91.095423_g8387_i0	K00322	Metabolism of cofactors and vitamins	Nicotinate and nicotinamide metabolism	sthA	udhA; NAD(P) transhydrogenase [EC:1.6.1.1]	151.63	-0.202498	ns	0.695005	0.000527175
NODE_28359_length_1262_cov_5.229605_g20939_i0	K03787	Metabolism of cofactors and vitamins	Nicotinate and nicotinamide metabolism	surE	5'-nucleotidase [EC:3.1.3.5]	3.41754	-0.217476	ns	-4.27076	0.000581358
NODE_2964_length_3947_cov_93.968766_g2177_i0	K03787	Metabolism of cofactors and vitamins	Nicotinate and nicotinamide metabolism	surE	5'-nucleotidase [EC:3.1.3.5]	259.862	-0.821559	0.00138286	-1.84742	7.86e-12
NODE_385_length_7017_cov_57.577909_g271_i0	K13998	Metabolism of cofactors and vitamins	One carbon pool by folate	DHFR-TS	dihydrofolate reductase / thymidylate synthase [EC:1.5.1.32.1.1.45]	268.668	-0.380383	ns	-0.663941	0.000538435
NODE_23882_length_1491_cov_17.035966_g17811_i0	K00601	Metabolism of cofactors and vitamins	One carbon pool by folate	E2.1.2.2	phosphoribosylglycinamide formyltransferase [EC:2.1.2.2]	17.9949	-3.90301	1.28e-09	-0.135694	ns
NODE_18872_length_1788_cov_1295.608746_g14229_i0	K00605	Metabolism of cofactors and vitamins	One carbon pool by folate	gcvT	AMT; aminomethyltransferase [EC:2.1.2.10]	1725.64	-1.39029	0.000809761	-7.17125	0
NODE_19259_length_1764_cov_15.908338_g14505_i0	K00605	Metabolism of cofactors and vitamins	One carbon pool by folate	gcvT	AMT; aminomethyltransferase [EC:2.1.2.10]	21.9929	0.856809	ns	1.28909	0.00293935
NODE_356_length_7172_cov_2967.278772_g245_i0	K00548	Metabolism of cofactors and vitamins	One carbon pool by folate	metH	MTR; 5-methyltetrahydrofolate--homocysteine methyltransferase [EC:2.1.1.13]	9850.65	1.01904	4.08e-07	0.45792	ns
NODE_20655_length_1681_cov_5.389303_g15506_i0	K01934	Metabolism of cofactors and vitamins	One carbon pool by folate	MTHFS	5-formyltetrahydrofolate cyclo-ligase [EC:6.3.3.2]	5.87236	-0.399443	ns	-1.75689	0.00464477
NODE_24114_length_1478_cov_47.358007_g17980_i0	K01934	Metabolism of cofactors and vitamins	One carbon pool by folate	MTHFS	5-formyltetrahydrofolate cyclo-ligase [EC:6.3.3.2]	49.6767	-0.467542	ns	-1.36622	8.11e-08
NODE_12863_length_2226_cov_66.788203_g9748_i0	K00602	Metabolism of cofactors and vitamins	One carbon pool by folate	purH	phosphoribosylaminoimidazolecarboxamide formyltransferase / IMP cyclohydrolase [EC:2.1.2.33.5.4.10]	89.8003	-4.47857	0	0.272399	ns
NODE_3491_length_3743_cov_133.157766_g2589_i0	K01433	Metabolism of cofactors and vitamins	One carbon pool by folate	purU	formyltetrahydrofolate deformylase [EC:3.5.1.10]	231.618	4.38099	7.42e-14	5.33365	2.94e-20
NODE_29990_length_1185_cov_28.250000_g22114_i0	K00128	Metabolism of cofactors and vitamins	Pantothenate and CoA biosynthesis	ALDH	aldehyde dehydrogenase (NAD+) [EC:1.2.1.3]	22.037	-3.08129	1.05e-06	0.0446224	ns
NODE_43087_length_685_cov_31.532680_g32470_i0	K00128	Metabolism of cofactors and vitamins	Pantothenate and CoA biosynthesis	ALDH	aldehyde dehydrogenase (NAD+) [EC:1.2.1.3]	19.1269	3.04166	4.89e-06	-3.26972	0.000642784
NODE_634_length_6038_cov_307.125901_g465_i0	K00859	Metabolism of cofactors and vitamins	Pantothenate and CoA biosynthesis	coaE	dephospho-CoA kinase [EC:2.7.1.24]	1261.14	-0.374728	0.00293484	-0.374984	0.00244913
NODE_9576_length_2562_cov_159.494978_g6994_i1	K00859	Metabolism of cofactors and vitamins	Pantothenate and CoA biosynthesis	coaE	dephospho-CoA kinase [EC:2.7.1.24]	207.159	-0.506105	0.00236053	0.0404492	ns
NODE_14998_length_2051_cov_247.377654_g11000_i1	K00207	Metabolism of cofactors and vitamins	Pantothenate and CoA biosynthesis	DPYD	dihydropyrimidine dehydrogenase (NADP+) [EC:1.3.1.2]	329.489	-3.14345	4.32e-10	0.429025	ns
NODE_541_length_6311_cov_366.447259_g396_i0	K01464	Metabolism of cofactors and vitamins	Pantothenate and CoA biosynthesis	DPYS	dht, hydA; dihydropyrimidinase [EC:3.5.2.2]	438.699	2.14466	6.3e-11	3.15434	8.5e-23
NODE_577_length_6209_cov_368.656943_g396_i1	K01464	Metabolism of cofactors and vitamins	Pantothenate and CoA biosynthesis	DPYS	dht, hydA; dihydropyrimidinase [EC:3.5.2.2]	178.357	0.417752	ns	4.02826	0.000872541
NODE_6012_length_3091_cov_551.413519_g396_i2	K01464	Metabolism of cofactors and vitamins	Pantothenate and CoA biosynthesis	DPYS	dht, hydA; dihydropyrimidinase [EC:3.5.2.2]	748.818	0.52155	0.00346613	0.75348	1.88e-05
NODE_16270_length_1958_cov_123.352255_g12309_i0	K01653	Metabolism of cofactors and vitamins	Pantothenate and CoA biosynthesis	E2.2.1.6S	ilvH, ilvN; acetolactate synthase I/III smallsubunit [EC:2.2.1.6]	163.638	-1.94068	0	-0.935128	8.35e-06
NODE_63253_length_367_cov_9.166667_g51913_i0	K00826	Metabolism of cofactors and vitamins	Pantothenate and CoA biosynthesis	E2.6.1.42	ilvE; branched-chain amino acid aminotransferase [EC:2.6.1.42]	2.0095	-0.603712	ns	-5.66515	0.0046413
NODE_11767_length_2328_cov_80.404435_g8880_i0	K01687	Metabolism of cofactors and vitamins	Pantothenate and CoA biosynthesis	ilvD	dihydroxy-acid dehydratase [EC:4.2.1.9]	119.811	0.176284	ns	1.07764	1.08e-05
NODE_15458_length_2017_cov_12.623971_g11709_i0	K01687	Metabolism of cofactors and vitamins	Pantothenate and CoA biosynthesis	ilvD	dihydroxy-acid dehydratase [EC:4.2.1.9]	19.4967	-3.36581	2.86e-06	-0.63065	ns
NODE_2197_length_4333_cov_55.781690_g1611_i0	K00077	Metabolism of cofactors and vitamins	Pantothenate and CoA biosynthesis	panE	apbA; 2-dehydropantoate 2-reductase [EC:1.1.1.169]	166.073	-0.258829	ns	-0.542592	0.00230016
NODE_26657_length_1347_cov_94.687598_g19711_i0	K00077	Metabolism of cofactors and vitamins	Pantothenate and CoA biosynthesis	panE	apbA; 2-dehydropantoate 2-reductase [EC:1.1.1.169]	93.5237	-0.375973	ns	-7.61114	0
NODE_4134_length_3532_cov_380.327840_g363_i3	K00077	Metabolism of cofactors and vitamins	Pantothenate and CoA biosynthesis	panE	apbA; 2-dehydropantoate 2-reductase [EC:1.1.1.169]	146.157	-0.0890887	ns	-0.973622	3.77e-05
NODE_17304_length_1891_cov_243.760726_g8760_i1	K01922	Metabolism of cofactors and vitamins	Pantothenate and CoA biosynthesis	PPCS	COAB; phosphopantothenate---cysteine ligase (ATP) [EC:6.3.2.51]	266.778	0.774974	0.000185847	0.852632	2.38e-05
NODE_2529_length_4131_cov_1692.307294_g1855_i0	K13600	Metabolism of cofactors and vitamins	Porphyrin and chlorophyll metabolism	CAO	chlorophyllide a oxygenase [EC:1.14.13.122]	5115.78	-1.004	1.71e-05	-1.93429	4.09e-17
NODE_12515_length_2256_cov_176.276683_g9460_i0	K04039	Metabolism of cofactors and vitamins	Porphyrin and chlorophyll metabolism	chlB	light-independent protochlorophyllide reductase subunit B [EC:1.3.7.7]	103.768	-0.914181	ns	-4.5852	1.74e-17
NODE_1054_length_5306_cov_1098.361170_g776_i0	K03405	Metabolism of cofactors and vitamins	Porphyrin and chlorophyll metabolism	chlI	bchI; magnesium chelatase subunit I [EC:6.6.1.1]	4535.67	-0.879967	0.00224998	-4.17195	0
NODE_13340_length_2185_cov_972.833333_g10101_i0	K03405	Metabolism of cofactors and vitamins	Porphyrin and chlorophyll metabolism	chlI	bchI; magnesium chelatase subunit I [EC:6.6.1.1]	1691.23	-1.84083	8.06e-05	-3.21285	1.51e-11
NODE_44265_length_653_cov_6.753448_g33540_i0	K04037	Metabolism of cofactors and vitamins	Porphyrin and chlorophyll metabolism	chlL	light-independent protochlorophyllide reductase subunit L [EC:1.3.7.7]	4.19379	0.0577462	ns	-3.09687	0.0033672
NODE_40282_length_771_cov_5.015759_g29998_i0	K04038	Metabolism of cofactors and vitamins	Porphyrin and chlorophyll metabolism	chlN	light-independent protochlorophyllide reductase subunit N [EC:1.3.7.7]	3.69112	0.0109504	ns	-5.67059	0.0040709
NODE_16316_length_1955_cov_5771.147184_g12343_i0	K10960	Metabolism of cofactors and vitamins	Porphyrin and chlorophyll metabolism	chlP	bchP; geranylgeranyl diphosphate/geranylgeranyl-bacteriochlorophyllide a reductase [EC:1.3.1.831.3.1.111]	8384.63	-1.81676	0.00314224	-4.73661	3.54e-12
NODE_17374_length_1887_cov_232.409041_g13116_i0	K02303	Metabolism of cofactors and vitamins	Porphyrin and chlorophyll metabolism	cobA	uroporphyrin-III C-methyltransferase [EC:2.1.1.107]	27.4682	-0.592897	ns	-3.57913	5.91e-05
NODE_21243_length_1643_cov_273.043949_g13116_i1	K02303	Metabolism of cofactors and vitamins	Porphyrin and chlorophyll metabolism	cobA	uroporphyrin-III C-methyltransferase [EC:2.1.1.107]	276.896	-2.01371	1.89e-09	-2.85484	8.87e-18
NODE_1176_length_5163_cov_347.213163_g556_i4	K02259	Metabolism of cofactors and vitamins	Porphyrin and chlorophyll metabolism	COX15	ctaA; heme a synthase [EC:1.17.99.9]	907.011	0.151796	ns	0.826512	6.59e-13
NODE_13118_length_2204_cov_48.870014_g9945_i0	K02259	Metabolism of cofactors and vitamins	Porphyrin and chlorophyll metabolism	COX15	ctaA; heme a synthase [EC:1.17.99.9]	64.4142	0.649752	0.0029283	0.717795	0.00085181
NODE_24443_length_1461_cov_1533.021614_g14828_i1	K00228	Metabolism of cofactors and vitamins	Porphyrin and chlorophyll metabolism	CPOX	hemF; coproporphyrinogen III oxidase [EC:1.3.3.3]	596.68	-0.465856	ns	-1.21154	1.04e-07
NODE_28414_length_1259_cov_1706.088533_g14828_i2	K00228	Metabolism of cofactors and vitamins	Porphyrin and chlorophyll metabolism	CPOX	hemF; coproporphyrinogen III oxidase [EC:1.3.3.3]	834.06	-1.50016	ns	-3.20936	1.65e-07
NODE_28667_length_1246_cov_1537.468883_g14828_i3	K00228	Metabolism of cofactors and vitamins	Porphyrin and chlorophyll metabolism	CPOX	hemF; coproporphyrinogen III oxidase [EC:1.3.3.3]	113.581	-2.63662	0.000233184	-3.69866	3.5e-07
NODE_18211_length_1834_cov_49.490062_g13744_i0	K02302	Metabolism of cofactors and vitamins	Porphyrin and chlorophyll metabolism	cysG	uroporphyrin-III C-methyltransferase / precorrin-2 dehydrogenase /sirohydrochlorin ferrochelatase	46.8246	1.45708	3.81e-08	1.76513	5.26e-12
NODE_12144_length_2291_cov_901.881425_g9182_i0	K19073	Metabolism of cofactors and vitamins	Porphyrin and chlorophyll metabolism	DVR	divinyl chlorophyllide a 8-vinyl-reductase [EC:1.3.1.75]	1667.19	-1.39296	1.45e-05	-3.92014	0
NODE_17115_length_1903_cov_1936.688525_g12943_i0	K02492	Metabolism of cofactors and vitamins	Porphyrin and chlorophyll metabolism	hemA	glutamyl-tRNA reductase [EC:1.2.1.70]	1752.75	-1.44187	1.21e-05	-3.42909	0
NODE_24325_length_1467_cov_2230.940459_g12943_i1	K02492	Metabolism of cofactors and vitamins	Porphyrin and chlorophyll metabolism	hemA	glutamyl-tRNA reductase [EC:1.2.1.70]	1061.91	-1.58596	2.88e-06	-3.92051	0
NODE_18722_length_1800_cov_2517.519398_g14113_i0	K01749	Metabolism of cofactors and vitamins	Porphyrin and chlorophyll metabolism	hemC	HMBS; hydroxymethylbilane synthase [EC:2.5.1.61]	3579.69	-2.04326	ns	-7.17475	1.77e-17
NODE_7779_length_2795_cov_137.358193_g3544_i1	K01719	Metabolism of cofactors and vitamins	Porphyrin and chlorophyll metabolism	hemD	UROS; uroporphyrinogen-III synthase [EC:4.2.1.75]	268.932	-1.13605	0.000344743	-2.73977	1.87e-16
NODE_18174_length_1835_cov_1493.762202_g13715_i0	K01599	Metabolism of cofactors and vitamins	Porphyrin and chlorophyll metabolism	hemE	UROD; uroporphyrinogen decarboxylase [EC:4.1.1.37]	2122.98	-2.05467	0.00434959	-8.13362	0
NODE_19871_length_1726_cov_1291.497883_g12590_i1	K01599	Metabolism of cofactors and vitamins	Porphyrin and chlorophyll metabolism	hemE	UROD; uroporphyrinogen decarboxylase [EC:4.1.1.37]	1811.67	-1.84475	0.00412595	-8.94412	0
NODE_14382_length_2098_cov_216.841481_g7609_i1	K01772	Metabolism of cofactors and vitamins	Porphyrin and chlorophyll metabolism	hemH	FECH; protoporphyrin/coproporphyrin ferrochelatase [EC:4.99.1.1 4.99.1.9]	227.57	1.23048	6.79e-08	1.44823	7.42e-11
NODE_19557_length_1746_cov_17.007173_g14714_i0	K01772	Metabolism of cofactors and vitamins	Porphyrin and chlorophyll metabolism	hemH	FECH; protoporphyrin/coproporphyrin ferrochelatase [EC:4.99.1.1 4.99.1.9]	22.9515	0.680517	ns	1.72145	9.75e-05
NODE_38473_length_834_cov_7.587385_g28507_i0	K01772	Metabolism of cofactors and vitamins	Porphyrin and chlorophyll metabolism	hemH	FECH; protoporphyrin/coproporphyrin ferrochelatase [EC:4.99.1.1 4.99.1.9]	2.62443	-0.40197	ns	-3.28148	0.00397863
NODE_43207_length_682_cov_4.476190_g32581_i0	K01772	Metabolism of cofactors and vitamins	Porphyrin and chlorophyll metabolism	hemH	FECH; protoporphyrin/coproporphyrin ferrochelatase [EC:4.99.1.1 4.99.1.9]	2.37776	-0.344993	ns	-2.94628	0.00487056
NODE_20710_length_1677_cov_301.147132_g15017_i1	K21480	Metabolism of cofactors and vitamins	Porphyrin and chlorophyll metabolism	HO	pbsA1, hmuO; heme oxygenase (biliverdin-producing, ferredoxin)[EC:1.14.15.20]	290.881	0.685116	0.00114915	-0.743212	0.00039175
NODE_22274_length_1582_cov_349.809145_g14171_i2	K21480	Metabolism of cofactors and vitamins	Porphyrin and chlorophyll metabolism	HO	pbsA1, hmuO; heme oxygenase (biliverdin-producing, ferredoxin)[EC:1.14.15.20]	346.114	-0.473121	0.00152377	-1.23883	0
NODE_12723_length_2237_cov_673.225970_g8046_i1	K13606	Metabolism of cofactors and vitamins	Porphyrin and chlorophyll metabolism	NOL	NYC1; chlorophyll(ide) b reductase [EC:1.1.1.294]	753.018	2.89983	5.85e-12	4.07743	1.08e-22
NODE_25374_length_1413_cov_37.726119_g18855_i0	K05371	Metabolism of cofactors and vitamins	Porphyrin and chlorophyll metabolism	pcyA	phycocyanobilin:ferredoxin oxidoreductase [EC:1.3.7.5]	34.3245	-1.55187	0.000703866	-1.1705	0.00299653
NODE_15510_length_2013_cov_115.354124_g11377_i1	K00218	Metabolism of cofactors and vitamins	Porphyrin and chlorophyll metabolism	por	protochlorophyllide reductase [EC:1.3.1.33]	150.971	-0.326538	ns	-1.21764	8.16e-09
NODE_13802_length_2146_cov_485.554752_g10458_i0	K00231	Metabolism of cofactors and vitamins	Porphyrin and chlorophyll metabolism	PPOX	hemY; protoporphyrinogen/coproporphyrinogen III oxidase [EC:1.3.3.4 1.3.3.15]	701.199	-2.4651	5.79e-05	-2.76862	3.72e-06
NODE_6043_length_3085_cov_128.569721_g4494_i0	K11155	Metabolism of cofactors and vitamins	Retinol metabolism	DGAT1	diacylglycerol O-acyltransferase 1 [EC:2.3.1.20 2.3.1.75 2.3.1.76]	195.339	2.94393	5.85e-11	1.50331	0.000208571
NODE_7302_length_2872_cov_417.493748_g5424_i0	K00121	Metabolism of cofactors and vitamins	Retinol metabolism	frmA	ADH5, adhC; S-(hydroxymethyl)glutathione dehydrogenase / alcoholdehydrogenase [EC:1.1.1.284	721.617	0.523572	0.00293266	0.709544	4.1e-05
NODE_25447_length_1409_cov_977.047904_g18711_i1	K11153	Metabolism of cofactors and vitamins	Retinol metabolism	RDH12	retinol dehydrogenase 12 [EC:1.1.1.300]	867.966	0.285747	ns	-0.554706	0.000866507
NODE_22438_length_1574_cov_16.158561_g16764_i0	K11161	Metabolism of cofactors and vitamins	Retinol metabolism	RDH13	retinol dehydrogenase 13 [EC:1.1.1.300]	18.1062	-0.511295	ns	-1.28205	0.00211452
NODE_4419_length_3453_cov_67.462426_g3297_i0	K00861	Metabolism of cofactors and vitamins	Riboflavin metabolism	RFK	FMN1; riboflavin kinase [EC:2.7.1.26]	160.069	-0.481003	0.00481894	-0.612089	0.00025175
NODE_36970_length_891_cov_19.738386_g27287_i0	K01497	Metabolism of cofactors and vitamins	Riboflavin metabolism	ribA	RIB1; GTP cyclohydrolase II [EC:3.5.4.25]	12.0865	0.251263	ns	2.11517	0.000309682
NODE_7843_length_2786_cov_179.225212_g5816_i0	K14652	Metabolism of cofactors and vitamins	Riboflavin metabolism	ribBA	3,4-dihydroxy 2-butanone 4-phosphate synthase / GTPcyclohydrolase II	283.37	0.94208	5.8e-05	1.57986	7.41e-12
NODE_16045_length_1974_cov_63.507102_g6159_i1	K11752	Metabolism of cofactors and vitamins	Riboflavin metabolism	ribD	diaminohydroxyphosphoribosylaminopyrimidine deaminase / 5-amino-6-(5-phosphoribosylamino)uracil reductase [EC:3.5.4.261.1.1.193]	79.6841	-0.39111	ns	-0.87836	2.56e-06
NODE_36042_length_926_cov_39.207503_g26556_i0	K22949	Metabolism of cofactors and vitamins	Riboflavin metabolism	RIBF	FAD synthetase [EC:2.7.7.2]	22.9472	0.562395	ns	1.89347	5.35e-08
NODE_42197_length_710_cov_76.827316_g31693_i0	K22949	Metabolism of cofactors and vitamins	Riboflavin metabolism	RIBF	FAD synthetase [EC:2.7.7.2]	28.3837	1.12621	0.00076966	1.73499	2.63e-07
NODE_19376_length_1758_cov_70.343027_g14582_i0	K00794	Metabolism of cofactors and vitamins	Riboflavin metabolism	ribH	RIB4; 6,7-dimethyl-8-ribityllumazine synthase [EC:2.5.1.78]	81.232	-1.04517	0.00304968	-1.83323	1.32e-06
NODE_29857_length_1191_cov_42.201252_g22018_i0	K00939	Metabolism of cofactors and vitamins	Thiamine etabolism	adk	AK; adenylate kinase [EC:2.7.4.3]	22.0534	3.0038	3.59e-05	1.73369	0.00413205
NODE_9318_length_2590_cov_551.779102_g6959_i0	K01662	Metabolism of cofactors and vitamins	Thiamine etabolism	dxs	1-deoxy-D-xylulose-5-phosphate synthase [EC:2.2.1.7]	990.207	-1.69357	8.57e-08	-2.47055	4.24e-15
NODE_13754_length_2150_cov_400.874819_g9576_i1	K04487	Metabolism of cofactors and vitamins	Thiamine etabolism	iscS	NFS1; cysteine desulfurase [EC:2.8.1.7]	541.88	-0.458343	5.35e-05	0.0260878	ns
NODE_14315_length_2103_cov_343.362562_g10859_i0	K06928	Metabolism of cofactors and vitamins	Thiamine etabolism	NTPCR	nucleoside-triphosphatase [EC:3.6.1.15]	398.056	1.27128	1.96e-06	1.67392	1.75e-10
NODE_18890_length_1787_cov_111.159860_g14244_i0	K22911	Metabolism of cofactors and vitamins	Thiamine etabolism	TH2	thiamine phosphate phosphatase / amino-HMP aminohydrolase[EC:3.1.3.100 3.5.99.-]	113.99	0.368372	ns	-0.830111	0.000266624
NODE_33829_length_1015_cov_37.387473_g24911_i0	K00949	Metabolism of cofactors and vitamins	Thiamine etabolism	thiN	TPK1, THI80; thiamine pyrophosphokinase [EC:2.7.6.2]	25.2036	-0.355886	ns	-1.20906	9.7e-06
NODE_5290_length_3249_cov_85.506927_g3915_i0	K05307	Metabolism of cofactors and vitamins	Thiamine etabolism	THTPA	thiamine-triphosphatase [EC:3.6.1.28]	168.2	-1.13578	1.39e-17	-1.42094	0
NODE_18934_length_1784_cov_61.387493_g14280_i0	K23094	Metabolism of cofactors and vitamins	Ubiquinone and other terpenoid-quinone biosynthesis	ABC4	menA; 2-carboxy-1,4-naphthoquinone phytyltransferase [EC:2.5.1.130]	84.3439	-1.59206	0.000564471	-3.10225	2.77e-10
NODE_11300_length_2374_cov_49.651890_g8504_i0	K06125	Metabolism of cofactors and vitamins	Ubiquinone and other terpenoid-quinone biosynthesis	COQ2	4-hydroxybenzoate polyprenyltransferase [EC:2.5.1.39]	73.3896	-0.335429	ns	-0.552397	0.00319767
NODE_20691_length_1678_cov_1233.575078_g15539_i0	K05928	Metabolism of cofactors and vitamins	Ubiquinone and other terpenoid-quinone biosynthesis	E2.1.1.95	tocopherol O-methyltransferase [EC:2.1.1.95]	1419.98	-0.592318	0.000300516	-1.90391	0
NODE_15322_length_2026_cov_92.175627_g11611_i0	K00457	Metabolism of cofactors and vitamins	Ubiquinone and other terpenoid-quinone biosynthesis	HPD	hppD; 4-hydroxyphenylpyruvate dioxygenase [EC:1.13.11.27]	114.564	-0.309319	ns	-0.644812	0.00175522
NODE_17174_length_1900_cov_160.603175_g12988_i0	K09833	Metabolism of cofactors and vitamins	Ubiquinone and other terpenoid-quinone biosynthesis	HPT	HGGT, ubiA; homogentisate phytyltransferase / homogentisategeranylgeranyltransferase [EC:2.5.1.115	166.865	0.577187	0.00413435	0.506276	ns
NODE_25873_length_1386_cov_183.782178_g19184_i0	K01661	Metabolism of cofactors and vitamins	Ubiquinone and other terpenoid-quinone biosynthesis	menB	naphthoate synthase [EC:4.1.3.36]	179.927	-1.27232	0.000215713	-1.9948	1.11e-08
NODE_31091_length_1131_cov_25.094518_g22931_i0	K23095	Metabolism of cofactors and vitamins	Ubiquinone and other terpenoid-quinone biosynthesis	MENG	menG; demethylphylloquinol methyltransferase [EC:2.1.1.329]	23.5909	-2.60796	2.49e-05	-7.2046	1.61e-11
NODE_21431_length_1632_cov_124.006414_g16068_i0	K00815	Metabolism of cofactors and vitamins	Ubiquinone and other terpenoid-quinone biosynthesis	TAT	tyrosine aminotransferase [EC:2.6.1.5]	124.642	-0.0126466	ns	-1.18418	8.76e-07
NODE_10737_length_2433_cov_452.686864_g8062_i0	K03185	Metabolism of cofactors and vitamins	Ubiquinone and other terpenoid-quinone biosynthesis	ubiH	2-octaprenyl-6-methoxyphenol hydroxylase [EC:1.14.13.-]	587.174	-0.8136	0.00157327	-2.19955	5.89e-16
NODE_27194_length_1320_cov_2439.659182_g10067_i2	K03809	Metabolism of cofactors and vitamins	Ubiquinone and other terpenoid-quinone biosynthesis	wrbA	NAD(P)H dehydrogenase (quinone) [EC:1.6.5.2]	1365.71	0.554377	ns	1.23139	3.21e-05
NODE_22450_length_1572_cov_1747.266177_g10100_i1	K06215	Metabolism of cofactors and vitamins	Vitamin B6 metabolism	pdxS	pdx1; pyridoxal 5'-phosphate synthase pdxS subunit[EC:4.3.3.6]	1996.56	-0.582473	ns	-2.72769	0
NODE_41376_length_736_cov_58.200603_g30951_i0	K05275	Metabolism of cofactors and vitamins	Vitamin B6 metabolism	pyridoxine	pyridoxine 4-dehydrogenase [EC:1.1.1.65]	29.896	0.0455025	ns	-1.08682	0.000680668
NODE_11929_length_2310_cov_394.140814_g9001_i0	K00831	Metabolism of cofactors and vitamins	Vitamin B6 metabolism	serC	PSAT1; phosphoserine aminotransferase [EC:2.6.1.52]	443.881	3.47752	9.89e-05	9.37097	8.28e-24
NODE_15516_length_2012_cov_4651.112429_g9204_i1	K01733	Metabolism of cofactors and vitamins	Vitamin B6 metabolism	thrC	threonine synthase [EC:4.2.3.1]	7567.92	-1.7855	0.000686557	-4.51285	1.03e-15
NODE_21042_length_1656_cov_10593.138977_g7173_i1	K00615	Metabolism of terpenoids and polyketides	Biosynthesis of ansamycins	E2.2.1.1	tktA, tktB; transketolase [EC:2.2.1.1]	11670.1	-0.128059	ns	-2.44855	0
NODE_23097_length_1536_cov_227.618592_g17247_i0	K15745	Metabolism of terpenoids and polyketides	Carotenoid biosynthesis	AL1	phytoene desaturase (3,4-didehydrolycopene-forming) [EC:1.3.99.30]	278.05	-1.351	0.00101918	-5.0958	0
NODE_22993_length_1541_cov_625.278610_g17176_i0	K02291	Metabolism of terpenoids and polyketides	Carotenoid biosynthesis	crtB	15-cis-phytoene synthase [EC:2.5.1.32]	689.039	-0.596626	ns	-1.37478	9.01e-06
NODE_6898_length_2934_cov_76.450192_g5107_i0	K02291	Metabolism of terpenoids and polyketides	Carotenoid biosynthesis	crtB	15-cis-phytoene synthase [EC:2.5.1.32]	128.857	-0.537751	0.000565115	-0.698228	2.44e-06
NODE_2147_length_4357_cov_324.151727_g1575_i0	K15746	Metabolism of terpenoids and polyketides	Carotenoid biosynthesis	crtZ	beta-carotene 3-hydroxylase [EC:1.14.15.24]	988.469	-0.440011	ns	-0.858832	1.09e-06
NODE_1523_length_4811_cov_178.030815_g1129_i0	K06443	Metabolism of terpenoids and polyketides	Carotenoid biosynthesis	lcyB	crtL1, crtY; lycopene beta-cyclase [EC:5.5.1.19]	676.765	-1.63541	0.000335616	-5.09348	0
NODE_584_length_6188_cov_92.517089_g427_i0	K06443	Metabolism of terpenoids and polyketides	Carotenoid biosynthesis	lcyB	crtL1, crtY; lycopene beta-cyclase [EC:5.5.1.19]	328.844	0.641094	0.000449029	0.427578	ns
NODE_11674_length_2336_cov_365.972603_g8810_i0	K02293	Metabolism of terpenoids and polyketides	Carotenoid biosynthesis	PDS	crtP; 15-cis-phytoene desaturase [EC:1.3.5.5]	623.929	-1.27906	6.61e-05	-3.48313	0
NODE_10248_length_2483_cov_1207.956432_g4714_i1	K09838	Metabolism of terpenoids and polyketides	Carotenoid biosynthesis	ZEP	ABA1; zeaxanthin epoxidase [EC:1.14.15.21]	1930.57	0.383713	ns	0.593775	1.66e-05
NODE_5867_length_3116_cov_229.146895_g4352_i0	K04123	Metabolism of terpenoids and polyketides	Diterpenoid biosynthesis	KAO	ent-kaurenoic acid monooxygenase [EC:1.14.14.107]	339.967	4.09351	3.15e-20	3.58622	3.06e-16
NODE_34560_length_986_cov_3.301205_g25438_i0	K12957	Metabolism of terpenoids and polyketides	Geraniol degradation	ahr	alcohol/geraniol dehydrogenase (NADP+) [EC:1.1.1.2 1.1.1.183]	2.91731	-0.0211212	ns	-3.76839	0.00108997
NODE_24338_length_1467_cov_30.263271_g18129_i0	K01640	Metabolism of terpenoids and polyketides	Geraniol degradation	HMGCL	hmgL; hydroxymethylglutaryl-CoA lyase [EC:4.1.3.4]	33.6133	-5.19125	6.95e-13	-0.124729	ns
NODE_31477_length_1115_cov_5.347409_g23215_i0	K01640	Metabolism of terpenoids and polyketides	Geraniol degradation	HMGCL	hmgL; hydroxymethylglutaryl-CoA lyase [EC:4.1.3.4]	4.88491	-1.82953	0.00366626	-2.21237	0.000443719
NODE_17969_length_1848_cov_24.392113_g13558_i0	K01692	Metabolism of terpenoids and polyketides	Geraniol degradation	paaF	echA; enoyl-CoA hydratase [EC:4.2.1.17]	29.3933	-2.38851	0.000325315	0.0783469	ns
NODE_29913_length_1188_cov_144.787444_g22059_i0	K01692	Metabolism of terpenoids and polyketides	Geraniol degradation	paaF	echA; enoyl-CoA hydratase [EC:4.2.1.17]	113.037	-0.330229	ns	1.15214	0.00242866
NODE_29990_length_1185_cov_28.250000_g22114_i0	K00128	Metabolism of terpenoids and polyketides	Insect hormone biosynthesis	ALDH	aldehyde dehydrogenase (NAD+) [EC:1.2.1.3]	22.037	-3.08129	1.05e-06	0.0446224	ns
NODE_43087_length_685_cov_31.532680_g32470_i0	K00128	Metabolism of terpenoids and polyketides	Insect hormone biosynthesis	ALDH	aldehyde dehydrogenase (NAD+) [EC:1.2.1.3]	19.1269	3.04166	4.89e-06	-3.26972	0.000642784
NODE_11919_length_2312_cov_37.381420_g8997_i0	K14938	Metabolism of terpenoids and polyketides	Insect hormone biosynthesis	NVD	DAF36; cholesterol 7-desaturase [EC:1.14.19.21]	50.9274	-1.68685	0.000284693	0.768281	ns
NODE_29990_length_1185_cov_28.250000_g22114_i0	K00128	Metabolism of terpenoids and polyketides	Limonene and pinene degradation	ALDH	aldehyde dehydrogenase (NAD+) [EC:1.2.1.3]	22.037	-3.08129	1.05e-06	0.0446224	ns
NODE_43087_length_685_cov_31.532680_g32470_i0	K00128	Metabolism of terpenoids and polyketides	Limonene and pinene degradation	ALDH	aldehyde dehydrogenase (NAD+) [EC:1.2.1.3]	19.1269	3.04166	4.89e-06	-3.26972	0.000642784
NODE_17969_length_1848_cov_24.392113_g13558_i0	K01692	Metabolism of terpenoids and polyketides	Limonene and pinene degradation	paaF	echA; enoyl-CoA hydratase [EC:4.2.1.17]	29.3933	-2.38851	0.000325315	0.0783469	ns
NODE_29913_length_1188_cov_144.787444_g22059_i0	K01692	Metabolism of terpenoids and polyketides	Limonene and pinene degradation	paaF	echA; enoyl-CoA hydratase [EC:4.2.1.17]	113.037	-0.330229	ns	1.15214	0.00242866
NODE_33816_length_1016_cov_5.966066_g24901_i0	K00067	Metabolism of terpenoids and polyketides	Polyketide sugar unit biosynthesis	rfbD	rmlD; dTDP-4-dehydrorhamnose reductase [EC:1.1.1.133]	8.96744	0.103784	ns	-2.74927	0.000190466
NODE_6551_length_2992_cov_383.444673_g4854_i0	K00801	Metabolism of terpenoids and polyketides	Sesquiterpenoid and triterpenoid biosynthesis	FDFT1	farnesyl-diphosphate farnesyltransferase [EC:2.5.1.21]	768.214	-0.119698	ns	-1.39631	0
NODE_14949_length_2055_cov_71.815338_g10674_i1	K00626	Metabolism of terpenoids and polyketides	Terpenoid backbone biosynthesis	ACAT	atoB; acetyl-CoA C-acetyltransferase [EC:2.3.1.9]	85.6163	0.51539	ns	2.02503	0.000169612
NODE_15199_length_2037_cov_38.567210_g11516_i0	K00626	Metabolism of terpenoids and polyketides	Terpenoid backbone biosynthesis	ACAT	atoB; acetyl-CoA C-acetyltransferase [EC:2.3.1.9]	43.1613	0.811207	ns	3.17297	1.84e-10
NODE_16316_length_1955_cov_5771.147184_g12343_i0	K10960	Metabolism of terpenoids and polyketides	Terpenoid backbone biosynthesis	chlP	bchP; geranylgeranyl diphosphate/geranylgeranyl-bacteriochlorophyllide a reductase [EC:1.3.1.831.3.1.111]	8384.63	-1.81676	0.00314224	-4.73661	3.54e-12
NODE_13007_length_2213_cov_545.946729_g9859_i0	K00099	Metabolism of terpenoids and polyketides	Terpenoid backbone biosynthesis	dxr	1-deoxy-D-xylulose-5-phosphate reductoisomerase [EC:1.1.1.267]	907.459	-1.32188	6.64e-06	-3.77081	0
NODE_9318_length_2590_cov_551.779102_g6959_i0	K01662	Metabolism of terpenoids and polyketides	Terpenoid backbone biosynthesis	dxs	1-deoxy-D-xylulose-5-phosphate synthase [EC:2.2.1.7]	990.207	-1.69357	8.57e-08	-2.47055	4.24e-15
NODE_10444_length_2459_cov_1519.812657_g7837_i0	K00787	Metabolism of terpenoids and polyketides	Terpenoid backbone biosynthesis	FDPS	farnesyl diphosphate synthase [EC:2.5.1.1 2.5.1.10]	2358.61	0.548022	0.00228105	-0.887265	5.48e-07
NODE_20594_length_1684_cov_227.620732_g15464_i0	K13789	Metabolism of terpenoids and polyketides	Terpenoid backbone biosynthesis	GGPS	geranylgeranyl diphosphate synthase, type II [EC:2.5.1.12.5.1.10 2.5.1.29]	243.366	-0.979757	0.00172667	-0.637591	ns
NODE_24792_length_1443_cov_1029.837956_g13440_i1	K13789	Metabolism of terpenoids and polyketides	Terpenoid backbone biosynthesis	GGPS	geranylgeranyl diphosphate synthase, type II [EC:2.5.1.12.5.1.10 2.5.1.29]	961.488	-1.17645	6.91e-05	-1.18972	2.86e-05
NODE_22916_length_1546_cov_23.666667_g17122_i0	K00021	Metabolism of terpenoids and polyketides	Terpenoid backbone biosynthesis	HMGCR	hydroxymethylglutaryl-CoA reductase (NADPH) [EC:1.1.1.34]	23.9998	0.309193	ns	-1.17637	0.000478281
NODE_19316_length_1760_cov_591.911085_g14546_i0	K01823	Metabolism of terpenoids and polyketides	Terpenoid backbone biosynthesis	idi	IDI; isopentenyl-diphosphate Delta-isomerase [EC:5.3.3.2]	688.408	0.389824	ns	-0.757521	9.07e-06
NODE_17803_length_1858_cov_352.777031_g13429_i0	K00919	Metabolism of terpenoids and polyketides	Terpenoid backbone biosynthesis	ispE	4-diphosphocytidyl-2-C-methyl-D-erythritol kinase [EC:2.7.1.148]	53.2411	-0.893786	ns	-2.60055	2.17e-06
NODE_19475_length_1751_cov_450.966627_g13429_i1	K00919	Metabolism of terpenoids and polyketides	Terpenoid backbone biosynthesis	ispE	4-diphosphocytidyl-2-C-methyl-D-erythritol kinase [EC:2.7.1.148]	593.326	-1.1664	0.000378517	-2.43215	9.36e-13
NODE_25790_length_1391_cov_447.795903_g19125_i0	K01770	Metabolism of terpenoids and polyketides	Terpenoid backbone biosynthesis	ispF	2-C-methyl-D-erythritol 2,4-cyclodiphosphate synthase [EC:4.6.1.12]	464.351	-0.962951	7.63e-06	-2.01769	0
NODE_3953_length_3586_cov_948.650726_g2947_i0	K03527	Metabolism of terpenoids and polyketides	Terpenoid backbone biosynthesis	ispH	lytB; 4-hydroxy-3-methylbut-2-en-1-yl diphosphate reductase [EC:1.17.7.4]	2399.83	-0.814123	1.75e-08	-1.33937	0
NODE_7113_length_2900_cov_62.325433_g5272_i0	K01597	Metabolism of terpenoids and polyketides	Terpenoid backbone biosynthesis	MVD	mvaD; diphosphomevalonate decarboxylase [EC:4.1.1.33]	112.997	-0.746844	0.00012233	-0.649607	0.00046488
NODE_14593_length_2082_cov_115.597810_g11078_i0	K05906	Metabolism of terpenoids and polyketides	Terpenoid backbone biosynthesis	PCYOX1	FCLY; prenylcysteine oxidase / farnesylcysteine lyase[EC:1.8.3.5 1.8.3.6]	170.524	-0.699601	8.96e-05	-0.979902	1.13e-08
NODE_26889_length_1336_cov_59.604117_g16259_i1	K08658	Metabolism of terpenoids and polyketides	Terpenoid backbone biosynthesis	RCE1	FACE2; prenyl protein peptidase [EC:3.4.22.-]	51.2905	-0.3753	ns	-0.676522	0.00278932
NODE_6244_length_3043_cov_1010.568350_g4644_i0	K08658	Metabolism of terpenoids and polyketides	Terpenoid backbone biosynthesis	RCE1	FACE2; prenyl protein peptidase [EC:3.4.22.-]	1694.58	2.86809	5.27e-26	1.48991	3.12e-08
NODE_20298_length_1700_cov_892.669330_g15255_i0	K05356	Metabolism of terpenoids and polyketides	Terpenoid backbone biosynthesis	SPS	sds; all-trans-nonaprenyl-diphosphate synthase [EC:2.5.1.84 2.5.1.85]	880.813	0.825163	0.000486255	0.193883	ns
NODE_19243_length_1765_cov_5.576832_g14498_i0	K06013	Metabolism of terpenoids and polyketides	Terpenoid backbone biosynthesis	STE24	STE24 endopeptidase [EC:3.4.24.84]	6.50495	-0.410283	ns	-2.75215	3.12e-05
NODE_17488_length_1880_cov_54.010515_g13196_i0	K00232	Metabolisms of other amino acids	beta-Alanine metabolism	ACOX1	ACOX1, ACOX3; acyl-CoA oxidase [EC:1.3.3.6]	65.6341	-4.41139	1.61e-13	0.334144	ns
NODE_26759_length_1343_cov_4.989764_g19781_i0	K00232	Metabolisms of other amino acids	beta-Alanine metabolism	ACOX1	ACOX1, ACOX3; acyl-CoA oxidase [EC:1.3.3.6]	4.17561	0.0594996	ns	2.71978	0.00026572
NODE_29990_length_1185_cov_28.250000_g22114_i0	K00128	Metabolisms of other amino acids	beta-Alanine metabolism	ALDH	aldehyde dehydrogenase (NAD+) [EC:1.2.1.3]	22.037	-3.08129	1.05e-06	0.0446224	ns
NODE_43087_length_685_cov_31.532680_g32470_i0	K00128	Metabolisms of other amino acids	beta-Alanine metabolism	ALDH	aldehyde dehydrogenase (NAD+) [EC:1.2.1.3]	19.1269	3.04166	4.89e-06	-3.26972	0.000642784
NODE_1871_length_4550_cov_328.238553_g301_i2	K00276	Metabolisms of other amino acids	beta-Alanine metabolism	AOC3	AOC2, tynA; primary-amine oxidase [EC:1.4.3.21]	55.9439	0.651014	ns	1.29361	3.56e-05
NODE_3329_length_3808_cov_422.082463_g301_i4	K00276	Metabolisms of other amino acids	beta-Alanine metabolism	AOC3	AOC2, tynA; primary-amine oxidase [EC:1.4.3.21]	764.324	1.23955	1.07e-06	2.46823	1.11e-23
NODE_422_length_6861_cov_182.907631_g301_i0	K00276	Metabolisms of other amino acids	beta-Alanine metabolism	AOC3	AOC2, tynA; primary-amine oxidase [EC:1.4.3.21]	131.791	0.763918	0.00114251	1.51223	1.88e-10
NODE_14998_length_2051_cov_247.377654_g11000_i1	K00207	Metabolisms of other amino acids	beta-Alanine metabolism	DPYD	dihydropyrimidine dehydrogenase (NADP+) [EC:1.3.1.2]	329.489	-3.14345	4.32e-10	0.429025	ns
NODE_541_length_6311_cov_366.447259_g396_i0	K01464	Metabolisms of other amino acids	beta-Alanine metabolism	DPYS	dht, hydA; dihydropyrimidinase [EC:3.5.2.2]	438.699	2.14466	6.3e-11	3.15434	8.5e-23
NODE_577_length_6209_cov_368.656943_g396_i1	K01464	Metabolisms of other amino acids	beta-Alanine metabolism	DPYS	dht, hydA; dihydropyrimidinase [EC:3.5.2.2]	178.357	0.417752	ns	4.02826	0.000872541
NODE_6012_length_3091_cov_551.413519_g396_i2	K01464	Metabolisms of other amino acids	beta-Alanine metabolism	DPYS	dht, hydA; dihydropyrimidinase [EC:3.5.2.2]	748.818	0.52155	0.00346613	0.75348	1.88e-05
NODE_11368_length_2367_cov_152.813426_g8563_i0	K05605	Metabolisms of other amino acids	beta-Alanine metabolism	HIBCH	3-hydroxyisobutyryl-CoA hydrolase [EC:3.1.2.4]	223.933	-0.268518	ns	-0.637688	1.4e-05
NODE_11253_length_2379_cov_75.151344_g8466_i0	K01578	Metabolisms of other amino acids	beta-Alanine metabolism	MLYCD	malonyl-CoA decarboxylase [EC:4.1.1.9]	111.001	0.619208	0.00100209	0.400839	ns
NODE_17969_length_1848_cov_24.392113_g13558_i0	K01692	Metabolisms of other amino acids	beta-Alanine metabolism	paaF	echA; enoyl-CoA hydratase [EC:4.2.1.17]	29.3933	-2.38851	0.000325315	0.0783469	ns
NODE_29913_length_1188_cov_144.787444_g22059_i0	K01692	Metabolisms of other amino acids	beta-Alanine metabolism	paaF	echA; enoyl-CoA hydratase [EC:4.2.1.17]	113.037	-0.330229	ns	1.15214	0.00242866
NODE_18985_length_1781_cov_36.204918_g14319_i0	K13051	Metabolisms of other amino acids	Cyanoamino acid metabolism	ASRGL1	iaaA; L-asparaginase / beta-aspartyl-peptidase [EC:3.5.1.1 3.4.19.5]	39.7557	1.24644	0.000246866	1.41256	1.89e-05
NODE_31935_length_1097_cov_7.480469_g23521_i0	K05349	Metabolisms of other amino acids	Cyanoamino acid metabolism	bglX	beta-glucosidase [EC:3.2.1.21]	9.11165	0.136757	ns	-2.211	0.00276826
NODE_9690_length_2549_cov_182.983037_g6903_i1	K01455	Metabolisms of other amino acids	Cyanoamino acid metabolism	E3.5.1.49	formamidase [EC:3.5.1.49]	189.059	3.4079	2.19e-05	4.78925	2.77e-09
NODE_14306_length_2104_cov_79.657312_g7996_i1	K00273	Metabolisms of other amino acids	D-Amino acid metabolism	DAO	aao; D-amino-acid oxidase [EC:1.4.3.3]	98.146	0.661428	0.000384614	0.818656	4.59e-06
NODE_2331_length_4248_cov_178.993533_g1706_i0	K01778	Metabolisms of other amino acids	D-Amino acid metabolism	dapF	diaminopimelate epimerase [EC:5.1.1.7]	509.826	-0.940688	3.85e-11	-1.4587	0
NODE_35852_length_933_cov_144.637209_g13986_i1	K05396	Metabolisms of other amino acids	D-Amino acid metabolism	dcyD	D-cysteine desulfhydrase [EC:4.4.1.15]	66.1046	-0.304392	ns	-1.44345	1.35e-08
NODE_41179_length_742_cov_31.361734_g30780_i0	K21060	Metabolisms of other amino acids	D-Amino acid metabolism	lhpB	D-hydroxyproline dehydrogenase [EC:1.5.99.-]	13.5848	-1.51451	0.000318551	-0.462945	ns
[truncated: 3,945 more rows]
